# Supplementary material for: Cell Cycle Model System for Advancing Cancer Biomarker Research
Source: Sci Rep. 2017 Dec 21;7:17989. doi: 10.1038/s41598-017-17845-6 (PMC5740075; doi:10.1038/s41598-017-17845-6)
Supplement: Supplementary file 2 — Supplementary Dataset 1: Biomarker protein lists [file 41598_2017_17845_MOESM2_ESM.xlsx]

## Sheet: Supplemental_table_S1
Cell Cycle Model System for Advancing Cancer Biomarker Research
Supplemental Table S1
1,2Iulia M. Lazar,* 3Ina Hoeschele, 1Juliana de Morais, 1Milagros J. Tenga
1Department of Biological Sciences and 2Carilion School of Medicine, Virginia Tech
1981 Kraft Drive, Blacksburg, VA 24061
3Department of Statistics and Biocomplexity Institute, Virginia Tech
1015e Science Circle, Blacksburg, VA 24061

## Sheet: Lists_1038
List of 1038 cancer associated proteins
UniProt ID	Name	Total Spectral Counts
P14618	KPYM_HUMAN Pyruvate kinase PKM OS=Homo sapiens GN=PKM PE=1 SV=4	7955.5
P11142	HSP7C_HUMAN Heat shock cognate 71 kDa protein OS=Homo sapiens GN=HSPA8 PE=1 SV=1	7148.25
P08727	K1C19_HUMAN Keratin type I cytoskeletal 19 OS=Homo sapiens GN=KRT19 PE=1 SV=4	6833.25
P06748	NPM_HUMAN Nucleophosmin OS=Homo sapiens GN=NPM1 PE=1 SV=2	6280.75
P07437	TBB5_HUMAN Tubulin beta chain OS=Homo sapiens GN=TUBB PE=1 SV=2	5377.25
P78527	PRKDC_HUMAN DNA-dependent protein kinase catalytic subunit OS=Homo sapiens GN=PRKDC PE=1 SV=3	4578
P08107	Heat shock 70 kDa protein 1A/1B OS=Homo sapiens GN=HSPA1A PE=1 SV=5 - [HSP71_HUMAN]	3837.25
Q13509	TBB3_HUMAN Tubulin beta-3 chain OS=Homo sapiens GN=TUBB3 PE=1 SV=2	3337.75
P11021	GRP78_HUMAN 78 kDa glucose-regulated protein OS=Homo sapiens GN=HSPA5 PE=1 SV=2	3277.25
P46940	IQGA1_HUMAN Ras GTPase-activating-like protein IQGAP1 OS=Homo sapiens GN=IQGAP1 PE=1 SV=1	3262
Q96FQ6	S10AG_HUMAN Protein S100-A16 OS=Homo sapiens GN=S100A16 PE=1 SV=1	2920.75
P00558	PGK1_HUMAN Phosphoglycerate kinase 1 OS=Homo sapiens GN=PGK1 PE=1 SV=3	2465.75
P34931	HS71L_HUMAN Heat shock 70 kDa protein 1-like OS=Homo sapiens GN=HSPA1L PE=1 SV=2	2360.5
P63104	1433Z_HUMAN 14-3-3 protein zeta/delta OS=Homo sapiens GN=YWHAZ PE=1 SV=1	2170
P15311	EZRI_HUMAN Ezrin OS=Homo sapiens GN=EZR PE=1 SV=4	2068.25
P31947	1433S_HUMAN 14-3-3 protein sigma OS=Homo sapiens GN=SFN PE=1 SV=1	1976
P13010	XRCC5_HUMAN X-ray repair cross-complementing protein 5 OS=Homo sapiens GN=XRCC5 PE=1 SV=3	1936
P04792	HSPB1_HUMAN Heat shock protein beta-1 OS=Homo sapiens GN=HSPB1 PE=1 SV=2	1898
P12956	XRCC6_HUMAN X-ray repair cross-complementing protein 6 OS=Homo sapiens GN=XRCC6 PE=1 SV=2	1771.25
P14625	ENPL_HUMAN Endoplasmin OS=Homo sapiens GN=HSP90B1 PE=1 SV=1	1594.5
P09874	PARP1_HUMAN Poly [ADP-ribose] polymerase 1 OS=Homo sapiens GN=PARP1 PE=1 SV=4	1505.75
P07737	PROF1_HUMAN Profilin-1 OS=Homo sapiens GN=PFN1 PE=1 SV=2	1442
P31946	1433B_HUMAN 14-3-3 protein beta/alpha OS=Homo sapiens GN=YWHAB PE=1 SV=3	1346.5
P22392	NDKB_HUMAN Nucleoside diphosphate kinase B OS=Homo sapiens GN=NME2 PE=1 SV=1	1038.25
Q14980	NUMA1_HUMAN Nuclear mitotic apparatus protein 1 OS=Homo sapiens GN=NUMA1 PE=1 SV=2	1035.5
P08758	ANXA5_HUMAN Annexin A5 OS=Homo sapiens GN=ANXA5 PE=1 SV=2	1021.25
P27695	APEX1_HUMAN DNA-(apurinic or apyrimidinic site) lyase OS=Homo sapiens GN=APEX1 PE=1 SV=2	739
P20700	LMNB1_HUMAN Lamin-B1 OS=Homo sapiens GN=LMNB1 PE=1 SV=2	709.75
P09211	GSTP1_HUMAN Glutathione S-transferase P OS=Homo sapiens GN=GSTP1 PE=1 SV=2	704
P07339	CATD_HUMAN Cathepsin D OS=Homo sapiens GN=CTSD PE=1 SV=1	661
P15531	NDKA_HUMAN Nucleoside diphosphate kinase A OS=Homo sapiens GN=NME1 PE=1 SV=1	584
P07954	FUMH_HUMAN Fumarate hydratase mitochondrial OS=Homo sapiens GN=FH PE=1 SV=3	521
P35232	PHB_HUMAN Prohibitin OS=Homo sapiens GN=PHB PE=1 SV=1	487
P05091	ALDH2_HUMAN Aldehyde dehydrogenase mitochondrial OS=Homo sapiens GN=ALDH2 PE=1 SV=2	463.5
P21964	COMT_HUMAN Catechol O-methyltransferase OS=Homo sapiens GN=COMT PE=1 SV=2	447.25
P06396	GELS_HUMAN Gelsolin OS=Homo sapiens GN=GSN PE=1 SV=1	436
P11586	C1TC_HUMAN C-1-tetrahydrofolate synthase cytoplasmic OS=Homo sapiens GN=MTHFD1 PE=1 SV=3	435
Q92597	NDRG1_HUMAN Protein NDRG1 OS=Homo sapiens GN=NDRG1 PE=1 SV=1	414.25
P12429	ANXA3_HUMAN Annexin A3 OS=Homo sapiens GN=ANXA3 PE=1 SV=3	390
P25787	PSA2_HUMAN Proteasome subunit alpha type-2 OS=Homo sapiens GN=PSMA2 PE=1 SV=2	381
P13489	RINI_HUMAN Ribonuclease inhibitor OS=Homo sapiens GN=RNH1 PE=1 SV=2	345
Q16658	FSCN1_HUMAN Fascin OS=Homo sapiens GN=FSCN1 PE=1 SV=3	340
P54727	RD23B_HUMAN UV excision repair protein RAD23 homolog B OS=Homo sapiens GN=RAD23B PE=1 SV=1	326.25
P11388	TOP2A_HUMAN DNA topoisomerase 2-alpha OS=Homo sapiens GN=TOP2A PE=1 SV=3	310.75
P61604	CH10_HUMAN 10 kDa heat shock protein mitochondrial OS=Homo sapiens GN=HSPE1 PE=1 SV=2	291
P16435	NCPR_HUMAN NADPH--cytochrome P450 reductase OS=Homo sapiens GN=POR PE=1 SV=2	283.25
P40763	STAT3_HUMAN Signal transducer and activator of transcription 3 OS=Homo sapiens GN=STAT3 PE=1 SV=2	280.5
P06703	S10A6_HUMAN Protein S100-A6 OS=Homo sapiens GN=S100A6 PE=1 SV=1	257
P63092	GNAS2_HUMAN Guanine nucleotide-binding protein G(s) subunit alpha isoforms short OS=Homo sapiens GN=GNAS PE=1 SV=1	250
O43684	BUB3_HUMAN Mitotic checkpoint protein BUB3 OS=Homo sapiens GN=BUB3 PE=1 SV=1	246.75
P07858	CATB_HUMAN Cathepsin B OS=Homo sapiens GN=CTSB PE=1 SV=3	240
P29034	S10A2_HUMAN Protein S100-A2 OS=Homo sapiens GN=S100A2 PE=1 SV=3	238
P00441	SODC_HUMAN Superoxide dismutase [Cu-Zn] OS=Homo sapiens GN=SOD1 PE=1 SV=2	221
P10599	THIO_HUMAN Thioredoxin OS=Homo sapiens GN=TXN PE=1 SV=3	218
P21266	GSTM3_HUMAN Glutathione S-transferase Mu 3 OS=Homo sapiens GN=GSTM3 PE=1 SV=3	210
Q16881	TRXR1_HUMAN Thioredoxin reductase 1 cytoplasmic OS=Homo sapiens GN=TXNRD1 PE=1 SV=3	207
P07099	HYEP_HUMAN Epoxide hydrolase 1 OS=Homo sapiens GN=EPHX1 PE=1 SV=1	185
P02786	TFR1_HUMAN Transferrin receptor protein 1 OS=Homo sapiens GN=TFRC PE=1 SV=2	183
P14550	AK1A1_HUMAN Alcohol dehydrogenase [NADP(+)] OS=Homo sapiens GN=AKR1A1 PE=1 SV=3	178.5
P49959	MRE11_HUMAN Double-strand break repair protein MRE11A OS=Homo sapiens GN=MRE11A PE=1 SV=3	178
O75915	PRAF3_HUMAN PRA1 family protein 3 OS=Homo sapiens GN=ARL6IP5 PE=1 SV=1	173.75
P12004	PCNA_HUMAN Proliferating cell nuclear antigen OS=Homo sapiens GN=PCNA PE=1 SV=1	170
P13928	ANXA8_HUMAN Annexin A8 OS=Homo sapiens GN=ANXA8 PE=1 SV=3	165
Q14247	SRC8_HUMAN Src substrate cortactin OS=Homo sapiens GN=CTTN PE=1 SV=2	161
P04626	ERBB2_HUMAN Receptor tyrosine-protein kinase erbB-2 OS=Homo sapiens GN=ERBB2 PE=1 SV=1	160.25
Q9H7Z7	PGES2_HUMAN Prostaglandin E synthase 2 OS=Homo sapiens GN=PTGES2 PE=1 SV=1	156
P25815	S100P_HUMAN Protein S100-P OS=Homo sapiens GN=S100P PE=1 SV=2	147
P17931	LEG3_HUMAN Galectin-3 OS=Homo sapiens GN=LGALS3 PE=1 SV=5	139
P15559	NQO1_HUMAN NAD(P)H dehydrogenase [quinone] 1 OS=Homo sapiens GN=NQO1 PE=1 SV=1	139
O43290	SNUT1_HUMAN U4/U6.U5 tri-snRNP-associated protein 1 OS=Homo sapiens GN=SART1 PE=1 SV=1	132.5
Q92878	RAD50_HUMAN DNA repair protein RAD50 OS=Homo sapiens GN=RAD50 PE=1 SV=1	129.5
Q08380	LG3BP_HUMAN Galectin-3-binding protein OS=Homo sapiens GN=LGALS3BP PE=1 SV=1	120.25
P16615	AT2A2_HUMAN Sarcoplasmic/endoplasmic reticulum calcium ATPase 2 OS=Homo sapiens GN=ATP2A2 PE=1 SV=1	119
Q15121	PEA15_HUMAN Astrocytic phosphoprotein PEA-15 OS=Homo sapiens GN=PEA15 PE=1 SV=2	116
P26358	DNMT1_HUMAN DNA (cytosine-5)-methyltransferase 1 OS=Homo sapiens GN=DNMT1 PE=1 SV=2	111
Q01995	TAGL_HUMAN Transgelin OS=Homo sapiens GN=TAGLN PE=1 SV=4	109
P35222	CTNB1_HUMAN Catenin beta-1 OS=Homo sapiens GN=CTNNB1 PE=1 SV=1	108
P25786	PSA1_HUMAN Proteasome subunit alpha type-1 OS=Homo sapiens GN=PSMA1 PE=1 SV=1	108
Q14451	GRB7_HUMAN Growth factor receptor-bound protein 7 OS=Homo sapiens GN=GRB7 PE=1 SV=2	102.5
Q15257	PTPA_HUMAN Serine/threonine-protein phosphatase 2A activator OS=Homo sapiens GN=PPP2R4 PE=1 SV=3	102
Q99436	PSB7_HUMAN Proteasome subunit beta type-7 OS=Homo sapiens GN=PSMB7 PE=1 SV=1	99
P46013	KI67_HUMAN Antigen KI-67 OS=Homo sapiens GN=MKI67 PE=1 SV=2	98
Q8WUF5	IASPP_HUMAN RelA-associated inhibitor OS=Homo sapiens GN=PPP1R13L PE=1 SV=4	95
P40261	NNMT_HUMAN Nicotinamide N-methyltransferase OS=Homo sapiens GN=NNMT PE=1 SV=1	94
P35244	RFA3_HUMAN Replication protein A 14 kDa subunit OS=Homo sapiens GN=RPA3 PE=1 SV=1	93.25
P52701	MSH6_HUMAN DNA mismatch repair protein Msh6 OS=Homo sapiens GN=MSH6 PE=1 SV=2	93.25
O14908	GIPC1_HUMAN PDZ domain-containing protein GIPC1 OS=Homo sapiens GN=GIPC1 PE=1 SV=2	85
O75223	GGCT_HUMAN Gamma-glutamylcyclotransferase OS=Homo sapiens GN=GGCT PE=1 SV=1	79
P55290	CAD13_HUMAN Cadherin-13 OS=Homo sapiens GN=CDH13 PE=1 SV=1	75
Q8N1B4	VPS52_HUMAN Vacuolar protein sorting-associated protein 52 homolog OS=Homo sapiens GN=VPS52 PE=1 SV=1	72
Q15165	PON2_HUMAN Serum paraoxonase/arylesterase 2 OS=Homo sapiens GN=PON2 PE=1 SV=3	72
P00492	HPRT_HUMAN Hypoxanthine-guanine phosphoribosyltransferase OS=Homo sapiens GN=HPRT1 PE=1 SV=2	68
O14737	PDCD5_HUMAN Programmed cell death protein 5 OS=Homo sapiens GN=PDCD5 PE=1 SV=3	67
P04040	CATA_HUMAN Catalase OS=Homo sapiens GN=CAT PE=1 SV=3	66
P20839	IMDH1_HUMAN Inosine-5'-monophosphate dehydrogenase 1 OS=Homo sapiens GN=IMPDH1 PE=1 SV=2	65
P06702	S10A9_HUMAN Protein S100-A9 OS=Homo sapiens GN=S100A9 PE=1 SV=1	61
Q8WX93	PALLD_HUMAN Palladin OS=Homo sapiens GN=PALLD PE=1 SV=3	58
P04179	SODM_HUMAN Superoxide dismutase [Mn] mitochondrial OS=Homo sapiens GN=SOD2 PE=1 SV=2	56
P00390	GSHR_HUMAN Glutathione reductase mitochondrial OS=Homo sapiens GN=GSR PE=1 SV=2	54
P21912	SDHB_HUMAN Succinate dehydrogenase [ubiquinone] iron-sulfur subunit mitochondrial OS=Homo sapiens GN=SDHB PE=1 SV=3	54
P62328	TYB4_HUMAN Thymosin beta-4 OS=Homo sapiens GN=TMSB4X PE=1 SV=2	54
P06400	RB_HUMAN Retinoblastoma-associated protein OS=Homo sapiens GN=RB1 PE=1 SV=2	53
Q12824	SNF5_HUMAN SWI/SNF-related matrix-associated actin-dependent regulator of chromatin subfamily B member 1 OS=Homo sapiens GN=SMARCB1 PE=1 SV=2	52.5
P07203	GPX1_HUMAN Glutathione peroxidase 1 OS=Homo sapiens GN=GPX1 PE=1 SV=4	52
P27361	MK03_HUMAN Mitogen-activated protein kinase 3 OS=Homo sapiens GN=MAPK3 PE=1 SV=4	52
Q6P1J9	CDC73_HUMAN Parafibromin OS=Homo sapiens GN=CDC73 PE=1 SV=1	51
P43246	MSH2_HUMAN DNA mismatch repair protein Msh2 OS=Homo sapiens GN=MSH2 PE=1 SV=1	50.75
P46063	RECQ1_HUMAN ATP-dependent DNA helicase Q1 OS=Homo sapiens GN=RECQL PE=1 SV=3	50.25
P47985	UCRI_HUMAN Cytochrome b-c1 complex subunit Rieske mitochondrial OS=Homo sapiens GN=UQCRFS1 PE=1 SV=2	50
Q03135	CAV1_HUMAN Caveolin-1 OS=Homo sapiens GN=CAV1 PE=1 SV=4	49
Q05682	CALD1_HUMAN Caldesmon OS=Homo sapiens GN=CALD1 PE=1 SV=3	49
P23921	RIR1_HUMAN Ribonucleoside-diphosphate reductase large subunit OS=Homo sapiens GN=RRM1 PE=1 SV=1	49
P17275	JUNB_HUMAN Transcription factor jun-B OS=Homo sapiens GN=JUNB PE=1 SV=1	48
P78417	GSTO1_HUMAN Glutathione S-transferase omega-1 OS=Homo sapiens GN=GSTO1 PE=1 SV=2	48
Q5K4L6	S27A3_HUMAN Long-chain fatty acid transport protein 3 OS=Homo sapiens GN=SLC27A3 PE=2 SV=3	46
P13987	CD59_HUMAN CD59 glycoprotein OS=Homo sapiens GN=CD59 PE=1 SV=1	46
P42330	AK1C3_HUMAN Aldo-keto reductase family 1 member C3 OS=Homo sapiens GN=AKR1C3 PE=1 SV=4	45
P31151	S10A7_HUMAN Protein S100-A7 OS=Homo sapiens GN=S100A7 PE=1 SV=4	44
P15941	MUC1_HUMAN Mucin-1 OS=Homo sapiens GN=MUC1 PE=1 SV=3	44
Q92820	GGH_HUMAN Gamma-glutamyl hydrolase OS=Homo sapiens GN=GGH PE=1 SV=2	44
Q07065	CKAP4_HUMAN Cytoskeleton-associated protein 4 OS=Homo sapiens GN=CKAP4 PE=1 SV=2	43.25
P48163	MAOX_HUMAN NADP-dependent malic enzyme OS=Homo sapiens GN=ME1 PE=1 SV=1	43
P16422	EPCAM_HUMAN Epithelial cell adhesion molecule OS=Homo sapiens GN=EPCAM PE=1 SV=2	42
Q7Z5J4	RAI1_HUMAN Retinoic acid-induced protein 1 OS=Homo sapiens GN=RAI1 PE=1 SV=2	40.25
Q13085	ACACA_HUMAN Acetyl-CoA carboxylase 1 OS=Homo sapiens GN=ACACA PE=1 SV=2	40
P01111	RASN_HUMAN GTPase NRas OS=Homo sapiens GN=NRAS PE=1 SV=1	40
Q9UGI8	TES_HUMAN Testin OS=Homo sapiens GN=TES PE=1 SV=1	40
P35749	MYH11_HUMAN Myosin-11 OS=Homo sapiens GN=MYH11 PE=1 SV=3	39
P11172	UMPS_HUMAN Uridine 5'-monophosphate synthase OS=Homo sapiens GN=UMPS PE=1 SV=1	36
O00170	AIP_HUMAN AH receptor-interacting protein OS=Homo sapiens GN=AIP PE=1 SV=2	36
P29353	SHC1_HUMAN SHC-transforming protein 1 OS=Homo sapiens GN=SHC1 PE=1 SV=4	36
Q14116	IL18_HUMAN Interleukin-18 OS=Homo sapiens GN=IL18 PE=1 SV=1	34
P55211	CASP9_HUMAN Caspase-9 OS=Homo sapiens GN=CASP9 PE=1 SV=3	33
O15446	RPA34_HUMAN DNA-directed RNA polymerase I subunit RPA34 OS=Homo sapiens GN=CD3EAP PE=1 SV=1	32
Q99873	ANM1_HUMAN Protein arginine N-methyltransferase 1 OS=Homo sapiens GN=PRMT1 PE=1 SV=2	32
P03891	NU2M_HUMAN NADH-ubiquinone oxidoreductase chain 2 OS=Homo sapiens GN=MT-ND2 PE=1 SV=2	31
Q05397	FAK1_HUMAN Focal adhesion kinase 1 OS=Homo sapiens GN=PTK2 PE=1 SV=2	30
O43708	MAAI_HUMAN Maleylacetoacetate isomerase OS=Homo sapiens GN=GSTZ1 PE=1 SV=3	30
P29372	3MG_HUMAN DNA-3-methyladenine glycosylase OS=Homo sapiens GN=MPG PE=1 SV=3	28
Q06124	PTN11_HUMAN Tyrosine-protein phosphatase non-receptor type 11 OS=Homo sapiens GN=PTPN11 PE=1 SV=2	27
P63000	RAC1_HUMAN Ras-related C3 botulinum toxin substrate 1 OS=Homo sapiens GN=RAC1 PE=1 SV=1	27
Q99757	THIOM_HUMAN Thioredoxin mitochondrial OS=Homo sapiens GN=TXN2 PE=1 SV=2	27
Q9UKR0	KLK12_HUMAN Kallikrein-12 OS=Homo sapiens GN=KLK12 PE=1 SV=1	26
P16455	MGMT_HUMAN Methylated-DNA--protein-cysteine methyltransferase OS=Homo sapiens GN=MGMT PE=1 SV=1	25
P34896	GLYC_HUMAN Serine hydroxymethyltransferase cytosolic OS=Homo sapiens GN=SHMT1 PE=1 SV=1	24
P16070	CD44_HUMAN CD44 antigen OS=Homo sapiens GN=CD44 PE=1 SV=3	23
P04183	KITH_HUMAN Thymidine kinase cytosolic OS=Homo sapiens GN=TK1 PE=1 SV=2	23
Q9BQ52	RNZ2_HUMAN Zinc phosphodiesterase ELAC protein 2 OS=Homo sapiens GN=ELAC2 PE=1 SV=2	23
P49916	DNLI3_HUMAN DNA ligase 3 OS=Homo sapiens GN=LIG3 PE=1 SV=2	22
Q9UBB5	MBD2_HUMAN Methyl-CpG-binding domain protein 2 OS=Homo sapiens GN=MBD2 PE=1 SV=1	21.25
Q14653	IRF3_HUMAN Interferon regulatory factor 3 OS=Homo sapiens GN=IRF3 PE=1 SV=1	21
P50225	ST1A1_HUMAN Sulfotransferase 1A1 OS=Homo sapiens GN=SULT1A1 PE=1 SV=3	20
Q9UHN1	DPOG2_HUMAN DNA polymerase subunit gamma-2 mitochondrial OS=Homo sapiens GN=POLG2 PE=1 SV=1	20
O60934	NBN_HUMAN Nibrin OS=Homo sapiens GN=NBN PE=1 SV=1	19.25
O75363	BCAS1_HUMAN Breast carcinoma-amplified sequence 1 OS=Homo sapiens GN=BCAS1 PE=1 SV=2	19
P10620	MGST1_HUMAN Microsomal glutathione S-transferase 1 OS=Homo sapiens GN=MGST1 PE=1 SV=1	18
P50579	MAP2_HUMAN Methionine aminopeptidase 2 OS=Homo sapiens GN=METAP2 PE=1 SV=1	18
P63313	TYB10_HUMAN Thymosin beta-10 OS=Homo sapiens GN=TMSB10 PE=1 SV=2	18
Q53FA7	QORX_HUMAN Quinone oxidoreductase PIG3 OS=Homo sapiens GN=TP53I3 PE=1 SV=2	17
Q6UXD5	SE6L2_HUMAN Seizure 6-like protein 2 OS=Homo sapiens GN=SEZ6L2 PE=1 SV=2	17
Q12888	TP53B_HUMAN Tumor suppressor p53-binding protein 1 OS=Homo sapiens GN=TP53BP1 PE=1 SV=2	16.25
P35520	CBS_HUMAN Cystathionine beta-synthase OS=Homo sapiens GN=CBS PE=1 SV=2	16
Q05823	RN5A_HUMAN 2-5A-dependent ribonuclease OS=Homo sapiens GN=RNASEL PE=1 SV=2	16
Q9NNW7	TRXR2_HUMAN Thioredoxin reductase 2 mitochondrial OS=Homo sapiens GN=TXNRD2 PE=1 SV=3	15
O00206	TLR4_HUMAN Toll-like receptor 4 OS=Homo sapiens GN=TLR4 PE=1 SV=2	13
P49683	PRLHR_HUMAN Prolactin-releasing peptide receptor OS=Homo sapiens GN=PRLHR PE=1 SV=3	13
Q15648	MED1_HUMAN Mediator of RNA polymerase II transcription subunit 1 OS=Homo sapiens GN=MED1 PE=1 SV=4	13
Q9UBN6	TR10D_HUMAN Tumor necrosis factor receptor superfamily member 10D OS=Homo sapiens GN=TNFRSF10D PE=1 SV=1	12.25
P12830	CADH1_HUMAN Cadherin-1 OS=Homo sapiens GN=CDH1 PE=1 SV=3	12
P20585	MSH3_HUMAN DNA mismatch repair protein Msh3 OS=Homo sapiens GN=MSH3 PE=1 SV=4	12
Q9UBV2	SE1L1_HUMAN Protein sel-1 homolog 1 OS=Homo sapiens GN=SEL1L PE=1 SV=3	12
P14174	MIF_HUMAN Macrophage migration inhibitory factor OS=Homo sapiens GN=MIF PE=1 SV=4	12
P28340	DPOD1_HUMAN DNA polymerase delta catalytic subunit OS=Homo sapiens GN=POLD1 PE=1 SV=2	11
Q00653	NFKB2_HUMAN Nuclear factor NF-kappa-B p100 subunit OS=Homo sapiens GN=NFKB2 PE=1 SV=4	11
Q13641	TPBG_HUMAN Trophoblast glycoprotein OS=Homo sapiens GN=TPBG PE=1 SV=1	11
P18887	XRCC1_HUMAN DNA repair protein XRCC1 OS=Homo sapiens GN=XRCC1 PE=1 SV=2	10
Q01831	XPC_HUMAN DNA repair protein complementing XP-C cells OS=Homo sapiens GN=XPC PE=1 SV=4	10
Q8IUF8	MINA_HUMAN Bifunctional lysine-specific demethylase and histidyl-hydroxylase MINA OS=Homo sapiens GN=MINA PE=1 SV=1	10
Q9BRT3	MIEN1_HUMAN Migration and invasion enhancer 1 OS=Homo sapiens GN=MIEN1 PE=1 SV=1	10
P03886	NU1M_HUMAN NADH-ubiquinone oxidoreductase chain 1 OS=Homo sapiens GN=MT-ND1 PE=1 SV=1	9.5
P30876	RPB2_HUMAN DNA-directed RNA polymerase II subunit RPB2 OS=Homo sapiens GN=POLR2B PE=1 SV=1	9
Q14019	COTL1_HUMAN Coactosin-like protein OS=Homo sapiens GN=COTL1 PE=1 SV=3	9
P49789	FHIT_HUMAN Bis(5'-adenosyl)-triphosphatase OS=Homo sapiens GN=FHIT PE=1 SV=3	9
Q16611	BAK_HUMAN Bcl-2 homologous antagonist/killer OS=Homo sapiens GN=BAK1 PE=1 SV=1	8.75
P34913	HYES_HUMAN Bifunctional epoxide hydrolase 2 OS=Homo sapiens GN=EPHX2 PE=1 SV=2	8
Q99496	RING2_HUMAN E3 ubiquitin-protein ligase RING2 OS=Homo sapiens GN=RNF2 PE=1 SV=1	8
O43683	BUB1_HUMAN Mitotic checkpoint serine/threonine-protein kinase BUB1 OS=Homo sapiens GN=BUB1 PE=1 SV=1	8
Q53EL6	PDCD4_HUMAN Programmed cell death protein 4 OS=Homo sapiens GN=PDCD4 PE=1 SV=2	8
O00255	MEN1_HUMAN Menin OS=Homo sapiens GN=MEN1 PE=1 SV=4	7
Q7LG56	RIR2B_HUMAN Ribonucleoside-diphosphate reductase subunit M2 B OS=Homo sapiens GN=RRM2B PE=1 SV=1	7
O60674	JAK2_HUMAN Tyrosine-protein kinase JAK2 OS=Homo sapiens GN=JAK2 PE=1 SV=2	7
P01241	SOMA_HUMAN Somatotropin OS=Homo sapiens GN=GH1 PE=1 SV=2	6
Q13330	MTA1_HUMAN Metastasis-associated protein MTA1 OS=Homo sapiens GN=MTA1 PE=1 SV=2	6
P13591	NCAM1_HUMAN Neural cell adhesion molecule 1 OS=Homo sapiens GN=NCAM1 PE=1 SV=3	6
Q02224	CENPE_HUMAN Centromere-associated protein E OS=Homo sapiens GN=CENPE PE=1 SV=2	6
Q99996	AKAP9_HUMAN A-kinase anchor protein 9 OS=Homo sapiens GN=AKAP9 PE=1 SV=3	6
Q9NP58	ABCB6_HUMAN ATP-binding cassette sub-family B member 6 mitochondrial OS=Homo sapiens GN=ABCB6 PE=1 SV=1	6
O00748	EST2_HUMAN Cocaine esterase OS=Homo sapiens GN=CES2 PE=1 SV=1	5
P02774	VTDB_HUMAN Vitamin D-binding protein OS=Homo sapiens GN=GC PE=1 SV=1	5
P46531	NOTC1_HUMAN Neurogenic locus notch homolog protein 1 OS=Homo sapiens GN=NOTCH1 PE=1 SV=4	5
P54277	PMS1_HUMAN PMS1 protein homolog 1 OS=Homo sapiens GN=PMS1 PE=1 SV=1	5
Q92560	BAP1_HUMAN Ubiquitin carboxyl-terminal hydrolase BAP1 OS=Homo sapiens GN=BAP1 PE=1 SV=2	5
Q9Y6Q9	NCOA3_HUMAN Nuclear receptor coactivator 3 OS=Homo sapiens GN=NCOA3 PE=1 SV=1	5
O15085	ARHGB_HUMAN Rho guanine nucleotide exchange factor 11 OS=Homo sapiens GN=ARHGEF11 PE=1 SV=1	4
O75534	CSDE1_HUMAN Cold shock domain-containing protein E1 OS=Homo sapiens GN=CSDE1 PE=1 SV=2	4
O94813	SLIT2_HUMAN Slit homolog 2 protein OS=Homo sapiens GN=SLIT2 PE=1 SV=1	4
O95243	MBD4_HUMAN Methyl-CpG-binding domain protein 4 OS=Homo sapiens GN=MBD4 PE=1 SV=1	4
P17301	ITA2_HUMAN Integrin alpha-2 OS=Homo sapiens GN=ITGA2 PE=1 SV=1	4
P18074	ERCC2_HUMAN TFIIH basal transcription factor complex helicase XPD subunit OS=Homo sapiens GN=ERCC2 PE=1 SV=1	4
P22455	FGFR4_HUMAN Fibroblast growth factor receptor 4 OS=Homo sapiens GN=FGFR4 PE=1 SV=2	4
P26006	ITA3_HUMAN Integrin alpha-3 OS=Homo sapiens GN=ITGA3 PE=1 SV=5	4
P30505	1C08_HUMAN HLA class I histocompatibility antigen Cw-8 alpha chain OS=Homo sapiens GN=HLA-C PE=1 SV=1	4
P35869	AHR_HUMAN Aryl hydrocarbon receptor OS=Homo sapiens GN=AHR PE=1 SV=2	4
P36639	8ODP_HUMAN 78-dihydro-8-oxoguanine triphosphatase OS=Homo sapiens GN=NUDT1 PE=1 SV=3	4
Q03468	ERCC6_HUMAN DNA excision repair protein ERCC-6 OS=Homo sapiens GN=ERCC6 PE=1 SV=1	4
Q09472	EP300_HUMAN Histone acetyltransferase p300 OS=Homo sapiens GN=EP300 PE=1 SV=2	4
P00374	DYR_HUMAN Dihydrofolate reductase OS=Homo sapiens GN=DHFR PE=1 SV=2	3
P00533	EGFR_HUMAN Epidermal growth factor receptor OS=Homo sapiens GN=EGFR PE=1 SV=2	3
P13716	HEM2_HUMAN Delta-aminolevulinic acid dehydratase OS=Homo sapiens GN=ALAD PE=1 SV=1	3
P49758	RGS6_HUMAN Regulator of G-protein signaling 6 OS=Homo sapiens GN=RGS6 PE=1 SV=5	3
P61769	B2MG_HUMAN Beta-2-microglobulin OS=Homo sapiens GN=B2M PE=1 SV=1	3
Q13617	CUL2_HUMAN Cullin-2 OS=Homo sapiens GN=CUL2 PE=1 SV=2	3
Q14191	WRN_HUMAN Werner syndrome ATP-dependent helicase OS=Homo sapiens GN=WRN PE=1 SV=2	3
Q8NFJ5	RAI3_HUMAN Retinoic acid-induced protein 3 OS=Homo sapiens GN=GPRC5A PE=1 SV=2	3
Q9BTC8	MTA3_HUMAN Metastasis-associated protein MTA3 OS=Homo sapiens GN=MTA3 PE=1 SV=2	3
Q9UHC1	MLH3_HUMAN DNA mismatch repair protein Mlh3 OS=Homo sapiens GN=MLH3 PE=1 SV=3	3
O00592	PODXL_HUMAN Podocalyxin OS=Homo sapiens GN=PODXL PE=1 SV=2	2
O14939	PLD2_HUMAN Phospholipase D2 OS=Homo sapiens GN=PLD2 PE=1 SV=2	2
P01266	THYG_HUMAN Thyroglobulin OS=Homo sapiens GN=TG PE=1 SV=5	2
P01889	1B07_HUMAN HLA class I histocompatibility antigen B-7 alpha chain OS=Homo sapiens GN=HLA-B PE=1 SV=3	2
P04114	APOB_HUMAN Apolipoprotein B-100 OS=Homo sapiens GN=APOB PE=1 SV=2	2
P06213	INSR_HUMAN Insulin receptor OS=Homo sapiens GN=INSR PE=1 SV=4	2
P11137	MTAP2_HUMAN Microtubule-associated protein 2 OS=Homo sapiens GN=MAP2 PE=1 SV=4	2
P18065	IBP2_HUMAN Insulin-like growth factor-binding protein 2 OS=Homo sapiens GN=IGFBP2 PE=1 SV=2	2
P18858	DNLI1_HUMAN DNA ligase 1 OS=Homo sapiens GN=LIG1 PE=1 SV=1	2
P21359	NF1_HUMAN Neurofibromin OS=Homo sapiens GN=NF1 PE=1 SV=2	2
P21673	SAT1_HUMAN Diamine acetyltransferase 1 OS=Homo sapiens GN=SAT1 PE=1 SV=1	2
P21675	TAF1_HUMAN Transcription initiation factor TFIID subunit 1 OS=Homo sapiens GN=TAF1 PE=1 SV=2	2
P32004	L1CAM_HUMAN Neural cell adhesion molecule L1 OS=Homo sapiens GN=L1CAM PE=1 SV=2	2
P35372	OPRM_HUMAN Mu-type opioid receptor OS=Homo sapiens GN=OPRM1 PE=1 SV=2	2
P49841	GSK3B_HUMAN Glycogen synthase kinase-3 beta OS=Homo sapiens GN=GSK3B PE=1 SV=2	2
Q05932	FOLC_HUMAN Folylpolyglutamate synthase mitochondrial OS=Homo sapiens GN=FPGS PE=1 SV=3	2
Q12802	AKP13_HUMAN A-kinase anchor protein 13 OS=Homo sapiens GN=AKAP13 PE=1 SV=2	2
Q13315	ATM_HUMAN Serine-protein kinase ATM OS=Homo sapiens GN=ATM PE=1 SV=4	2
Q15911	ZFHX3_HUMAN Zinc finger homeobox protein 3 OS=Homo sapiens GN=ZFHX3 PE=1 SV=2	2
Q8WXI7	MUC16_HUMAN Mucin-16 OS=Homo sapiens GN=MUC16 PE=1 SV=3	2
Q92466	DDB2_HUMAN DNA damage-binding protein 2 OS=Homo sapiens GN=DDB2 PE=1 SV=1	2
Q9H1R3	MYLK2_HUMAN Myosin light chain kinase 2 skeletal/cardiac muscle OS=Homo sapiens GN=MYLK2 PE=1 SV=3	2
Q9H3D4	P63_HUMAN Tumor protein 63 OS=Homo sapiens GN=TP63 PE=1 SV=1	2
Q9NWZ3	IRAK4_HUMAN Interleukin-1 receptor-associated kinase 4 OS=Homo sapiens GN=IRAK4 PE=1 SV=1	2
Q9Y2C9	TLR6_HUMAN Toll-like receptor 6 OS=Homo sapiens GN=TLR6 PE=1 SV=2	2
O75771	RA51D_HUMAN DNA repair protein RAD51 homolog 4 OS=Homo sapiens GN=RAD51D PE=1 SV=1	1.25
P19838	NFKB1_HUMAN Nuclear factor NF-kappa-B p105 subunit OS=Homo sapiens GN=NFKB1 PE=1 SV=2	1.25
O00220	TR10A_HUMAN Tumor necrosis factor receptor superfamily member 10A OS=Homo sapiens GN=TNFRSF10A PE=1 SV=3	1
O14522	PTPRT_HUMAN Receptor-type tyrosine-protein phosphatase T OS=Homo sapiens GN=PTPRT PE=1 SV=6	1
O15360	FANCA_HUMAN Fanconi anemia group A protein OS=Homo sapiens GN=FANCA PE=1 SV=2	1
O15393	TMPS2_HUMAN Transmembrane protease serine 2 OS=Homo sapiens GN=TMPRSS2 PE=1 SV=3	1
O15528	CP27B_HUMAN 25-hydroxyvitamin D-1 alpha hydroxylase mitochondrial OS=Homo sapiens GN=CYP27B1 PE=1 SV=1	1
O43502	RA51C_HUMAN DNA repair protein RAD51 homolog 3 OS=Homo sapiens GN=RAD51C PE=1 SV=1	1
O60566	BUB1B_HUMAN Mitotic checkpoint serine/threonine-protein kinase BUB1 beta OS=Homo sapiens GN=BUB1B PE=1 SV=3	1
O60603	TLR2_HUMAN Toll-like receptor 2 OS=Homo sapiens GN=TLR2 PE=1 SV=1	1
O75882	ATRN_HUMAN Attractin OS=Homo sapiens GN=ATRN PE=1 SV=2	1
O95980	RECK_HUMAN Reversion-inducing cysteine-rich protein with Kazal motifs OS=Homo sapiens GN=RECK PE=1 SV=1	1
P00995	ISK1_HUMAN Serine protease inhibitor Kazal-type 1 OS=Homo sapiens GN=SPINK1 PE=1 SV=2	1
P01033	TIMP1_HUMAN Metalloproteinase inhibitor 1 OS=Homo sapiens GN=TIMP1 PE=1 SV=1	1
P01833	PIGR_HUMAN Polymeric immunoglobulin receptor OS=Homo sapiens GN=PIGR PE=1 SV=4	1
P01871	IGHM_HUMAN Ig mu chain C region OS=Homo sapiens GN=IGHM PE=1 SV=3	1
P01920	DQB1_HUMAN HLA class II histocompatibility antigen DQ beta 1 chain OS=Homo sapiens GN=HLA-DQB1 PE=1 SV=2	1
P02452	CO1A1_HUMAN Collagen alpha-1(I) chain OS=Homo sapiens GN=COL1A1 PE=1 SV=5	1
P02741	CRP_HUMAN C-reactive protein OS=Homo sapiens GN=CRP PE=1 SV=1	1
P02771	FETA_HUMAN Alpha-fetoprotein OS=Homo sapiens GN=AFP PE=1 SV=1	1
P04233	HG2A_HUMAN HLA class II histocompatibility antigen gamma chain OS=Homo sapiens GN=CD74 PE=1 SV=3	1
P05113	IL5_HUMAN Interleukin-5 OS=Homo sapiens GN=IL5 PE=1 SV=1	1
P06133	UD2B4_HUMAN UDP-glucuronosyltransferase 2B4 OS=Homo sapiens GN=UGT2B4 PE=1 SV=2	1
P06746	DPOLB_HUMAN DNA polymerase beta OS=Homo sapiens GN=POLB PE=1 SV=3	1
P08138	TNR16_HUMAN Tumor necrosis factor receptor superfamily member 16 OS=Homo sapiens GN=NGFR PE=1 SV=1	1
P08253	MMP2_HUMAN 72 kDa type IV collagenase OS=Homo sapiens GN=MMP2 PE=1 SV=2	1
P10912	GHR_HUMAN Growth hormone receptor OS=Homo sapiens GN=GHR PE=1 SV=1	1
P11245	ARY2_HUMAN Arylamine N-acetyltransferase 2 OS=Homo sapiens GN=NAT2 PE=1 SV=1	1
P11509	CP2A6_HUMAN Cytochrome P450 2A6 OS=Homo sapiens GN=CYP2A6 PE=1 SV=3	1
P11712	CP2C9_HUMAN Cytochrome P450 2C9 OS=Homo sapiens GN=CYP2C9 PE=1 SV=3	1
P11717	MPRI_HUMAN Cation-independent mannose-6-phosphate receptor OS=Homo sapiens GN=IGF2R PE=1 SV=3	1
P12259	FA5_HUMAN Coagulation factor V OS=Homo sapiens GN=F5 PE=1 SV=4	1
P13569	CFTR_HUMAN Cystic fibrosis transmembrane conductance regulator OS=Homo sapiens GN=CFTR PE=1 SV=3	1
P14222	PERF_HUMAN Perforin-1 OS=Homo sapiens GN=PRF1 PE=1 SV=1	1
P14778	IL1R1_HUMAN Interleukin-1 receptor type 1 OS=Homo sapiens GN=IL1R1 PE=1 SV=1	1
P16234	PGFRA_HUMAN Platelet-derived growth factor receptor alpha OS=Homo sapiens GN=PDGFRA PE=1 SV=1	1
P16410	CTLA4_HUMAN Cytotoxic T-lymphocyte protein 4 OS=Homo sapiens GN=CTLA4 PE=1 SV=3	1
P17936	IBP3_HUMAN Insulin-like growth factor-binding protein 3 OS=Homo sapiens GN=IGFBP3 PE=1 SV=2	1
P18054	LOX12_HUMAN Arachidonate 12-lipoxygenase 12S-type OS=Homo sapiens GN=ALOX12 PE=1 SV=4	1
P18440	ARY1_HUMAN Arylamine N-acetyltransferase 1 OS=Homo sapiens GN=NAT1 PE=1 SV=2	1
P19224	UD16_HUMAN UDP-glucuronosyltransferase 1-6 OS=Homo sapiens GN=UGT1A6 PE=1 SV=2	1
P21860	ERBB3_HUMAN Receptor tyrosine-protein kinase erbB-3 OS=Homo sapiens GN=ERBB3 PE=1 SV=1	1
P22676	CALB2_HUMAN Calretinin OS=Homo sapiens GN=CALB2 PE=2 SV=2	1
P23471	PTPRZ_HUMAN Receptor-type tyrosine-protein phosphatase zeta OS=Homo sapiens GN=PTPRZ1 PE=1 SV=4	1
P24821	TENA_HUMAN Tenascin OS=Homo sapiens GN=TNC PE=1 SV=3	1
P29475	NOS1_HUMAN Nitric oxide synthase brain OS=Homo sapiens GN=NOS1 PE=1 SV=2	1
P30279	CCND2_HUMAN G1/S-specific cyclin-D2 OS=Homo sapiens GN=CCND2 PE=1 SV=1	1
P30479	1B41_HUMAN HLA class I histocompatibility antigen B-41 alpha chain OS=Homo sapiens GN=HLA-B PE=1 SV=1	1
P30556	AGTR1_HUMAN Type-1 angiotensin II receptor OS=Homo sapiens GN=AGTR1 PE=1 SV=1	1
P31513	FMO3_HUMAN Dimethylaniline monooxygenase [N-oxide-forming] 3 OS=Homo sapiens GN=FMO3 PE=1 SV=5	1
P35548	MSX2_HUMAN Homeobox protein MSX-2 OS=Homo sapiens GN=MSX2 PE=1 SV=3	1
P35568	IRS1_HUMAN Insulin receptor substrate 1 OS=Homo sapiens GN=IRS1 PE=1 SV=1	1
P37173	TGFR2_HUMAN TGF-beta receptor type-2 OS=Homo sapiens GN=TGFBR2 PE=1 SV=2	1
P37231	PPARG_HUMAN Peroxisome proliferator-activated receptor gamma OS=Homo sapiens GN=PPARG PE=1 SV=3	1
P39060	COIA1_HUMAN Collagen alpha-1(XVIII) chain OS=Homo sapiens GN=COL18A1 PE=1 SV=5	1
P41212	ETV6_HUMAN Transcription factor ETV6 OS=Homo sapiens GN=ETV6 PE=1 SV=1	1
P41440	S19A1_HUMAN Folate transporter 1 OS=Homo sapiens GN=SLC19A1 PE=1 SV=3	1
P42336	PK3CA_HUMAN Phosphatidylinositol 45-bisphosphate 3-kinase catalytic subunit alpha isoform OS=Homo sapiens GN=PIK3CA PE=1 SV=2	1
P46937	YAP1_HUMAN Transcriptional coactivator YAP1 OS=Homo sapiens GN=YAP1 PE=1 SV=2	1
P48681	NEST_HUMAN Nestin OS=Homo sapiens GN=NES PE=1 SV=2	1
P49711	CTCF_HUMAN Transcriptional repressor CTCF OS=Homo sapiens GN=CTCF PE=1 SV=1	1
P49917	DNLI4_HUMAN DNA ligase 4 OS=Homo sapiens GN=LIG4 PE=1 SV=2	1
P51946	CCNH_HUMAN Cyclin-H OS=Homo sapiens GN=CCNH PE=1 SV=1	1
P51955	NEK2_HUMAN Serine/threonine-protein kinase Nek2 OS=Homo sapiens GN=NEK2 PE=1 SV=1	1
P60484	PTEN_HUMAN Phosphatidylinositol 345-trisphosphate 3-phosphatase and dual-specificity protein phosphatase PTEN OS=Homo sapiens GN=PTEN PE=1 SV=1	1
P60568	IL2_HUMAN Interleukin-2 OS=Homo sapiens GN=IL2 PE=1 SV=1	1
P78545	ELF3_HUMAN ETS-related transcription factor Elf-3 OS=Homo sapiens GN=ELF3 PE=1 SV=1	1
P84022	SMAD3_HUMAN Mothers against decapentaplegic homolog 3 OS=Homo sapiens GN=SMAD3 PE=1 SV=1	1
Q00534	CDK6_HUMAN Cyclin-dependent kinase 6 OS=Homo sapiens GN=CDK6 PE=1 SV=1	1
Q07812	BAX_HUMAN Apoptosis regulator BAX OS=Homo sapiens GN=BAX PE=1 SV=1	1
Q07954	LRP1_HUMAN Prolow-density lipoprotein receptor-related protein 1 OS=Homo sapiens GN=LRP1 PE=1 SV=2	1
Q12912	LRMP_HUMAN Lymphoid-restricted membrane protein OS=Homo sapiens GN=LRMP PE=1 SV=3	1
Q13201	MMRN1_HUMAN Multimerin-1 OS=Homo sapiens GN=MMRN1 PE=1 SV=3	1
Q13485	SMAD4_HUMAN Mothers against decapentaplegic homolog 4 OS=Homo sapiens GN=SMAD4 PE=1 SV=1	1
Q13951	PEBB_HUMAN Core-binding factor subunit beta OS=Homo sapiens GN=CBFB PE=1 SV=2	1
Q14766	LTBP1_HUMAN Latent-transforming growth factor beta-binding protein 1 OS=Homo sapiens GN=LTBP1 PE=1 SV=4	1
Q15063	POSTN_HUMAN Periostin OS=Homo sapiens GN=POSTN PE=1 SV=2	1
Q15303	ERBB4_HUMAN Receptor tyrosine-protein kinase erbB-4 OS=Homo sapiens GN=ERBB4 PE=1 SV=1	1
Q17RY6	LY6K_HUMAN Lymphocyte antigen 6K OS=Homo sapiens GN=LY6K PE=1 SV=2	1
Q2M3G0	ABCB5_HUMAN ATP-binding cassette sub-family B member 5 OS=Homo sapiens GN=ABCB5 PE=1 SV=4	1
Q30154	DRB5_HUMAN HLA class II histocompatibility antigen DR beta 5 chain OS=Homo sapiens GN=HLA-DRB5 PE=1 SV=1	1
Q30201	HFE_HUMAN Hereditary hemochromatosis protein OS=Homo sapiens GN=HFE PE=1 SV=1	1
Q6UVK1	CSPG4_HUMAN Chondroitin sulfate proteoglycan 4 OS=Homo sapiens GN=CSPG4 PE=1 SV=2	1
Q8N0V5	GNT2A_HUMAN N-acetyllactosaminide beta-16-N-acetylglucosaminyl-transferase OS=Homo sapiens GN=GCNT2 PE=1 SV=1	1
Q8N109	KI2LA_HUMAN Killer cell immunoglobulin-like receptor 2DL5A OS=Homo sapiens GN=KIR2DL5A PE=3 SV=1	1
Q8NBN3	TM87A_HUMAN Transmembrane protein 87A OS=Homo sapiens GN=TMEM87A PE=1 SV=3	1
Q92889	XPF_HUMAN DNA repair endonuclease XPF OS=Homo sapiens GN=ERCC4 PE=1 SV=3	1
Q92896	GSLG1_HUMAN Golgi apparatus protein 1 OS=Homo sapiens GN=GLG1 PE=1 SV=2	1
Q96KQ7	EHMT2_HUMAN Histone-lysine N-methyltransferase EHMT2 OS=Homo sapiens GN=EHMT2 PE=1 SV=3	1
Q99643	C560_HUMAN Succinate dehydrogenase cytochrome b560 subunit mitochondrial OS=Homo sapiens GN=SDHC PE=1 SV=1	1
Q9BY66	KDM5D_HUMAN Lysine-specific demethylase 5D OS=Homo sapiens GN=KDM5D PE=1 SV=2	1
Q9H9B1	EHMT1_HUMAN Histone-lysine N-methyltransferase EHMT1 OS=Homo sapiens GN=EHMT1 PE=1 SV=4	1
Q9HAW8	UD110_HUMAN UDP-glucuronosyltransferase 1-10 OS=Homo sapiens GN=UGT1A10 PE=1 SV=1	1
Q9NPH0	PPA6_HUMAN Lysophosphatidic acid phosphatase type 6 OS=Homo sapiens GN=ACP6 PE=1 SV=2	1
Q9NS71	GKN1_HUMAN Gastrokine-1 OS=Homo sapiens GN=GKN1 PE=2 SV=3	1
Q9UBG3	CRNN_HUMAN Cornulin OS=Homo sapiens GN=CRNN PE=1 SV=1	1
Q9UM47	NOTC3_HUMAN Neurogenic locus notch homolog protein 3 OS=Homo sapiens GN=NOTCH3 PE=1 SV=2	1
Q9UMF0	ICAM5_HUMAN Intercellular adhesion molecule 5 OS=Homo sapiens GN=ICAM5 PE=1 SV=3	1
Q9UP52	TFR2_HUMAN Transferrin receptor protein 2 OS=Homo sapiens GN=TFR2 PE=1 SV=1	1
Q9Y222	DMTF1_HUMAN Cyclin-D-binding Myb-like transcription factor 1 OS=Homo sapiens GN=DMTF1 PE=1 SV=1	1
Q9Y251	HPSE_HUMAN Heparanase OS=Homo sapiens GN=HPSE PE=1 SV=2	1
A6ND01	JUNO_HUMAN Sperm-egg fusion protein Juno OS=Homo sapiens GN=IZUMO1R PE=1 SV=3	0
A8MWS1	KI3P1_HUMAN Putative killer cell immunoglobulin-like receptor like protein KIR3DP1 OS=Homo sapiens GN=KIR3DP1 PE=2 SV=2	0
O00270	GPR31_HUMAN 12-(S)-hydroxy-581014-eicosatetraenoic acid receptor OS=Homo sapiens GN=GPR31 PE=2 SV=2	0
O00451	GFRA2_HUMAN GDNF family receptor alpha-2 OS=Homo sapiens GN=GFRA2 PE=2 SV=2	0
O00559	RCAS1_HUMAN Receptor-binding cancer antigen expressed on SiSo cells OS=Homo sapiens GN=EBAG9 PE=1 SV=1	0
O14492	SH2B2_HUMAN SH2B adapter protein 2 OS=Homo sapiens GN=SH2B2 PE=1 SV=2	0
O14508	SOCS2_HUMAN Suppressor of cytokine signaling 2 OS=Homo sapiens GN=SOCS2 PE=1 SV=1	0
O14521	DHSD_HUMAN Succinate dehydrogenase [ubiquinone] cytochrome b small subunit mitochondrial OS=Homo sapiens GN=SDHD PE=1 SV=1	0
O14544	SOCS6_HUMAN Suppressor of cytokine signaling 6 OS=Homo sapiens GN=SOCS6 PE=1 SV=2	0
O14717	TRDMT_HUMAN tRNA (cytosine(38)-C(5))-methyltransferase OS=Homo sapiens GN=TRDMT1 PE=1 SV=1	0
O14727	APAF_HUMAN Apoptotic protease-activating factor 1 OS=Homo sapiens GN=APAF1 PE=1 SV=2	0
O14746	TERT_HUMAN Telomerase reverse transcriptase OS=Homo sapiens GN=TERT PE=1 SV=1	0
O14757	CHK1_HUMAN Serine/threonine-protein kinase Chk1 OS=Homo sapiens GN=CHEK1 PE=1 SV=2	0
O14798	TR10C_HUMAN Tumor necrosis factor receptor superfamily member 10C OS=Homo sapiens GN=TNFRSF10C PE=1 SV=3	0
O14867	BACH1_HUMAN Transcription regulator protein BACH1 OS=Homo sapiens GN=BACH1 PE=1 SV=2	0
O14965	AURKA_HUMAN Aurora kinase A OS=Homo sapiens GN=AURKA PE=1 SV=2	0
O15018	PDZD2_HUMAN PDZ domain-containing protein 2 OS=Homo sapiens GN=PDZD2 PE=1 SV=4	0
O15105	SMAD7_HUMAN Mothers against decapentaplegic homolog 7 OS=Homo sapiens GN=SMAD7 PE=1 SV=1	0
O15169	AXIN1_HUMAN Axin-1 OS=Homo sapiens GN=AXIN1 PE=1 SV=2	0
O15217	GSTA4_HUMAN Glutathione S-transferase A4 OS=Homo sapiens GN=GSTA4 PE=1 SV=1	0
O15273	TELT_HUMAN Telethonin OS=Homo sapiens GN=TCAP PE=1 SV=1	0
O15287	FANCG_HUMAN Fanconi anemia group G protein OS=Homo sapiens GN=FANCG PE=1 SV=1	0
O15350	P73_HUMAN Tumor protein p73 OS=Homo sapiens GN=TP73 PE=1 SV=1	0
O15392	BIRC5_HUMAN Baculoviral IAP repeat-containing protein 5 OS=Homo sapiens GN=BIRC5 PE=1 SV=3	0
O15427	MOT4_HUMAN Monocarboxylate transporter 4 OS=Homo sapiens GN=SLC16A3 PE=1 SV=1	0
O15519	CFLAR_HUMAN CASP8 and FADD-like apoptosis regulator OS=Homo sapiens GN=CFLAR PE=1 SV=1	0
O15524	SOCS1_HUMAN Suppressor of cytokine signaling 1 OS=Homo sapiens GN=SOCS1 PE=1 SV=1	0
O15527	OGG1_HUMAN N-glycosylase/DNA lyase OS=Homo sapiens GN=OGG1 PE=1 SV=2	0
O43240	KLK10_HUMAN Kallikrein-10 OS=Homo sapiens GN=KLK10 PE=1 SV=3	0
O43524	FOXO3_HUMAN Forkhead box protein O3 OS=Homo sapiens GN=FOXO3 PE=1 SV=1	0
O43542	XRCC3_HUMAN DNA repair protein XRCC3 OS=Homo sapiens GN=XRCC3 PE=1 SV=1	0
O43543	XRCC2_HUMAN DNA repair protein XRCC2 OS=Homo sapiens GN=XRCC2 PE=1 SV=1	0
O43572	AKA10_HUMAN A-kinase anchor protein 10 mitochondrial OS=Homo sapiens GN=AKAP10 PE=1 SV=2	0
O43653	PSCA_HUMAN Prostate stem cell antigen OS=Homo sapiens GN=PSCA PE=1 SV=1	0
O43908	NKG2F_HUMAN NKG2-F type II integral membrane protein OS=Homo sapiens GN=KLRC4 PE=2 SV=2	0
O60602	TLR5_HUMAN Toll-like receptor 5 OS=Homo sapiens GN=TLR5 PE=1 SV=4	0
O60609	GFRA3_HUMAN GDNF family receptor alpha-3 OS=Homo sapiens GN=GFRA3 PE=1 SV=2	0
O60635	TSN1_HUMAN Tetraspanin-1 OS=Homo sapiens GN=TSPAN1 PE=1 SV=2	0
O60656	UD19_HUMAN UDP-glucuronosyltransferase 1-9 OS=Homo sapiens GN=UGT1A9 PE=1 SV=1	0
O75121	MFA3L_HUMAN Microfibrillar-associated protein 3-like OS=Homo sapiens GN=MFAP3L PE=1 SV=3	0
O75474	FRAT2_HUMAN GSK-3-binding protein FRAT2 OS=Homo sapiens GN=FRAT2 PE=2 SV=3	0
O75496	GEMI_HUMAN Geminin OS=Homo sapiens GN=GMNN PE=1 SV=1	0
O75795	UDB17_HUMAN UDP-glucuronosyltransferase 2B17 OS=Homo sapiens GN=UGT2B17 PE=1 SV=1	0
O75871	CEAM4_HUMAN Carcinoembryonic antigen-related cell adhesion molecule 4 OS=Homo sapiens GN=CEACAM4 PE=1 SV=2	0
O75891	AL1L1_HUMAN Cytosolic 10-formyltetrahydrofolate dehydrogenase OS=Homo sapiens GN=ALDH1L1 PE=1 SV=2	0
O75914	PAK3_HUMAN Serine/threonine-protein kinase PAK 3 OS=Homo sapiens GN=PAK3 PE=1 SV=2	0
O94900	TOX_HUMAN Thymocyte selection-associated high mobility group box protein TOX OS=Homo sapiens GN=TOX PE=2 SV=3	0
O94907	DKK1_HUMAN Dickkopf-related protein 1 OS=Homo sapiens GN=DKK1 PE=1 SV=1	0
O95096	NKX22_HUMAN Homeobox protein Nkx-2.2 OS=Homo sapiens GN=NKX2-2 PE=2 SV=1	0
O95271	TNKS1_HUMAN Tankyrase-1 OS=Homo sapiens GN=TNKS PE=1 SV=2	0
O95274	LYPD3_HUMAN Ly6/PLAUR domain-containing protein 3 OS=Homo sapiens GN=LYPD3 PE=1 SV=2	0
O95467	GNAS3_HUMAN Neuroendocrine secretory protein 55 OS=Homo sapiens GN=GNAS PE=2 SV=1	0
O95631	NET1_HUMAN Netrin-1 OS=Homo sapiens GN=NTN1 PE=1 SV=2	0
O95665	NTR2_HUMAN Neurotensin receptor type 2 OS=Homo sapiens GN=NTSR2 PE=1 SV=2	0
O95715	CXL14_HUMAN C-X-C motif chemokine 14 OS=Homo sapiens GN=CXCL14 PE=1 SV=2	0
O95863	SNAI1_HUMAN Zinc finger protein SNAI1 OS=Homo sapiens GN=SNAI1 PE=1 SV=2	0
O95988	TCL1B_HUMAN T-cell leukemia/lymphoma protein 1B OS=Homo sapiens GN=TCL1B PE=1 SV=1	0
O95997	PTTG1_HUMAN Securin OS=Homo sapiens GN=PTTG1 PE=1 SV=1	0
O95999	BCL10_HUMAN B-cell lymphoma/leukemia 10 OS=Homo sapiens GN=BCL10 PE=1 SV=1	0
O96017	CHK2_HUMAN Serine/threonine-protein kinase Chk2 OS=Homo sapiens GN=CHEK2 PE=1 SV=1	0
P00488	F13A_HUMAN Coagulation factor XIII A chain OS=Homo sapiens GN=F13A1 PE=1 SV=4	0
P00519	ABL1_HUMAN Tyrosine-protein kinase ABL1 OS=Homo sapiens GN=ABL1 PE=1 SV=4	0
P00734	THRB_HUMAN Prothrombin OS=Homo sapiens GN=F2 PE=1 SV=2	0
P00749	UROK_HUMAN Urokinase-type plasminogen activator OS=Homo sapiens GN=PLAU PE=1 SV=2	0
P00750	TPA_HUMAN Tissue-type plasminogen activator OS=Homo sapiens GN=PLAT PE=1 SV=1	0
P01009	A1AT_HUMAN Alpha-1-antitrypsin OS=Homo sapiens GN=SERPINA1 PE=1 SV=3	0
P01019	ANGT_HUMAN Angiotensinogen OS=Homo sapiens GN=AGT PE=1 SV=1	0
P01106	MYC_HUMAN Myc proto-oncogene protein OS=Homo sapiens GN=MYC PE=1 SV=1	0
P01112	RASH_HUMAN GTPase HRas OS=Homo sapiens GN=HRAS PE=1 SV=1	0
P01116	RASK_HUMAN GTPase KRas OS=Homo sapiens GN=KRAS PE=1 SV=1	0
P01133	EGF_HUMAN Pro-epidermal growth factor OS=Homo sapiens GN=EGF PE=1 SV=2	0
P01135	TGFA_HUMAN Protransforming growth factor alpha OS=Homo sapiens GN=TGFA PE=1 SV=1	0
P01137	TGFB1_HUMAN Transforming growth factor beta-1 OS=Homo sapiens GN=TGFB1 PE=1 SV=2	0
P01148	GON1_HUMAN Progonadoliberin-1 OS=Homo sapiens GN=GNRH1 PE=1 SV=1	0
P01229	LSHB_HUMAN Lutropin subunit beta OS=Homo sapiens GN=LHB PE=1 SV=3	0
P01236	PRL_HUMAN Prolactin OS=Homo sapiens GN=PRL PE=1 SV=1	0
P01286	SLIB_HUMAN Somatoliberin OS=Homo sapiens GN=GHRH PE=1 SV=1	0
P01303	NPY_HUMAN Pro-neuropeptide Y OS=Homo sapiens GN=NPY PE=1 SV=1	0
P01374	TNFB_HUMAN Lymphotoxin-alpha OS=Homo sapiens GN=LTA PE=1 SV=2	0
P01375	TNFA_HUMAN Tumor necrosis factor OS=Homo sapiens GN=TNF PE=1 SV=1	0
P01571	IFN17_HUMAN Interferon alpha-17 OS=Homo sapiens GN=IFNA17 PE=1 SV=2	0
P01579	IFNG_HUMAN Interferon gamma OS=Homo sapiens GN=IFNG PE=1 SV=1	0
P01583	IL1A_HUMAN Interleukin-1 alpha OS=Homo sapiens GN=IL1A PE=1 SV=1	0
P01584	IL1B_HUMAN Interleukin-1 beta OS=Homo sapiens GN=IL1B PE=1 SV=2	0
P01730	CD4_HUMAN T-cell surface glycoprotein CD4 OS=Homo sapiens GN=CD4 PE=1 SV=1	0
P01764	HV303_HUMAN Ig heavy chain V-III region 23 OS=Homo sapiens GN=IGHV3-23 PE=1 SV=2	0
P01909	DQA1_HUMAN HLA class II histocompatibility antigen DQ alpha 1 chain OS=Homo sapiens GN=HLA-DQA1 PE=1 SV=1	0
P02647	APOA1_HUMAN Apolipoprotein A-I OS=Homo sapiens GN=APOA1 PE=1 SV=1	0
P02649	APOE_HUMAN Apolipoprotein E OS=Homo sapiens GN=APOE PE=1 SV=1	0
P02656	APOC3_HUMAN Apolipoprotein C-III OS=Homo sapiens GN=APOC3 PE=1 SV=1	0
P02745	C1QA_HUMAN Complement C1q subcomponent subunit A OS=Homo sapiens GN=C1QA PE=1 SV=2	0
P02751	FINC_HUMAN Fibronectin OS=Homo sapiens GN=FN1 PE=1 SV=4	0
P02818	OSTCN_HUMAN Osteocalcin OS=Homo sapiens GN=BGLAP PE=1 SV=2	0
P03372	ESR1_HUMAN Estrogen receptor OS=Homo sapiens GN=ESR1 PE=1 SV=2	0
P03897	NU3M_HUMAN NADH-ubiquinone oxidoreductase chain 3 OS=Homo sapiens GN=MT-ND3 PE=1 SV=1	0
P03951	FA11_HUMAN Coagulation factor XI OS=Homo sapiens GN=F11 PE=1 SV=1	0
P03956	MMP1_HUMAN Interstitial collagenase OS=Homo sapiens GN=MMP1 PE=1 SV=3	0
P04141	CSF2_HUMAN Granulocyte-macrophage colony-stimulating factor OS=Homo sapiens GN=CSF2 PE=1 SV=1	0
P04150	GCR_HUMAN Glucocorticoid receptor OS=Homo sapiens GN=NR3C1 PE=1 SV=1	0
P04155	TFF1_HUMAN Trefoil factor 1 OS=Homo sapiens GN=TFF1 PE=1 SV=1	0
P04156	PRIO_HUMAN Major prion protein OS=Homo sapiens GN=PRNP PE=1 SV=1	0
P04271	S100B_HUMAN Protein S100-B OS=Homo sapiens GN=S100B PE=1 SV=2	0
P04278	SHBG_HUMAN Sex hormone-binding globulin OS=Homo sapiens GN=SHBG PE=1 SV=2	0
P04435	TVB2_HUMAN T-cell receptor beta chain V region CTL-L17 OS=Homo sapiens GN=TCRB PE=2 SV=1	0
P04440	DPB1_HUMAN HLA class II histocompatibility antigen DP beta 1 chain OS=Homo sapiens GN=HLA-DPB1 PE=1 SV=1	0
P04637	P53_HUMAN Cellular tumor antigen p53 OS=Homo sapiens GN=TP53 PE=1 SV=4	0
P04798	CP1A1_HUMAN Cytochrome P450 1A1 OS=Homo sapiens GN=CYP1A1 PE=1 SV=1	0
P04818	TYSY_HUMAN Thymidylate synthase OS=Homo sapiens GN=TYMS PE=1 SV=3	0
P05019	IGF1_HUMAN Insulin-like growth factor I OS=Homo sapiens GN=IGF1 PE=1 SV=1	0
P05093	CP17A_HUMAN Steroid 17-alpha-hydroxylase/1720 lyase OS=Homo sapiens GN=CYP17A1 PE=1 SV=1	0
P05106	ITB3_HUMAN Integrin beta-3 OS=Homo sapiens GN=ITGB3 PE=1 SV=2	0
P05108	CP11A_HUMAN Cholesterol side-chain cleavage enzyme mitochondrial OS=Homo sapiens GN=CYP11A1 PE=1 SV=2	0
P05112	IL4_HUMAN Interleukin-4 OS=Homo sapiens GN=IL4 PE=1 SV=1	0
P05121	PAI1_HUMAN Plasminogen activator inhibitor 1 OS=Homo sapiens GN=SERPINE1 PE=1 SV=1	0
P05160	F13B_HUMAN Coagulation factor XIII B chain OS=Homo sapiens GN=F13B PE=1 SV=3	0
P05164	PERM_HUMAN Myeloperoxidase OS=Homo sapiens GN=MPO PE=1 SV=1	0
P05177	CP1A2_HUMAN Cytochrome P450 1A2 OS=Homo sapiens GN=CYP1A2 PE=1 SV=3	0
P05181	CP2E1_HUMAN Cytochrome P450 2E1 OS=Homo sapiens GN=CYP2E1 PE=1 SV=1	0
P05231	IL6_HUMAN Interleukin-6 OS=Homo sapiens GN=IL6 PE=1 SV=1	0
P05305	EDN1_HUMAN Endothelin-1 OS=Homo sapiens GN=EDN1 PE=1 SV=1	0
P05362	ICAM1_HUMAN Intercellular adhesion molecule 1 OS=Homo sapiens GN=ICAM1 PE=1 SV=2	0
P05981	HEPS_HUMAN Serine protease hepsin OS=Homo sapiens GN=HPN PE=1 SV=1	0
P06127	CD5_HUMAN T-cell surface glycoprotein CD5 OS=Homo sapiens GN=CD5 PE=1 SV=2	0
P06401	PRGR_HUMAN Progesterone receptor OS=Homo sapiens GN=PGR PE=1 SV=4	0
P06858	LIPL_HUMAN Lipoprotein lipase OS=Homo sapiens GN=LPL PE=1 SV=1	0
P07101	TY3H_HUMAN Tyrosine 3-monooxygenase OS=Homo sapiens GN=TH PE=1 SV=5	0
P07196	NFL_HUMAN Neurofilament light polypeptide OS=Homo sapiens GN=NEFL PE=1 SV=3	0
P07288	KLK3_HUMAN Prostate-specific antigen OS=Homo sapiens GN=KLK3 PE=1 SV=2	0
P07359	GP1BA_HUMAN Platelet glycoprotein Ib alpha chain OS=Homo sapiens GN=GP1BA PE=1 SV=2	0
P07478	TRY2_HUMAN Trypsin-2 OS=Homo sapiens GN=PRSS2 PE=1 SV=1	0
P07550	ADRB2_HUMAN Beta-2 adrenergic receptor OS=Homo sapiens GN=ADRB2 PE=1 SV=3	0
P07902	GALT_HUMAN Galactose-1-phosphate uridylyltransferase OS=Homo sapiens GN=GALT PE=1 SV=3	0
P07949	RET_HUMAN Proto-oncogene tyrosine-protein kinase receptor Ret OS=Homo sapiens GN=RET PE=1 SV=3	0
P07988	PSPB_HUMAN Pulmonary surfactant-associated protein B OS=Homo sapiens GN=SFTPB PE=1 SV=3	0
P07992	ERCC1_HUMAN DNA excision repair protein ERCC-1 OS=Homo sapiens GN=ERCC1 PE=1 SV=1	0
P07996	TSP1_HUMAN Thrombospondin-1 OS=Homo sapiens GN=THBS1 PE=1 SV=2	0
P07998	RNAS1_HUMAN Ribonuclease pancreatic OS=Homo sapiens GN=RNASE1 PE=1 SV=4	0
P08069	IGF1R_HUMAN Insulin-like growth factor 1 receptor OS=Homo sapiens GN=IGF1R PE=1 SV=1	0
P08183	MDR1_HUMAN Multidrug resistance protein 1 OS=Homo sapiens GN=ABCB1 PE=1 SV=3	0
P08246	ELNE_HUMAN Neutrophil elastase OS=Homo sapiens GN=ELANE PE=1 SV=1	0
P08254	MMP3_HUMAN Stromelysin-1 OS=Homo sapiens GN=MMP3 PE=1 SV=2	0
P08263	GSTA1_HUMAN Glutathione S-transferase A1 OS=Homo sapiens GN=GSTA1 PE=1 SV=3	0
P08571	CD14_HUMAN Monocyte differentiation antigen CD14 OS=Homo sapiens GN=CD14 PE=1 SV=2	0
P08637	FCG3A_HUMAN Low affinity immunoglobulin gamma Fc region receptor III-A OS=Homo sapiens GN=FCGR3A PE=1 SV=2	0
P08684	CP3A4_HUMAN Cytochrome P450 3A4 OS=Homo sapiens GN=CYP3A4 PE=1 SV=4	0
P08833	IBP1_HUMAN Insulin-like growth factor-binding protein 1 OS=Homo sapiens GN=IGFBP1 PE=1 SV=1	0
P08962	CD63_HUMAN CD63 antigen OS=Homo sapiens GN=CD63 PE=1 SV=2	0
P09016	HXD4_HUMAN Homeobox protein Hox-D4 OS=Homo sapiens GN=HOXD4 PE=2 SV=3	0
P09210	GSTA2_HUMAN Glutathione S-transferase A2 OS=Homo sapiens GN=GSTA2 PE=1 SV=4	0
P09237	MMP7_HUMAN Matrilysin OS=Homo sapiens GN=MMP7 PE=1 SV=1	0
P09486	SPRC_HUMAN SPARC OS=Homo sapiens GN=SPARC PE=1 SV=1	0
P09488	GSTM1_HUMAN Glutathione S-transferase Mu 1 OS=Homo sapiens GN=GSTM1 PE=1 SV=3	0
P09601	HMOX1_HUMAN Heme oxygenase 1 OS=Homo sapiens GN=HMOX1 PE=1 SV=1	0
P09603	CSF1_HUMAN Macrophage colony-stimulating factor 1 OS=Homo sapiens GN=CSF1 PE=1 SV=2	0
P09629	HXB7_HUMAN Homeobox protein Hox-B7 OS=Homo sapiens GN=HOXB7 PE=1 SV=4	0
P09848	LPH_HUMAN Lactase-phlorizin hydrolase OS=Homo sapiens GN=LCT PE=1 SV=3	0
P09917	LOX5_HUMAN Arachidonate 5-lipoxygenase OS=Homo sapiens GN=ALOX5 PE=1 SV=2	0
P0C7P4	UCRIL_HUMAN Putative cytochrome b-c1 complex subunit Rieske-like protein 1 OS=Homo sapiens GN=UQCRFS1P1 PE=5 SV=1	0
P0DJI8	SAA1_HUMAN Serum amyloid A-1 protein OS=Homo sapiens GN=SAA1 PE=1 SV=1	0
P10070	GLI2_HUMAN Zinc finger protein GLI2 OS=Homo sapiens GN=GLI2 PE=1 SV=4	0
P10145	IL8_HUMAN Interleukin-8 OS=Homo sapiens GN=CXCL8 PE=1 SV=1	0
P10275	ANDR_HUMAN Androgen receptor OS=Homo sapiens GN=AR PE=1 SV=3	0
P10415	BCL2_HUMAN Apoptosis regulator Bcl-2 OS=Homo sapiens GN=BCL2 PE=1 SV=2	0
P10451	OSTP_HUMAN Osteopontin OS=Homo sapiens GN=SPP1 PE=1 SV=1	0
P10632	CP2C8_HUMAN Cytochrome P450 2C8 OS=Homo sapiens GN=CYP2C8 PE=1 SV=2	0
P10635	CP2D6_HUMAN Cytochrome P450 2D6 OS=Homo sapiens GN=CYP2D6 PE=1 SV=2	0
P10721	KIT_HUMAN Mast/stem cell growth factor receptor Kit OS=Homo sapiens GN=KIT PE=1 SV=1	0
P10747	CD28_HUMAN T-cell-specific surface glycoprotein CD28 OS=Homo sapiens GN=CD28 PE=1 SV=1	0
P10827	THA_HUMAN Thyroid hormone receptor alpha OS=Homo sapiens GN=THRA PE=1 SV=1	0
P10914	IRF1_HUMAN Interferon regulatory factor 1 OS=Homo sapiens GN=IRF1 PE=1 SV=2	0
P11086	PNMT_HUMAN Phenylethanolamine N-methyltransferase OS=Homo sapiens GN=PNMT PE=1 SV=1	0
P11274	BCR_HUMAN Breakpoint cluster region protein OS=Homo sapiens GN=BCR PE=1 SV=2	0
P11473	VDR_HUMAN Vitamin D3 receptor OS=Homo sapiens GN=VDR PE=1 SV=1	0
P11511	CP19A_HUMAN Aromatase OS=Homo sapiens GN=CYP19A1 PE=1 SV=3	0
P11597	CETP_HUMAN Cholesteryl ester transfer protein OS=Homo sapiens GN=CETP PE=1 SV=2	0
P11802	CDK4_HUMAN Cyclin-dependent kinase 4 OS=Homo sapiens GN=CDK4 PE=1 SV=2	0
P11926	DCOR_HUMAN Ornithine decarboxylase OS=Homo sapiens GN=ODC1 PE=1 SV=2	0
P12273	PIP_HUMAN Prolactin-inducible protein OS=Homo sapiens GN=PIP PE=1 SV=1	0
P12318	FCG2A_HUMAN Low affinity immunoglobulin gamma Fc region receptor II-a OS=Homo sapiens GN=FCGR2A PE=1 SV=4	0
P12524	MYCL_HUMAN Protein L-Myc OS=Homo sapiens GN=MYCL PE=1 SV=2	0
P12821	ACE_HUMAN Angiotensin-converting enzyme OS=Homo sapiens GN=ACE PE=1 SV=1	0
P12882	MYH1_HUMAN Myosin-1 OS=Homo sapiens GN=MYH1 PE=1 SV=3	0
P12931	SRC_HUMAN Proto-oncogene tyrosine-protein kinase Src OS=Homo sapiens GN=SRC PE=1 SV=3	0
P13498	CY24A_HUMAN Cytochrome b-245 light chain OS=Homo sapiens GN=CYBA PE=1 SV=3	0
P13500	CCL2_HUMAN C-C motif chemokine 2 OS=Homo sapiens GN=CCL2 PE=1 SV=1	0
P13501	CCL5_HUMAN C-C motif chemokine 5 OS=Homo sapiens GN=CCL5 PE=1 SV=3	0
P13747	HLAE_HUMAN HLA class I histocompatibility antigen alpha chain E OS=Homo sapiens GN=HLA-E PE=1 SV=3	0
P13761	2B17_HUMAN HLA class II histocompatibility antigen DRB1-7 beta chain OS=Homo sapiens GN=HLA-DRB1 PE=1 SV=1	0
P13945	ADRB3_HUMAN Beta-3 adrenergic receptor OS=Homo sapiens GN=ADRB3 PE=1 SV=3	0
P14060	3BHS1_HUMAN 3 beta-hydroxysteroid dehydrogenase/Delta 5-->4-isomerase type 1 OS=Homo sapiens GN=HSD3B1 PE=1 SV=2	0
P14061	DHB1_HUMAN Estradiol 17-beta-dehydrogenase 1 OS=Homo sapiens GN=HSD17B1 PE=1 SV=3	0
P14136	GFAP_HUMAN Glial fibrillary acidic protein OS=Homo sapiens GN=GFAP PE=1 SV=1	0
P14207	FOLR2_HUMAN Folate receptor beta OS=Homo sapiens GN=FOLR2 PE=1 SV=4	0
P14210	HGF_HUMAN Hepatocyte growth factor OS=Homo sapiens GN=HGF PE=1 SV=2	0
P14415	AT1B2_HUMAN Sodium/potassium-transporting ATPase subunit beta-2 OS=Homo sapiens GN=ATP1B2 PE=1 SV=3	0
P14416	DRD2_HUMAN D(2) dopamine receptor OS=Homo sapiens GN=DRD2 PE=1 SV=2	0
P14555	PA2GA_HUMAN Phospholipase A2 membrane associated OS=Homo sapiens GN=PLA2G2A PE=1 SV=2	0
P14679	TYRO_HUMAN Tyrosinase OS=Homo sapiens GN=TYR PE=1 SV=3	0
P14780	MMP9_HUMAN Matrix metalloproteinase-9 OS=Homo sapiens GN=MMP9 PE=1 SV=3	0
P14784	IL2RB_HUMAN Interleukin-2 receptor subunit beta OS=Homo sapiens GN=IL2RB PE=1 SV=1	0
P14921	ETS1_HUMAN Protein C-ets-1 OS=Homo sapiens GN=ETS1 PE=1 SV=1	0
P15056	BRAF_HUMAN Serine/threonine-protein kinase B-raf OS=Homo sapiens GN=BRAF PE=1 SV=4	0
P15328	FOLR1_HUMAN Folate receptor alpha OS=Homo sapiens GN=FOLR1 PE=1 SV=3	0
P15428	PGDH_HUMAN 15-hydroxyprostaglandin dehydrogenase [NAD(+)] OS=Homo sapiens GN=HPGD PE=1 SV=1	0
P15692	VEGFA_HUMAN Vascular endothelial growth factor A OS=Homo sapiens GN=VEGFA PE=1 SV=2	0
P15918	RAG1_HUMAN V(D)J recombination-activating protein 1 OS=Homo sapiens GN=RAG1 PE=1 SV=2	0
P16035	TIMP2_HUMAN Metalloproteinase inhibitor 2 OS=Homo sapiens GN=TIMP2 PE=1 SV=2	0
P16083	NQO2_HUMAN Ribosyldihydronicotinamide dehydrogenase [quinone] OS=Homo sapiens GN=NQO2 PE=1 SV=5	0
P16104	H2AX_HUMAN Histone H2AX OS=Homo sapiens GN=H2AFX PE=1 SV=2	0
P16284	PECA1_HUMAN Platelet endothelial cell adhesion molecule OS=Homo sapiens GN=PECAM1 PE=1 SV=1	0
P16442	BGAT_HUMAN Histo-blood group ABO system transferase OS=Homo sapiens GN=ABO PE=1 SV=2	0
P16471	PRLR_HUMAN Prolactin receptor OS=Homo sapiens GN=PRLR PE=1 SV=1	0
P16473	TSHR_HUMAN Thyrotropin receptor OS=Homo sapiens GN=TSHR PE=1 SV=2	0
P16520	GBB3_HUMAN Guanine nucleotide-binding protein G(I)/G(S)/G(T) subunit beta-3 OS=Homo sapiens GN=GNB3 PE=1 SV=1	0
P16581	LYAM2_HUMAN E-selectin OS=Homo sapiens GN=SELE PE=1 SV=1	0
P16662	UD2B7_HUMAN UDP-glucuronosyltransferase 2B7 OS=Homo sapiens GN=UGT2B7 PE=1 SV=1	0
P16671	CD36_HUMAN Platelet glycoprotein 4 OS=Homo sapiens GN=CD36 PE=1 SV=2	0
P17535	JUND_HUMAN Transcription factor jun-D OS=Homo sapiens GN=JUND PE=1 SV=3	0
P17693	HLAG_HUMAN HLA class I histocompatibility antigen alpha chain G OS=Homo sapiens GN=HLA-G PE=1 SV=1	0
P17948	VGFR1_HUMAN Vascular endothelial growth factor receptor 1 OS=Homo sapiens GN=FLT1 PE=1 SV=2	0
P18283	GPX2_HUMAN Glutathione peroxidase 2 OS=Homo sapiens GN=GPX2 PE=1 SV=3	0
P18405	S5A1_HUMAN 3-oxo-5-alpha-steroid 4-dehydrogenase 1 OS=Homo sapiens GN=SRD5A1 PE=1 SV=1	0
P18510	IL1RA_HUMAN Interleukin-1 receptor antagonist protein OS=Homo sapiens GN=IL1RN PE=1 SV=1	0
P19099	C11B2_HUMAN Cytochrome P450 11B2 mitochondrial OS=Homo sapiens GN=CYP11B2 PE=1 SV=3	0
P19438	TNR1A_HUMAN Tumor necrosis factor receptor superfamily member 1A OS=Homo sapiens GN=TNFRSF1A PE=1 SV=1	0
P19447	ERCC3_HUMAN TFIIH basal transcription factor complex helicase XPB subunit OS=Homo sapiens GN=ERCC3 PE=1 SV=1	0
P19544	WT1_HUMAN Wilms tumor protein OS=Homo sapiens GN=WT1 PE=1 SV=2	0
P20023	CR2_HUMAN Complement receptor type 2 OS=Homo sapiens GN=CR2 PE=1 SV=2	0
P20036	DPA1_HUMAN HLA class II histocompatibility antigen DP alpha 1 chain OS=Homo sapiens GN=HLA-DPA1 PE=1 SV=1	0
P20062	TCO2_HUMAN Transcobalamin-2 OS=Homo sapiens GN=TCN2 PE=1 SV=3	0
P20142	PEPC_HUMAN Gastricsin OS=Homo sapiens GN=PGC PE=1 SV=1	0
P20151	KLK2_HUMAN Kallikrein-2 OS=Homo sapiens GN=KLK2 PE=1 SV=1	0
P20333	TNR1B_HUMAN Tumor necrosis factor receptor superfamily member 1B OS=Homo sapiens GN=TNFRSF1B PE=1 SV=3	0
P20813	CP2B6_HUMAN Cytochrome P450 2B6 OS=Homo sapiens GN=CYP2B6 PE=1 SV=1	0
P20815	CP3A5_HUMAN Cytochrome P450 3A5 OS=Homo sapiens GN=CYP3A5 PE=1 SV=1	0
P21217	FUT3_HUMAN Galactoside 3(4)-L-fucosyltransferase OS=Homo sapiens GN=FUT3 PE=2 SV=1	0
P21579	SYT1_HUMAN Synaptotagmin-1 OS=Homo sapiens GN=SYT1 PE=1 SV=1	0
P21741	MK_HUMAN Midkine OS=Homo sapiens GN=MDK PE=1 SV=1	0
P21757	MSRE_HUMAN Macrophage scavenger receptor types I and II OS=Homo sapiens GN=MSR1 PE=1 SV=1	0
P21802	FGFR2_HUMAN Fibroblast growth factor receptor 2 OS=Homo sapiens GN=FGFR2 PE=1 SV=1	0
P21917	DRD4_HUMAN D(4) dopamine receptor OS=Homo sapiens GN=DRD4 PE=1 SV=2	0
P22301	IL10_HUMAN Interleukin-10 OS=Homo sapiens GN=IL10 PE=1 SV=1	0
P22352	GPX3_HUMAN Glutathione peroxidase 3 OS=Homo sapiens GN=GPX3 PE=1 SV=2	0
P22607	FGFR3_HUMAN Fibroblast growth factor receptor 3 OS=Homo sapiens GN=FGFR3 PE=1 SV=1	0
P22680	CP7A1_HUMAN Cholesterol 7-alpha-monooxygenase OS=Homo sapiens GN=CYP7A1 PE=1 SV=2	0
P22692	IBP4_HUMAN Insulin-like growth factor-binding protein 4 OS=Homo sapiens GN=IGFBP4 PE=1 SV=2	0
P22888	LSHR_HUMAN Lutropin-choriogonadotropic hormone receptor OS=Homo sapiens GN=LHCGR PE=1 SV=4	0
P22894	MMP8_HUMAN Neutrophil collagenase OS=Homo sapiens GN=MMP8 PE=1 SV=1	0
P22897	MRC1_HUMAN Macrophage mannose receptor 1 OS=Homo sapiens GN=MRC1 PE=1 SV=1	0
P23025	XPA_HUMAN DNA repair protein complementing XP-A cells OS=Homo sapiens GN=XPA PE=1 SV=1	0
P23141	EST1_HUMAN Liver carboxylesterase 1 OS=Homo sapiens GN=CES1 PE=1 SV=2	0
P23219	PGH1_HUMAN Prostaglandin G/H synthase 1 OS=Homo sapiens GN=PTGS1 PE=1 SV=2	0
P23297	S10A1_HUMAN Protein S100-A1 OS=Homo sapiens GN=S100A1 PE=1 SV=2	0
P23945	FSHR_HUMAN Follicle-stimulating hormone receptor OS=Homo sapiens GN=FSHR PE=1 SV=3	0
P23946	CMA1_HUMAN Chymase OS=Homo sapiens GN=CMA1 PE=1 SV=1	0
P24385	CCND1_HUMAN G1/S-specific cyclin-D1 OS=Homo sapiens GN=CCND1 PE=1 SV=1	0
P24394	IL4RA_HUMAN Interleukin-4 receptor subunit alpha OS=Homo sapiens GN=IL4R PE=1 SV=1	0
P24522	GA45A_HUMAN Growth arrest and DNA damage-inducible protein GADD45 alpha OS=Homo sapiens GN=GADD45A PE=1 SV=1	0
P24530	EDNRB_HUMAN Endothelin B receptor OS=Homo sapiens GN=EDNRB PE=1 SV=1	0
P24592	IBP6_HUMAN Insulin-like growth factor-binding protein 6 OS=Homo sapiens GN=IGFBP6 PE=1 SV=1	0
P24855	DNAS1_HUMAN Deoxyribonuclease-1 OS=Homo sapiens GN=DNASE1 PE=1 SV=1	0
P24864	CCNE1_HUMAN G1/S-specific cyclin-E1 OS=Homo sapiens GN=CCNE1 PE=1 SV=2	0
P24903	CP2F1_HUMAN Cytochrome P450 2F1 OS=Homo sapiens GN=CYP2F1 PE=1 SV=2	0
P24941	CDK2_HUMAN Cyclin-dependent kinase 2 OS=Homo sapiens GN=CDK2 PE=1 SV=2	0
P25024	CXCR1_HUMAN C-X-C chemokine receptor type 1 OS=Homo sapiens GN=CXCR1 PE=1 SV=2	0
P25025	CXCR2_HUMAN C-X-C chemokine receptor type 2 OS=Homo sapiens GN=CXCR2 PE=1 SV=2	0
P25054	APC_HUMAN Adenomatous polyposis coli protein OS=Homo sapiens GN=APC PE=1 SV=2	0
P25445	TNR6_HUMAN Tumor necrosis factor receptor superfamily member 6 OS=Homo sapiens GN=FAS PE=1 SV=1	0
P25963	IKBA_HUMAN NF-kappa-B inhibitor alpha OS=Homo sapiens GN=NFKBIA PE=1 SV=1	0
P26439	3BHS2_HUMAN 3 beta-hydroxysteroid dehydrogenase/Delta 5-->4-isomerase type 2 OS=Homo sapiens GN=HSD3B2 PE=1 SV=2	0
P27037	AVR2A_HUMAN Activin receptor type-2A OS=Homo sapiens GN=ACVR2A PE=1 SV=1	0
P27169	PON1_HUMAN Serum paraoxonase/arylesterase 1 OS=Homo sapiens GN=PON1 PE=1 SV=3	0
P27694	RFA1_HUMAN Replication protein A 70 kDa DNA-binding subunit OS=Homo sapiens GN=RPA1 PE=1 SV=2	0
P27707	DCK_HUMAN Deoxycytidine kinase OS=Homo sapiens GN=DCK PE=1 SV=1	0
P28069	PIT1_HUMAN Pituitary-specific positive transcription factor 1 OS=Homo sapiens GN=POU1F1 PE=1 SV=1	0
P28161	GSTM2_HUMAN Glutathione S-transferase Mu 2 OS=Homo sapiens GN=GSTM2 PE=1 SV=2	0
P28562	DUS1_HUMAN Dual specificity protein phosphatase 1 OS=Homo sapiens GN=DUSP1 PE=1 SV=3	0
P28715	ERCC5_HUMAN DNA repair protein complementing XP-G cells OS=Homo sapiens GN=ERCC5 PE=1 SV=3	0
P29323	EPHB2_HUMAN Ephrin type-B receptor 2 OS=Homo sapiens GN=EPHB2 PE=1 SV=5	0
P29459	IL12A_HUMAN Interleukin-12 subunit alpha OS=Homo sapiens GN=IL12A PE=1 SV=2	0
P29460	IL12B_HUMAN Interleukin-12 subunit beta OS=Homo sapiens GN=IL12B PE=1 SV=1	0
P29474	NOS3_HUMAN Nitric oxide synthase endothelial OS=Homo sapiens GN=NOS3 PE=1 SV=3	0
P29590	PML_HUMAN Protein PML OS=Homo sapiens GN=PML PE=1 SV=3	0
P30154	2AAB_HUMAN Serine/threonine-protein phosphatase 2A 65 kDa regulatory subunit A beta isoform OS=Homo sapiens GN=PPP2R1B PE=1 SV=3	0
P30281	CCND3_HUMAN G1/S-specific cyclin-D3 OS=Homo sapiens GN=CCND3 PE=1 SV=2	0
P30408	T4S1_HUMAN Transmembrane 4 L6 family member 1 OS=Homo sapiens GN=TM4SF1 PE=1 SV=1	0
P30550	GRPR_HUMAN Gastrin-releasing peptide receptor OS=Homo sapiens GN=GRPR PE=2 SV=1	0
P30711	GSTT1_HUMAN Glutathione S-transferase theta-1 OS=Homo sapiens GN=GSTT1 PE=1 SV=4	0
P30872	SSR1_HUMAN Somatostatin receptor type 1 OS=Homo sapiens GN=SSTR1 PE=1 SV=1	0
P30874	SSR2_HUMAN Somatostatin receptor type 2 OS=Homo sapiens GN=SSTR2 PE=1 SV=1	0
P30988	CALCR_HUMAN Calcitonin receptor OS=Homo sapiens GN=CALCR PE=1 SV=2	0
P30989	NTR1_HUMAN Neurotensin receptor type 1 OS=Homo sapiens GN=NTSR1 PE=1 SV=2	0
P31213	S5A2_HUMAN 3-oxo-5-alpha-steroid 4-dehydrogenase 2 OS=Homo sapiens GN=SRD5A2 PE=1 SV=1	0
P31391	SSR4_HUMAN Somatostatin receptor type 4 OS=Homo sapiens GN=SSTR4 PE=2 SV=2	0
P31645	SC6A4_HUMAN Sodium-dependent serotonin transporter OS=Homo sapiens GN=SLC6A4 PE=1 SV=1	0
P31944	CASPE_HUMAN Caspase-14 OS=Homo sapiens GN=CASP14 PE=1 SV=2	0
P31997	CEAM8_HUMAN Carcinoembryonic antigen-related cell adhesion molecule 8 OS=Homo sapiens GN=CEACAM8 PE=1 SV=2	0
P32239	GASR_HUMAN Gastrin/cholecystokinin type B receptor OS=Homo sapiens GN=CCKBR PE=1 SV=1	0
P32248	CCR7_HUMAN C-C chemokine receptor type 7 OS=Homo sapiens GN=CCR7 PE=2 SV=2	0
P32745	SSR3_HUMAN Somatostatin receptor type 3 OS=Homo sapiens GN=SSTR3 PE=1 SV=1	0
P32929	CGL_HUMAN Cystathionine gamma-lyase OS=Homo sapiens GN=CTH PE=1 SV=3	0
P33076	C2TA_HUMAN MHC class II transactivator OS=Homo sapiens GN=CIITA PE=1 SV=3	0
P33241	LSP1_HUMAN Lymphocyte-specific protein 1 OS=Homo sapiens GN=LSP1 PE=1 SV=1	0
P33261	CP2CJ_HUMAN Cytochrome P450 2C19 OS=Homo sapiens GN=CYP2C19 PE=1 SV=3	0
P33527	MRP1_HUMAN Multidrug resistance-associated protein 1 OS=Homo sapiens GN=ABCC1 PE=1 SV=3	0
P33981	TTK_HUMAN Dual specificity protein kinase TTK OS=Homo sapiens GN=TTK PE=1 SV=2	0
P35212	CXA4_HUMAN Gap junction alpha-4 protein OS=Homo sapiens GN=GJA4 PE=1 SV=3	0
P35225	IL13_HUMAN Interleukin-13 OS=Homo sapiens GN=IL13 PE=1 SV=2	0
P35226	BMI1_HUMAN Polycomb complex protein BMI-1 OS=Homo sapiens GN=BMI1 PE=1 SV=2	0
P35228	NOS2_HUMAN Nitric oxide synthase inducible OS=Homo sapiens GN=NOS2 PE=1 SV=2	0
P35240	MERL_HUMAN Merlin OS=Homo sapiens GN=NF2 PE=1 SV=1	0
P35346	SSR5_HUMAN Somatostatin receptor type 5 OS=Homo sapiens GN=SSTR5 PE=1 SV=3	0
P35348	ADA1A_HUMAN Alpha-1A adrenergic receptor OS=Homo sapiens GN=ADRA1A PE=1 SV=2	0
P35354	PGH2_HUMAN Prostaglandin G/H synthase 2 OS=Homo sapiens GN=PTGS2 PE=1 SV=2	0
P35462	DRD3_HUMAN D(3) dopamine receptor OS=Homo sapiens GN=DRD3 PE=1 SV=2	0
P35625	TIMP3_HUMAN Metalloproteinase inhibitor 3 OS=Homo sapiens GN=TIMP3 PE=1 SV=2	0
P35638	DDIT3_HUMAN DNA damage-inducible transcript 3 protein OS=Homo sapiens GN=DDIT3 PE=1 SV=1	0
P35680	HNF1B_HUMAN Hepatocyte nuclear factor 1-beta OS=Homo sapiens GN=HNF1B PE=1 SV=1	0
P35716	SOX11_HUMAN Transcription factor SOX-11 OS=Homo sapiens GN=SOX11 PE=1 SV=2	0
P35858	ALS_HUMAN Insulin-like growth factor-binding protein complex acid labile subunit OS=Homo sapiens GN=IGFALS PE=1 SV=1	0
P35968	VGFR2_HUMAN Vascular endothelial growth factor receptor 2 OS=Homo sapiens GN=KDR PE=1 SV=2	0
P36222	CH3L1_HUMAN Chitinase-3-like protein 1 OS=Homo sapiens GN=CHI3L1 PE=1 SV=2	0
P36888	FLT3_HUMAN Receptor-type tyrosine-protein kinase FLT3 OS=Homo sapiens GN=FLT3 PE=1 SV=2	0
P36897	TGFR1_HUMAN TGF-beta receptor type-1 OS=Homo sapiens GN=TGFBR1 PE=1 SV=1	0
P36969	GPX4_HUMAN Phospholipid hydroperoxide glutathione peroxidase mitochondrial OS=Homo sapiens GN=GPX4 PE=1 SV=3	0
P37058	DHB3_HUMAN Testosterone 17-beta-dehydrogenase 3 OS=Homo sapiens GN=HSD17B3 PE=1 SV=2	0
P37059	DHB2_HUMAN Estradiol 17-beta-dehydrogenase 2 OS=Homo sapiens GN=HSD17B2 PE=1 SV=1	0
P38398	BRCA1_HUMAN Breast cancer type 1 susceptibility protein OS=Homo sapiens GN=BRCA1 PE=1 SV=2	0
P38484	INGR2_HUMAN Interferon gamma receptor 2 OS=Homo sapiens GN=IFNGR2 PE=1 SV=2	0
P38935	SMBP2_HUMAN DNA-binding protein SMUBP-2 OS=Homo sapiens GN=IGHMBP2 PE=1 SV=3	0
P38936	CDN1A_HUMAN Cyclin-dependent kinase inhibitor 1 OS=Homo sapiens GN=CDKN1A PE=1 SV=3	0
P39900	MMP12_HUMAN Macrophage metalloelastase OS=Homo sapiens GN=MMP12 PE=1 SV=1	0
P40199	CEAM6_HUMAN Carcinoembryonic antigen-related cell adhesion molecule 6 OS=Homo sapiens GN=CEACAM6 PE=1 SV=3	0
P40200	TACT_HUMAN T-cell surface protein tactile OS=Homo sapiens GN=CD96 PE=1 SV=2	0
P40238	TPOR_HUMAN Thrombopoietin receptor OS=Homo sapiens GN=MPL PE=1 SV=1	0
P40337	VHL_HUMAN Von Hippel-Lindau disease tumor suppressor OS=Homo sapiens GN=VHL PE=1 SV=2	0
P40692	MLH1_HUMAN DNA mismatch repair protein Mlh1 OS=Homo sapiens GN=MLH1 PE=1 SV=1	0
P41159	LEP_HUMAN Leptin OS=Homo sapiens GN=LEP PE=1 SV=1	0
P41180	CASR_HUMAN Extracellular calcium-sensing receptor OS=Homo sapiens GN=CASR PE=1 SV=2	0
P41182	BCL6_HUMAN B-cell lymphoma 6 protein OS=Homo sapiens GN=BCL6 PE=1 SV=1	0
P41220	RGS2_HUMAN Regulator of G-protein signaling 2 OS=Homo sapiens GN=RGS2 PE=1 SV=1	0
P41439	FOLR3_HUMAN Folate receptor gamma OS=Homo sapiens GN=FOLR3 PE=1 SV=1	0
P42127	ASIP_HUMAN Agouti-signaling protein OS=Homo sapiens GN=ASIP PE=1 SV=1	0
P42338	PK3CB_HUMAN Phosphatidylinositol 45-bisphosphate 3-kinase catalytic subunit beta isoform OS=Homo sapiens GN=PIK3CB PE=1 SV=1	0
P42574	CASP3_HUMAN Caspase-3 OS=Homo sapiens GN=CASP3 PE=1 SV=2	0
P42701	I12R1_HUMAN Interleukin-12 receptor subunit beta-1 OS=Homo sapiens GN=IL12RB1 PE=1 SV=1	0
P42771	CDN2A_HUMAN Cyclin-dependent kinase inhibitor 2A OS=Homo sapiens GN=CDKN2A PE=1 SV=2	0
P42772	CDN2B_HUMAN Cyclin-dependent kinase 4 inhibitor B OS=Homo sapiens GN=CDKN2B PE=1 SV=1	0
P42773	CDN2C_HUMAN Cyclin-dependent kinase 4 inhibitor C OS=Homo sapiens GN=CDKN2C PE=1 SV=1	0
P42830	CXCL5_HUMAN C-X-C motif chemokine 5 OS=Homo sapiens GN=CXCL5 PE=1 SV=1	0
P42898	MTHR_HUMAN Methylenetetrahydrofolate reductase OS=Homo sapiens GN=MTHFR PE=1 SV=3	0
P43146	DCC_HUMAN Netrin receptor DCC OS=Homo sapiens GN=DCC PE=1 SV=2	0
P43351	RAD52_HUMAN DNA repair protein RAD52 homolog OS=Homo sapiens GN=RAD52 PE=1 SV=1	0
P43403	ZAP70_HUMAN Tyrosine-protein kinase ZAP-70 OS=Homo sapiens GN=ZAP70 PE=1 SV=1	0
P43628	KI2L3_HUMAN Killer cell immunoglobulin-like receptor 2DL3 OS=Homo sapiens GN=KIR2DL3 PE=1 SV=1	0
P43630	KI3L2_HUMAN Killer cell immunoglobulin-like receptor 3DL2 OS=Homo sapiens GN=KIR3DL2 PE=2 SV=1	0
P45452	MMP13_HUMAN Collagenase 3 OS=Homo sapiens GN=MMP13 PE=1 SV=1	0
P45985	MP2K4_HUMAN Dual specificity mitogen-activated protein kinase kinase 4 OS=Homo sapiens GN=MAP2K4 PE=1 SV=1	0
P46527	CDN1B_HUMAN Cyclin-dependent kinase inhibitor 1B OS=Homo sapiens GN=CDKN1B PE=1 SV=1	0
P47872	SCTR_HUMAN Secretin receptor OS=Homo sapiens GN=SCTR PE=2 SV=2	0
P47902	CDX1_HUMAN Homeobox protein CDX-1 OS=Homo sapiens GN=CDX1 PE=1 SV=2	0
P48023	TNFL6_HUMAN Tumor necrosis factor ligand superfamily member 6 OS=Homo sapiens GN=FASLG PE=1 SV=1	0
P48061	SDF1_HUMAN Stromal cell-derived factor 1 OS=Homo sapiens GN=CXCL12 PE=1 SV=1	0
P48307	TFPI2_HUMAN Tissue factor pathway inhibitor 2 OS=Homo sapiens GN=TFPI2 PE=1 SV=1	0
P48357	LEPR_HUMAN Leptin receptor OS=Homo sapiens GN=LEPR PE=1 SV=2	0
P48431	SOX2_HUMAN Transcription factor SOX-2 OS=Homo sapiens GN=SOX2 PE=1 SV=1	0
P48595	SPB10_HUMAN Serpin B10 OS=Homo sapiens GN=SERPINB10 PE=1 SV=1	0
P48723	HSP13_HUMAN Heat shock 70 kDa protein 13 OS=Homo sapiens GN=HSPA13 PE=1 SV=1	0
P49238	CX3C1_HUMAN CX3C chemokine receptor 1 OS=Homo sapiens GN=CX3CR1 PE=1 SV=1	0
P49279	NRAM1_HUMAN Natural resistance-associated macrophage protein 1 OS=Homo sapiens GN=SLC11A1 PE=2 SV=1	0
P49715	CEBPA_HUMAN CCAAT/enhancer-binding protein alpha OS=Homo sapiens GN=CEBPA PE=1 SV=3	0
P49788	TIG1_HUMAN Retinoic acid receptor responder protein 1 OS=Homo sapiens GN=RARRES1 PE=1 SV=2	0
P49815	TSC2_HUMAN Tuberin OS=Homo sapiens GN=TSC2 PE=1 SV=2	0
P49888	ST1E1_HUMAN Estrogen sulfotransferase OS=Homo sapiens GN=SULT1E1 PE=1 SV=1	0
P49914	MTHFS_HUMAN 5-formyltetrahydrofolate cyclo-ligase OS=Homo sapiens GN=MTHFS PE=1 SV=2	0
P50052	AGTR2_HUMAN Type-2 angiotensin II receptor OS=Homo sapiens GN=AGTR2 PE=1 SV=1	0
P50226	ST1A2_HUMAN Sulfotransferase 1A2 OS=Homo sapiens GN=SULT1A2 PE=1 SV=2	0
P50613	CDK7_HUMAN Cyclin-dependent kinase 7 OS=Homo sapiens GN=CDK7 PE=1 SV=1	0
P51460	INSL3_HUMAN Insulin-like 3 OS=Homo sapiens GN=INSL3 PE=1 SV=2	0
P51580	TPMT_HUMAN Thiopurine S-methyltransferase OS=Homo sapiens GN=TPMT PE=1 SV=1	0
P51587	BRCA2_HUMAN Breast cancer type 2 susceptibility protein OS=Homo sapiens GN=BRCA2 PE=1 SV=3	0
P51617	IRAK1_HUMAN Interleukin-1 receptor-associated kinase 1 OS=Homo sapiens GN=IRAK1 PE=1 SV=2	0
P51636	CAV2_HUMAN Caveolin-2 OS=Homo sapiens GN=CAV2 PE=1 SV=2	0
P51654	GPC3_HUMAN Glypican-3 OS=Homo sapiens GN=GPC3 PE=1 SV=1	0
P51681	CCR5_HUMAN C-C chemokine receptor type 5 OS=Homo sapiens GN=CCR5 PE=1 SV=1	0
P51686	CCR9_HUMAN C-C chemokine receptor type 9 OS=Homo sapiens GN=CCR9 PE=1 SV=2	0
P51687	SUOX_HUMAN Sulfite oxidase mitochondrial OS=Homo sapiens GN=SUOX PE=1 SV=2	0
P52655	TF2AA_HUMAN Transcription initiation factor IIA subunit 1 OS=Homo sapiens GN=GTF2A1 PE=1 SV=1	0
P53355	DAPK1_HUMAN Death-associated protein kinase 1 OS=Homo sapiens GN=DAPK1 PE=1 SV=6	0
P53539	FOSB_HUMAN Protein fosB OS=Homo sapiens GN=FOSB PE=2 SV=1	0
P54108	CRIS3_HUMAN Cysteine-rich secretory protein 3 OS=Homo sapiens GN=CRISP3 PE=1 SV=1	0
P54132	BLM_HUMAN Bloom syndrome protein OS=Homo sapiens GN=BLM PE=1 SV=1	0
P54278	PMS2_HUMAN Mismatch repair endonuclease PMS2 OS=Homo sapiens GN=PMS2 PE=1 SV=2	0
P54826	GAS1_HUMAN Growth arrest-specific protein 1 OS=Homo sapiens GN=GAS1 PE=2 SV=2	0
P54851	EMP2_HUMAN Epithelial membrane protein 2 OS=Homo sapiens GN=EMP2 PE=1 SV=1	0
P54852	EMP3_HUMAN Epithelial membrane protein 3 OS=Homo sapiens GN=EMP3 PE=1 SV=1	0
P54855	UDB15_HUMAN UDP-glucuronosyltransferase 2B15 OS=Homo sapiens GN=UGT2B15 PE=1 SV=3	0
P55055	NR1H2_HUMAN Oxysterols receptor LXR-beta OS=Homo sapiens GN=NR1H2 PE=1 SV=2	0
P55273	CDN2D_HUMAN Cyclin-dependent kinase 4 inhibitor D OS=Homo sapiens GN=CDKN2D PE=1 SV=1	0
P56159	GFRA1_HUMAN GDNF family receptor alpha-1 OS=Homo sapiens GN=GFRA1 PE=2 SV=2	0
P56279	TCL1A_HUMAN T-cell leukemia/lymphoma protein 1A OS=Homo sapiens GN=TCL1A PE=1 SV=1	0
P56856	CLD18_HUMAN Claudin-18 OS=Homo sapiens GN=CLDN18 PE=2 SV=1	0
P57735	RAB25_HUMAN Ras-related protein Rab-25 OS=Homo sapiens GN=RAB25 PE=1 SV=2	0
P58062	ISK7_HUMAN Serine protease inhibitor Kazal-type 7 OS=Homo sapiens GN=SPINK7 PE=1 SV=1	0
P58753	TIRAP_HUMAN Toll/interleukin-1 receptor domain-containing adapter protein OS=Homo sapiens GN=TIRAP PE=1 SV=2	0
P60896	DSS1_HUMAN 26S proteasome complex subunit DSS1 OS=Homo sapiens GN=SHFM1 PE=1 SV=1	0
P61073	CXCR4_HUMAN C-X-C chemokine receptor type 4 OS=Homo sapiens GN=CXCR4 PE=1 SV=1	0
P61278	SMS_HUMAN Somatostatin OS=Homo sapiens GN=SST PE=1 SV=1	0
P61812	TGFB2_HUMAN Transforming growth factor beta-2 OS=Homo sapiens GN=TGFB2 PE=1 SV=1	0
P78423	X3CL1_HUMAN Fractalkine OS=Homo sapiens GN=CX3CL1 PE=1 SV=1	0
P78424	PO6F2_HUMAN POU domain class 6 transcription factor 2 OS=Homo sapiens GN=POU6F2 PE=1 SV=3	0
P79483	DRB3_HUMAN HLA class II histocompatibility antigen DR beta 3 chain OS=Homo sapiens GN=HLA-DRB3 PE=1 SV=1	0
P80188	NGAL_HUMAN Neutrophil gelatinase-associated lipocalin OS=Homo sapiens GN=LCN2 PE=1 SV=2	0
P98082	DAB2_HUMAN Disabled homolog 2 OS=Homo sapiens GN=DAB2 PE=1 SV=3	0
Q00597	FANCC_HUMAN Fanconi anemia group C protein OS=Homo sapiens GN=FANCC PE=1 SV=1	0
Q00613	HSF1_HUMAN Heat shock factor protein 1 OS=Homo sapiens GN=HSF1 PE=1 SV=1	0
Q00987	MDM2_HUMAN E3 ubiquitin-protein ligase Mdm2 OS=Homo sapiens GN=MDM2 PE=1 SV=1	0
Q01094	E2F1_HUMAN Transcription factor E2F1 OS=Homo sapiens GN=E2F1 PE=1 SV=1	0
Q01101	INSM1_HUMAN Insulinoma-associated protein 1 OS=Homo sapiens GN=INSM1 PE=1 SV=1	0
Q01196	RUNX1_HUMAN Runt-related transcription factor 1 OS=Homo sapiens GN=RUNX1 PE=1 SV=3	0
Q01726	MSHR_HUMAN Melanocyte-stimulating hormone receptor OS=Homo sapiens GN=MC1R PE=1 SV=2	0
Q01959	SC6A3_HUMAN Sodium-dependent dopamine transporter OS=Homo sapiens GN=SLC6A3 PE=1 SV=1	0
Q02535	ID3_HUMAN DNA-binding protein inhibitor ID-3 OS=Homo sapiens GN=ID3 PE=1 SV=2	0
Q02643	GHRHR_HUMAN Growth hormone-releasing hormone receptor OS=Homo sapiens GN=GHRHR PE=1 SV=2	0
Q03013	GSTM4_HUMAN Glutathione S-transferase Mu 4 OS=Homo sapiens GN=GSTM4 PE=1 SV=3	0
Q03164	KMT2A_HUMAN Histone-lysine N-methyltransferase 2A OS=Homo sapiens GN=KMT2A PE=1 SV=5	0
Q03167	TGBR3_HUMAN Transforming growth factor beta receptor type 3 OS=Homo sapiens GN=TGFBR3 PE=1 SV=3	0
Q03181	PPARD_HUMAN Peroxisome proliferator-activated receptor delta OS=Homo sapiens GN=PPARD PE=1 SV=1	0
Q03403	TFF2_HUMAN Trefoil factor 2 OS=Homo sapiens GN=TFF2 PE=1 SV=2	0
Q03405	UPAR_HUMAN Urokinase plasminogen activator surface receptor OS=Homo sapiens GN=PLAUR PE=1 SV=1	0
Q03431	PTH1R_HUMAN Parathyroid hormone/parathyroid hormone-related peptide receptor OS=Homo sapiens GN=PTH1R PE=1 SV=1	0
Q03518	TAP1_HUMAN Antigen peptide transporter 1 OS=Homo sapiens GN=TAP1 PE=1 SV=2	0
Q03519	TAP2_HUMAN Antigen peptide transporter 2 OS=Homo sapiens GN=TAP2 PE=1 SV=1	0
Q04206	TF65_HUMAN Transcription factor p65 OS=Homo sapiens GN=RELA PE=1 SV=2	0
Q04609	FOLH1_HUMAN Glutamate carboxypeptidase 2 OS=Homo sapiens GN=FOLH1 PE=1 SV=1	0
Q04671	P_HUMAN P protein OS=Homo sapiens GN=OCA2 PE=1 SV=2	0
Q04724	TLE1_HUMAN Transducin-like enhancer protein 1 OS=Homo sapiens GN=TLE1 PE=1 SV=2	0
Q04725	TLE2_HUMAN Transducin-like enhancer protein 2 OS=Homo sapiens GN=TLE2 PE=1 SV=2	0
Q04828	AK1C1_HUMAN Aldo-keto reductase family 1 member C1 OS=Homo sapiens GN=AKR1C1 PE=1 SV=1	0
Q05516	ZBT16_HUMAN Zinc finger and BTB domain-containing protein 16 OS=Homo sapiens GN=ZBTB16 PE=1 SV=2	0
Q06520	ST2A1_HUMAN Bile salt sulfotransferase OS=Homo sapiens GN=SULT2A1 PE=1 SV=3	0
Q06609	RAD51_HUMAN DNA repair protein RAD51 homolog 1 OS=Homo sapiens GN=RAD51 PE=1 SV=1	0
Q07325	CXCL9_HUMAN C-X-C motif chemokine 9 OS=Homo sapiens GN=CXCL9 PE=1 SV=1	0
Q07973	CP24A_HUMAN 125-dihydroxyvitamin D(3) 24-hydroxylase mitochondrial OS=Homo sapiens GN=CYP24A1 PE=1 SV=2	0
Q08050	FOXM1_HUMAN Forkhead box protein M1 OS=Homo sapiens GN=FOXM1 PE=1 SV=3	0
Q0VAQ4	SMAGP_HUMAN Small cell adhesion glycoprotein OS=Homo sapiens GN=SMAGP PE=1 SV=1	0
Q12794	HYAL1_HUMAN Hyaluronidase-1 OS=Homo sapiens GN=HYAL1 PE=1 SV=2	0
Q12841	FSTL1_HUMAN Follistatin-related protein 1 OS=Homo sapiens GN=FSTL1 PE=1 SV=1	0
Q12846	STX4_HUMAN Syntaxin-4 OS=Homo sapiens GN=STX4 PE=1 SV=2	0
Q12882	DPYD_HUMAN Dihydropyrimidine dehydrogenase [NADP(+)] OS=Homo sapiens GN=DPYD PE=1 SV=2	0
Q12884	SEPR_HUMAN Prolyl endopeptidase FAP OS=Homo sapiens GN=FAP PE=1 SV=5	0
Q12908	NTCP2_HUMAN Ileal sodium/bile acid cotransporter OS=Homo sapiens GN=SLC10A2 PE=1 SV=2	0
Q12913	PTPRJ_HUMAN Receptor-type tyrosine-protein phosphatase eta OS=Homo sapiens GN=PTPRJ PE=1 SV=3	0
Q13007	IL24_HUMAN Interleukin-24 OS=Homo sapiens GN=IL24 PE=1 SV=1	0
Q13029	PRDM2_HUMAN PR domain zinc finger protein 2 OS=Homo sapiens GN=PRDM2 PE=1 SV=3	0
Q13118	KLF10_HUMAN Krueppel-like factor 10 OS=Homo sapiens GN=KLF10 PE=1 SV=1	0
Q13153	PAK1_HUMAN Serine/threonine-protein kinase PAK 1 OS=Homo sapiens GN=PAK1 PE=1 SV=2	0
Q13214	SEM3B_HUMAN Semaphorin-3B OS=Homo sapiens GN=SEMA3B PE=2 SV=1	0
Q13233	M3K1_HUMAN Mitogen-activated protein kinase kinase kinase 1 OS=Homo sapiens GN=MAP3K1 PE=1 SV=4	0
Q13255	GRM1_HUMAN Metabotropic glutamate receptor 1 OS=Homo sapiens GN=GRM1 PE=1 SV=3	0
Q13257	MD2L1_HUMAN Mitotic spindle assembly checkpoint protein MAD2A OS=Homo sapiens GN=MAD2L1 PE=1 SV=1	0
Q13308	PTK7_HUMAN Inactive tyrosine-protein kinase 7 OS=Homo sapiens GN=PTK7 PE=1 SV=2	0
Q13309	SKP2_HUMAN S-phase kinase-associated protein 2 OS=Homo sapiens GN=SKP2 PE=1 SV=2	0
Q13324	CRFR2_HUMAN Corticotropin-releasing factor receptor 2 OS=Homo sapiens GN=CRHR2 PE=1 SV=2	0
Q13421	MSLN_HUMAN Mesothelin OS=Homo sapiens GN=MSLN PE=1 SV=2	0
Q13426	XRCC4_HUMAN DNA repair protein XRCC4 OS=Homo sapiens GN=XRCC4 PE=1 SV=2	0
Q13526	PIN1_HUMAN Peptidyl-prolyl cis-trans isomerase NIMA-interacting 1 OS=Homo sapiens GN=PIN1 PE=1 SV=1	0
Q13535	ATR_HUMAN Serine/threonine-protein kinase ATR OS=Homo sapiens GN=ATR PE=1 SV=3	0
Q13569	TDG_HUMAN G/T mismatch-specific thymine DNA glycosylase OS=Homo sapiens GN=TDG PE=1 SV=2	0
Q13625	ASPP2_HUMAN Apoptosis-stimulating of p53 protein 2 OS=Homo sapiens GN=TP53BP2 PE=1 SV=2	0
Q13635	PTC1_HUMAN Protein patched homolog 1 OS=Homo sapiens GN=PTCH1 PE=1 SV=2	0
Q13651	I10R1_HUMAN Interleukin-10 receptor subunit alpha OS=Homo sapiens GN=IL10RA PE=1 SV=2	0
Q13882	PTK6_HUMAN Protein-tyrosine kinase 6 OS=Homo sapiens GN=PTK6 PE=1 SV=1	0
Q14002	CEAM7_HUMAN Carcinoembryonic antigen-related cell adhesion molecule 7 OS=Homo sapiens GN=CEACAM7 PE=1 SV=1	0
Q14330	GPR18_HUMAN N-arachidonyl glycine receptor OS=Homo sapiens GN=GPR18 PE=2 SV=2	0
Q14508	WFDC2_HUMAN WAP four-disulfide core domain protein 2 OS=Homo sapiens GN=WFDC2 PE=1 SV=2	0
Q14515	SPRL1_HUMAN SPARC-like protein 1 OS=Homo sapiens GN=SPARCL1 PE=1 SV=2	0
Q14624	ITIH4_HUMAN Inter-alpha-trypsin inhibitor heavy chain H4 OS=Homo sapiens GN=ITIH4 PE=1 SV=4	0
Q14626	I11RA_HUMAN Interleukin-11 receptor subunit alpha OS=Homo sapiens GN=IL11RA PE=1 SV=2	0
Q14714	SSPN_HUMAN Sarcospan OS=Homo sapiens GN=SSPN PE=2 SV=3	0
Q14749	GNMT_HUMAN Glycine N-methyltransferase OS=Homo sapiens GN=GNMT PE=1 SV=3	0
Q14774	HLX_HUMAN H2.0-like homeobox protein OS=Homo sapiens GN=HLX PE=1 SV=3	0
Q14790	CASP8_HUMAN Caspase-8 OS=Homo sapiens GN=CASP8 PE=1 SV=1	0
Q14849	STAR3_HUMAN StAR-related lipid transfer protein 3 OS=Homo sapiens GN=STARD3 PE=1 SV=2	0
Q15109	RAGE_HUMAN Advanced glycosylation end product-specific receptor OS=Homo sapiens GN=AGER PE=1 SV=1	0
Q15170	TCAL1_HUMAN Transcription elongation factor A protein-like 1 OS=Homo sapiens GN=TCEAL1 PE=1 SV=2	0
Q15399	TLR1_HUMAN Toll-like receptor 1 OS=Homo sapiens GN=TLR1 PE=1 SV=3	0
Q15555	MARE2_HUMAN Microtubule-associated protein RP/EB family member 2 OS=Homo sapiens GN=MAPRE2 PE=1 SV=1	0
Q15743	OGR1_HUMAN Ovarian cancer G-protein coupled receptor 1 OS=Homo sapiens GN=GPR68 PE=1 SV=1	0
Q15784	NDF2_HUMAN Neurogenic differentiation factor 2 OS=Homo sapiens GN=NEUROD2 PE=2 SV=2	0
Q15796	SMAD2_HUMAN Mothers against decapentaplegic homolog 2 OS=Homo sapiens GN=SMAD2 PE=1 SV=1	0
Q15831	STK11_HUMAN Serine/threonine-protein kinase STK11 OS=Homo sapiens GN=STK11 PE=1 SV=1	0
Q15848	ADIPO_HUMAN Adiponectin OS=Homo sapiens GN=ADIPOQ PE=1 SV=1	0
Q15910	EZH2_HUMAN Histone-lysine N-methyltransferase EZH2 OS=Homo sapiens GN=EZH2 PE=1 SV=2	0
Q16270	IBP7_HUMAN Insulin-like growth factor-binding protein 7 OS=Homo sapiens GN=IGFBP7 PE=1 SV=1	0
Q16394	EXT1_HUMAN Exostosin-1 OS=Homo sapiens GN=EXT1 PE=1 SV=2	0
Q16610	ECM1_HUMAN Extracellular matrix protein 1 OS=Homo sapiens GN=ECM1 PE=1 SV=2	0
Q16650	TBR1_HUMAN T-box brain protein 1 OS=Homo sapiens GN=TBR1 PE=2 SV=1	0
Q16655	MAR1_HUMAN Melanoma antigen recognized by T-cells 1 OS=Homo sapiens GN=MLANA PE=1 SV=1	0
Q16665	HIF1A_HUMAN Hypoxia-inducible factor 1-alpha OS=Homo sapiens GN=HIF1A PE=1 SV=1	0
Q16678	CP1B1_HUMAN Cytochrome P450 1B1 OS=Homo sapiens GN=CYP1B1 PE=1 SV=2	0
Q16696	CP2AD_HUMAN Cytochrome P450 2A13 OS=Homo sapiens GN=CYP2A13 PE=1 SV=3	0
Q16763	UBE2S_HUMAN Ubiquitin-conjugating enzyme E2 S OS=Homo sapiens GN=UBE2S PE=1 SV=2	0
Q16790	CAH9_HUMAN Carbonic anhydrase 9 OS=Homo sapiens GN=CA9 PE=1 SV=2	0
Q16821	PPR3A_HUMAN Protein phosphatase 1 regulatory subunit 3A OS=Homo sapiens GN=PPP1R3A PE=1 SV=3	0
Q16853	AOC3_HUMAN Membrane primary amine oxidase OS=Homo sapiens GN=AOC3 PE=1 SV=3	0
Q29980	MICB_HUMAN MHC class I polypeptide-related sequence B OS=Homo sapiens GN=MICB PE=1 SV=1	0
Q29983	MICA_HUMAN MHC class I polypeptide-related sequence A OS=Homo sapiens GN=MICA PE=1 SV=1	0
Q3YEC7	RABL6_HUMAN Rab-like protein 6 OS=Homo sapiens GN=RABL6 PE=1 SV=2	0
Q5JT82	KLF17_HUMAN Krueppel-like factor 17 OS=Homo sapiens GN=KLF17 PE=1 SV=1	0
Q5JWF2	GNAS1_HUMAN Guanine nucleotide-binding protein G(s) subunit alpha isoforms XLas OS=Homo sapiens GN=GNAS PE=1 SV=2	0
Q5T601	AGRF1_HUMAN Adhesion G-protein coupled receptor F1 OS=Homo sapiens GN=ADGRF1 PE=1 SV=2	0
Q5T6X5	GPC6A_HUMAN G-protein coupled receptor family C group 6 member A OS=Homo sapiens GN=GPRC6A PE=1 SV=1	0
Q5Y7A7	2B1D_HUMAN HLA class II histocompatibility antigen DRB1-13 beta chain OS=Homo sapiens GN=HLA-DRB1 PE=1 SV=1	0
Q658P3	STEA3_HUMAN Metalloreductase STEAP3 OS=Homo sapiens GN=STEAP3 PE=1 SV=2	0
Q68DV7	RNF43_HUMAN E3 ubiquitin-protein ligase RNF43 OS=Homo sapiens GN=RNF43 PE=1 SV=1	0
Q6J9G0	STYK1_HUMAN Tyrosine-protein kinase STYK1 OS=Homo sapiens GN=STYK1 PE=1 SV=4	0
Q6P1K2	PMF1_HUMAN Polyamine-modulated factor 1 OS=Homo sapiens GN=PMF1 PE=1 SV=2	0
Q6Q788	APOA5_HUMAN Apolipoprotein A-V OS=Homo sapiens GN=APOA5 PE=1 SV=1	0
Q6TDU7	CASC1_HUMAN Protein CASC1 OS=Homo sapiens GN=CASC1 PE=2 SV=2	0
Q6UX82	LYPD8_HUMAN Ly6/PLAUR domain-containing protein 8 OS=Homo sapiens GN=LYPD8 PE=1 SV=2	0
Q6UXB1	IGFL3_HUMAN Insulin growth factor-like family member 3 OS=Homo sapiens GN=IGFL3 PE=1 SV=1	0
Q6UXB2	VCC1_HUMAN VEGF coregulated chemokine 1 OS=Homo sapiens GN=CXCL17 PE=1 SV=1	0
Q6UXB8	PI16_HUMAN Peptidase inhibitor 16 OS=Homo sapiens GN=PI16 PE=1 SV=1	0
Q6UXK5	LRRN1_HUMAN Leucine-rich repeat neuronal protein 1 OS=Homo sapiens GN=LRRN1 PE=1 SV=1	0
Q6UY09	CEA20_HUMAN Carcinoembryonic antigen-related cell adhesion molecule 20 OS=Homo sapiens GN=CEACAM20 PE=2 SV=1	0
Q6YHK3	CD109_HUMAN CD109 antigen OS=Homo sapiens GN=CD109 PE=1 SV=2	0
Q6ZN17	LN28B_HUMAN Protein lin-28 homolog B OS=Homo sapiens GN=LIN28B PE=1 SV=1	0
Q70IA6	MOB2_HUMAN MOB kinase activator 2 OS=Homo sapiens GN=MOB2 PE=1 SV=1	0
Q7L190	DPPA4_HUMAN Developmental pluripotency-associated protein 4 OS=Homo sapiens GN=DPPA4 PE=1 SV=2	0
Q7L513	FCRLA_HUMAN Fc receptor-like A OS=Homo sapiens GN=FCRLA PE=1 SV=2	0
Q7Z692	CEA19_HUMAN Carcinoembryonic antigen-related cell adhesion molecule 19 OS=Homo sapiens GN=CEACAM19 PE=1 SV=2	0
Q7Z7J5	DPPA2_HUMAN Developmental pluripotency-associated protein 2 OS=Homo sapiens GN=DPPA2 PE=2 SV=2	0
Q86VI4	LAP4B_HUMAN Lysosomal-associated transmembrane protein 4B OS=Homo sapiens GN=LAPTM4B PE=1 SV=1	0
Q86WD7	SPA9_HUMAN Serpin A9 OS=Homo sapiens GN=SERPINA9 PE=1 SV=3	0
Q86WJ1	CHD1L_HUMAN Chromodomain-helicase-DNA-binding protein 1-like OS=Homo sapiens GN=CHD1L PE=1 SV=2	0
Q86XK7	VSIG1_HUMAN V-set and immunoglobulin domain-containing protein 1 OS=Homo sapiens GN=VSIG1 PE=1 SV=1	0
Q86XT9	TM219_HUMAN Insulin-like growth factor-binding protein 3 receptor OS=Homo sapiens GN=TMEM219 PE=1 SV=1	0
Q86YN6	PRGC2_HUMAN Peroxisome proliferator-activated receptor gamma coactivator 1-beta OS=Homo sapiens GN=PPARGC1B PE=1 SV=2	0
Q8IU80	TMPS6_HUMAN Transmembrane protease serine 6 OS=Homo sapiens GN=TMPRSS6 PE=1 SV=3	0
Q8IUK5	PLDX1_HUMAN Plexin domain-containing protein 1 OS=Homo sapiens GN=PLXDC1 PE=1 SV=2	0
Q8IUX7	AEBP1_HUMAN Adipocyte enhancer-binding protein 1 OS=Homo sapiens GN=AEBP1 PE=1 SV=1	0
Q8IWL2	SFTA1_HUMAN Pulmonary surfactant-associated protein A1 OS=Homo sapiens GN=SFTPA1 PE=1 SV=2	0
Q8IX30	SCUB3_HUMAN Signal peptide CUB and EGF-like domain-containing protein 3 OS=Homo sapiens GN=SCUBE3 PE=1 SV=1	0
Q8N119	MMP21_HUMAN Matrix metalloproteinase-21 OS=Homo sapiens GN=MMP21 PE=2 SV=2	0
Q8N2G4	LYPD1_HUMAN Ly6/PLAUR domain-containing protein 1 OS=Homo sapiens GN=LYPD1 PE=2 SV=2	0
Q8N5S9	KKCC1_HUMAN Calcium/calmodulin-dependent protein kinase kinase 1 OS=Homo sapiens GN=CAMKK1 PE=1 SV=2	0
Q8N668	COMD1_HUMAN COMM domain-containing protein 1 OS=Homo sapiens GN=COMMD1 PE=1 SV=1	0
Q8N695	SC5A8_HUMAN Sodium-coupled monocarboxylate transporter 1 OS=Homo sapiens GN=SLC5A8 PE=1 SV=2	0
Q8N726	ARF_HUMAN Tumor suppressor ARF OS=Homo sapiens GN=CDKN2A PE=1 SV=2	0
Q8N743	KI3L3_HUMAN Killer cell immunoglobulin-like receptor 3DL3 OS=Homo sapiens GN=KIR3DL3 PE=2 SV=2	0
Q8NA29	NLS1_HUMAN Sodium-dependent lysophosphatidylcholine symporter 1 OS=Homo sapiens GN=MFSD2A PE=1 SV=1	0
Q8NFT2	STEA2_HUMAN Metalloreductase STEAP2 OS=Homo sapiens GN=STEAP2 PE=1 SV=3	0
Q8NHQ8	RASF8_HUMAN Ras association domain-containing protein 8 OS=Homo sapiens GN=RASSF8 PE=1 SV=2	0
Q8TAK6	OLIG1_HUMAN Oligodendrocyte transcription factor 1 OS=Homo sapiens GN=OLIG1 PE=1 SV=2	0
Q8TC59	PIWL2_HUMAN Piwi-like protein 2 OS=Homo sapiens GN=PIWIL2 PE=1 SV=1	0
Q8WWI5	CTL1_HUMAN Choline transporter-like protein 1 OS=Homo sapiens GN=SLC44A1 PE=1 SV=1	0
Q92547	TOPB1_HUMAN DNA topoisomerase 2-binding protein 1 OS=Homo sapiens GN=TOPBP1 PE=1 SV=3	0
Q92698	RAD54_HUMAN DNA repair and recombination protein RAD54-like OS=Homo sapiens GN=RAD54L PE=1 SV=2	0
Q92731	ESR2_HUMAN Estrogen receptor beta OS=Homo sapiens GN=ESR2 PE=1 SV=2	0
Q92747	ARC1A_HUMAN Actin-related protein 2/3 complex subunit 1A OS=Homo sapiens GN=ARPC1A PE=1 SV=2	0
Q92765	SFRP3_HUMAN Secreted frizzled-related protein 3 OS=Homo sapiens GN=FRZB PE=1 SV=2	0
Q92784	DPF3_HUMAN Zinc finger protein DPF3 OS=Homo sapiens GN=DPF3 PE=1 SV=3	0
Q92826	HXB13_HUMAN Homeobox protein Hox-B13 OS=Homo sapiens GN=HOXB13 PE=1 SV=2	0
Q92832	NELL1_HUMAN Protein kinase C-binding protein NELL1 OS=Homo sapiens GN=NELL1 PE=1 SV=4	0
Q92839	HYAS1_HUMAN Hyaluronan synthase 1 OS=Homo sapiens GN=HAS1 PE=2 SV=2	0
Q92847	GHSR_HUMAN Growth hormone secretagogue receptor type 1 OS=Homo sapiens GN=GHSR PE=1 SV=1	0
Q92851	CASPA_HUMAN Caspase-10 OS=Homo sapiens GN=CASP10 PE=1 SV=3	0
Q92876	KLK6_HUMAN Kallikrein-6 OS=Homo sapiens GN=KLK6 PE=1 SV=1	0
Q92887	MRP2_HUMAN Canalicular multispecific organic anion transporter 1 OS=Homo sapiens GN=ABCC2 PE=1 SV=3	0
Q92911	SC5A5_HUMAN Sodium/iodide cotransporter OS=Homo sapiens GN=SLC5A5 PE=1 SV=1	0
Q93015	NAT6_HUMAN N-acetyltransferase 6 OS=Homo sapiens GN=NAT6 PE=2 SV=2	0
Q93086	P2RX5_HUMAN P2X purinoceptor 5 OS=Homo sapiens GN=P2RX5 PE=2 SV=4	0
Q93088	BHMT1_HUMAN Betaine--homocysteine S-methyltransferase 1 OS=Homo sapiens GN=BHMT PE=1 SV=2	0
Q969F8	KISSR_HUMAN KiSS-1 receptor OS=Homo sapiens GN=KISS1R PE=1 SV=2	0
Q969Q4	ARL11_HUMAN ADP-ribosylation factor-like protein 11 OS=Homo sapiens GN=ARL11 PE=1 SV=1	0
Q96AX9	MIB2_HUMAN E3 ubiquitin-protein ligase MIB2 OS=Homo sapiens GN=MIB2 PE=1 SV=3	0
Q96DA0	ZG16B_HUMAN Zymogen granule protein 16 homolog B OS=Homo sapiens GN=ZG16B PE=1 SV=3	0
Q96DM3	MIC1_HUMAN Uncharacterized protein C18orf8 OS=Homo sapiens GN=C18orf8 PE=1 SV=2	0
Q96FM1	PGAP3_HUMAN Post-GPI attachment to proteins factor 3 OS=Homo sapiens GN=PGAP3 PE=1 SV=2	0
Q96FS4	SIPA1_HUMAN Signal-induced proliferation-associated protein 1 OS=Homo sapiens GN=SIPA1 PE=1 SV=1	0
Q96IP4	FA46A_HUMAN Protein FAM46A OS=Homo sapiens GN=FAM46A PE=1 SV=2	0
Q96JT2	S45A3_HUMAN Solute carrier family 45 member 3 OS=Homo sapiens GN=SLC45A3 PE=2 SV=1	0
Q96MC4	C295L_HUMAN CEP295 N-terminal-like protein OS=Homo sapiens GN=CEP295NL PE=2 SV=1	0
Q96PB8	LRC3B_HUMAN Leucine-rich repeat-containing protein 3B OS=Homo sapiens GN=LRRC3B PE=2 SV=1	0
Q96PD2	DCBD2_HUMAN Discoidin CUB and LCCL domain-containing protein 2 OS=Homo sapiens GN=DCBLD2 PE=1 SV=1	0
Q96QB1	RHG07_HUMAN Rho GTPase-activating protein 7 OS=Homo sapiens GN=DLC1 PE=1 SV=4	0
Q96QR1	SG3A1_HUMAN Secretoglobin family 3A member 1 OS=Homo sapiens GN=SCGB3A1 PE=1 SV=2	0
Q96RD7	PANX1_HUMAN Pannexin-1 OS=Homo sapiens GN=PANX1 PE=1 SV=4	0
Q99062	CSF3R_HUMAN Granulocyte colony-stimulating factor receptor OS=Homo sapiens GN=CSF3R PE=1 SV=1	0
Q99435	NELL2_HUMAN Protein kinase C-binding protein NELL2 OS=Homo sapiens GN=NELL2 PE=1 SV=1	0
Q99453	PHX2B_HUMAN Paired mesoderm homeobox protein 2B OS=Homo sapiens GN=PHOX2B PE=1 SV=2	0
Q99518	FMO2_HUMAN Dimethylaniline monooxygenase [N-oxide-forming] 2 OS=Homo sapiens GN=FMO2 PE=1 SV=4	0
Q99572	P2RX7_HUMAN P2X purinoceptor 7 OS=Homo sapiens GN=P2RX7 PE=1 SV=4	0
Q99612	KLF6_HUMAN Krueppel-like factor 6 OS=Homo sapiens GN=KLF6 PE=1 SV=3	0
Q99626	CDX2_HUMAN Homeobox protein CDX-2 OS=Homo sapiens GN=CDX2 PE=2 SV=3	0
Q99704	DOK1_HUMAN Docking protein 1 OS=Homo sapiens GN=DOK1 PE=1 SV=1	0
Q99706	KI2L4_HUMAN Killer cell immunoglobulin-like receptor 2DL4 OS=Homo sapiens GN=KIR2DL4 PE=1 SV=3	0
Q99707	METH_HUMAN Methionine synthase OS=Homo sapiens GN=MTR PE=1 SV=2	0
Q99727	TIMP4_HUMAN Metalloproteinase inhibitor 4 OS=Homo sapiens GN=TIMP4 PE=2 SV=1	0
Q99728	BARD1_HUMAN BRCA1-associated RING domain protein 1 OS=Homo sapiens GN=BARD1 PE=1 SV=2	0
Q99743	NPAS2_HUMAN Neuronal PAS domain-containing protein 2 OS=Homo sapiens GN=NPAS2 PE=1 SV=3	0
Q99801	NKX31_HUMAN Homeobox protein Nkx-3.1 OS=Homo sapiens GN=NKX3-1 PE=1 SV=2	0
Q99988	GDF15_HUMAN Growth/differentiation factor 15 OS=Homo sapiens GN=GDF15 PE=2 SV=3	0
Q9BQB4	SOST_HUMAN Sclerostin OS=Homo sapiens GN=SOST PE=1 SV=1	0
Q9BUZ4	TRAF4_HUMAN TNF receptor-associated factor 4 OS=Homo sapiens GN=TRAF4 PE=1 SV=1	0
Q9BX63	FANCJ_HUMAN Fanconi anemia group J protein OS=Homo sapiens GN=BRIP1 PE=1 SV=1	0
Q9BXR5	TLR10_HUMAN Toll-like receptor 10 OS=Homo sapiens GN=TLR10 PE=1 SV=2	0
Q9BXW9	FACD2_HUMAN Fanconi anemia group D2 protein OS=Homo sapiens GN=FANCD2 PE=1 SV=2	0
Q9BY21	GPR87_HUMAN G-protein coupled receptor 87 OS=Homo sapiens GN=GPR87 PE=2 SV=1	0
Q9BYH1	SE6L1_HUMAN Seizure 6-like protein OS=Homo sapiens GN=SEZ6L PE=1 SV=1	0
Q9BYZ8	REG4_HUMAN Regenerating islet-derived protein 4 OS=Homo sapiens GN=REG4 PE=1 SV=1	0
Q9BZ11	ADA33_HUMAN Disintegrin and metalloproteinase domain-containing protein 33 OS=Homo sapiens GN=ADAM33 PE=1 SV=2	0
Q9C0J9	BHE41_HUMAN Class E basic helix-loop-helix protein 41 OS=Homo sapiens GN=BHLHE41 PE=1 SV=1	0
Q9GZX5	ZN350_HUMAN Zinc finger protein 350 OS=Homo sapiens GN=ZNF350 PE=1 SV=3	0
Q9H211	CDT1_HUMAN DNA replication factor Cdt1 OS=Homo sapiens GN=CDT1 PE=1 SV=3	0
Q9H2X9	S12A5_HUMAN Solute carrier family 12 member 5 OS=Homo sapiens GN=SLC12A5 PE=1 SV=3	0
Q9H3H1	MOD5_HUMAN tRNA dimethylallyltransferase mitochondrial OS=Homo sapiens GN=TRIT1 PE=1 SV=1	0
Q9H3W5	LRRN3_HUMAN Leucine-rich repeat neuronal protein 3 OS=Homo sapiens GN=LRRN3 PE=2 SV=1	0
Q9H4Y5	GSTO2_HUMAN Glutathione S-transferase omega-2 OS=Homo sapiens GN=GSTO2 PE=1 SV=1	0
Q9H5I1	SUV92_HUMAN Histone-lysine N-methyltransferase SUV39H2 OS=Homo sapiens GN=SUV39H2 PE=1 SV=2	0
Q9H665	IGFR1_HUMAN IGF-like family receptor 1 OS=Homo sapiens GN=IGFLR1 PE=1 SV=1	0
Q9H6I2	SOX17_HUMAN Transcription factor SOX-17 OS=Homo sapiens GN=SOX17 PE=1 SV=1	0
Q9H6X2	ANTR1_HUMAN Anthrax toxin receptor 1 OS=Homo sapiens GN=ANTXR1 PE=1 SV=2	0
Q9H7B4	SMYD3_HUMAN Histone-lysine N-methyltransferase SMYD3 OS=Homo sapiens GN=SMYD3 PE=1 SV=4	0
Q9H9Z2	LN28A_HUMAN Protein lin-28 homolog A OS=Homo sapiens GN=LIN28A PE=1 SV=1	0
Q9HB55	CP343_HUMAN Cytochrome P450 3A43 OS=Homo sapiens GN=CYP3A43 PE=1 SV=1	0
Q9HBW1	LRRC4_HUMAN Leucine-rich repeat-containing protein 4 OS=Homo sapiens GN=LRRC4 PE=1 SV=2	0
Q9HBW9	AGRL4_HUMAN Adhesion G protein-coupled receptor L4 OS=Homo sapiens GN=ADGRL4 PE=1 SV=3	0
Q9HC29	NOD2_HUMAN Nucleotide-binding oligomerization domain-containing protein 2 OS=Homo sapiens GN=NOD2 PE=1 SV=1	0
Q9HC96	CAN10_HUMAN Calpain-10 OS=Homo sapiens GN=CAPN10 PE=1 SV=2	0
Q9HCJ1	ANKH_HUMAN Progressive ankylosis protein homolog OS=Homo sapiens GN=ANKH PE=1 SV=2	0
Q9HCR9	PDE11_HUMAN Dual 3'5'-cyclic-AMP and -GMP phosphodiesterase 11A OS=Homo sapiens GN=PDE11A PE=1 SV=2	0
Q9HCU0	CD248_HUMAN Endosialin OS=Homo sapiens GN=CD248 PE=1 SV=1	0
Q9NP59	S40A1_HUMAN Solute carrier family 40 member 1 OS=Homo sapiens GN=SLC40A1 PE=1 SV=1	0
Q9NQB0	TF7L2_HUMAN Transcription factor 7-like 2 OS=Homo sapiens GN=TCF7L2 PE=1 SV=2	0
Q9NQC7	CYLD_HUMAN Ubiquitin carboxyl-terminal hydrolase CYLD OS=Homo sapiens GN=CYLD PE=1 SV=1	0
Q9NQX5	NPDC1_HUMAN Neural proliferation differentiation and control protein 1 OS=Homo sapiens GN=NPDC1 PE=1 SV=2	0
Q9NQX7	ITM2C_HUMAN Integral membrane protein 2C OS=Homo sapiens GN=ITM2C PE=1 SV=1	0
Q9NR96	TLR9_HUMAN Toll-like receptor 9 OS=Homo sapiens GN=TLR9 PE=1 SV=2	0
Q9NS23	RASF1_HUMAN Ras association domain-containing protein 1 OS=Homo sapiens GN=RASSF1 PE=1 SV=1	0
Q9NXJ0	M4A12_HUMAN Membrane-spanning 4-domains subfamily A member 12 OS=Homo sapiens GN=MS4A12 PE=1 SV=2	0
Q9NYJ7	DLL3_HUMAN Delta-like protein 3 OS=Homo sapiens GN=DLL3 PE=1 SV=1	0
Q9NZH5	PTTG2_HUMAN Securin-2 OS=Homo sapiens GN=PTTG2 PE=2 SV=2	0
Q9NZM4	GSCR1_HUMAN Glioma tumor suppressor candidate region gene 1 protein OS=Homo sapiens GN=GLTSCR1 PE=1 SV=2	0
Q9NZR2	LRP1B_HUMAN Low-density lipoprotein receptor-related protein 1B OS=Homo sapiens GN=LRP1B PE=1 SV=2	0
Q9TQE0	2B19_HUMAN HLA class II histocompatibility antigen DRB1-9 beta chain OS=Homo sapiens GN=HLA-DRB1 PE=1 SV=1	0
Q9UBC3	DNM3B_HUMAN DNA (cytosine-5)-methyltransferase 3B OS=Homo sapiens GN=DNMT3B PE=1 SV=1	0
Q9UBK2	PRGC1_HUMAN Peroxisome proliferator-activated receptor gamma coactivator 1-alpha OS=Homo sapiens GN=PPARGC1A PE=1 SV=1	0
Q9UBK8	MTRR_HUMAN Methionine synthase reductase OS=Homo sapiens GN=MTRR PE=1 SV=3	0
Q9UBT6	POLK_HUMAN DNA polymerase kappa OS=Homo sapiens GN=POLK PE=1 SV=1	0
Q9UBU3	GHRL_HUMAN Appetite-regulating hormone OS=Homo sapiens GN=GHRL PE=1 SV=1	0
Q9UBX7	KLK11_HUMAN Kallikrein-11 OS=Homo sapiens GN=KLK11 PE=1 SV=2	0
Q9UBY5	LPAR3_HUMAN Lysophosphatidic acid receptor 3 OS=Homo sapiens GN=LPAR3 PE=2 SV=1	0
Q9UBZ9	REV1_HUMAN DNA repair protein REV1 OS=Homo sapiens GN=REV1 PE=1 SV=1	0
Q9UD71	PPR1B_HUMAN Protein phosphatase 1 regulatory subunit 1B OS=Homo sapiens GN=PPP1R1B PE=1 SV=2	0
Q9UGM3	DMBT1_HUMAN Deleted in malignant brain tumors 1 protein OS=Homo sapiens GN=DMBT1 PE=1 SV=2	0
Q9UHK6	AMACR_HUMAN Alpha-methylacyl-CoA racemase OS=Homo sapiens GN=AMACR PE=1 SV=2	0
Q9UI95	MD2L2_HUMAN Mitotic spindle assembly checkpoint protein MAD2B OS=Homo sapiens GN=MAD2L2 PE=1 SV=2	0
Q9UIF7	MUTYH_HUMAN Adenine DNA glycosylase OS=Homo sapiens GN=MUTYH PE=1 SV=1	0
Q9UIS9	MBD1_HUMAN Methyl-CpG-binding domain protein 1 OS=Homo sapiens GN=MBD1 PE=1 SV=2	0
Q9UJU2	LEF1_HUMAN Lymphoid enhancer-binding factor 1 OS=Homo sapiens GN=LEF1 PE=1 SV=1	0
Q9UK53	ING1_HUMAN Inhibitor of growth protein 1 OS=Homo sapiens GN=ING1 PE=1 SV=2	0
Q9UK85	DKKL1_HUMAN Dickkopf-like protein 1 OS=Homo sapiens GN=DKKL1 PE=2 SV=1	0
Q9UKK3	PARP4_HUMAN Poly [ADP-ribose] polymerase 4 OS=Homo sapiens GN=PARP4 PE=1 SV=3	0
Q9UKP6	UR2R_HUMAN Urotensin-2 receptor OS=Homo sapiens GN=UTS2R PE=1 SV=1	0
Q9UKT9	IKZF3_HUMAN Zinc finger protein Aiolos OS=Homo sapiens GN=IKZF3 PE=1 SV=2	0
Q9UKV5	AMFR_HUMAN E3 ubiquitin-protein ligase AMFR OS=Homo sapiens GN=AMFR PE=1 SV=2	0
Q9UL19	HRSL4_HUMAN Retinoic acid receptor responder protein 3 OS=Homo sapiens GN=RARRES3 PE=1 SV=1	0
Q9ULD2	MTUS1_HUMAN Microtubule-associated tumor suppressor 1 OS=Homo sapiens GN=MTUS1 PE=1 SV=2	0
Q9ULJ6	ZMIZ1_HUMAN Zinc finger MIZ domain-containing protein 1 OS=Homo sapiens GN=ZMIZ1 PE=1 SV=3	0
Q9UM01	YLAT1_HUMAN Y+L amino acid transporter 1 OS=Homo sapiens GN=SLC7A7 PE=1 SV=2	0
Q9UMX9	S45A2_HUMAN Membrane-associated transporter protein OS=Homo sapiens GN=SLC45A2 PE=1 SV=2	0
Q9UNA4	POLI_HUMAN DNA polymerase iota OS=Homo sapiens GN=POLI PE=1 SV=3	0
Q9UNN5	FAF1_HUMAN FAS-associated factor 1 OS=Homo sapiens GN=FAF1 PE=1 SV=2	0
Q9UNQ0	ABCG2_HUMAN ATP-binding cassette sub-family G member 2 OS=Homo sapiens GN=ABCG2 PE=1 SV=3	0
Q9UQ07	MOK_HUMAN MAPK/MAK/MRK overlapping kinase OS=Homo sapiens GN=MOK PE=2 SV=1	0
Q9UQ84	EXO1_HUMAN Exonuclease 1 OS=Homo sapiens GN=EXO1 PE=1 SV=2	0
Q9UQC9	CLCA2_HUMAN Calcium-activated chloride channel regulator 2 OS=Homo sapiens GN=CLCA2 PE=1 SV=2	0
Q9Y250	LZTS1_HUMAN Leucine zipper putative tumor suppressor 1 OS=Homo sapiens GN=LZTS1 PE=1 SV=3	0
Q9Y297	FBW1A_HUMAN F-box/WD repeat-containing protein 1A OS=Homo sapiens GN=BTRC PE=1 SV=1	0
Q9Y2T1	AXIN2_HUMAN Axin-2 OS=Homo sapiens GN=AXIN2 PE=1 SV=1	0
Q9Y4H2	IRS2_HUMAN Insulin receptor substrate 2 OS=Homo sapiens GN=IRS2 PE=1 SV=2	0
Q9Y5Y6	ST14_HUMAN Suppressor of tumorigenicity 14 protein OS=Homo sapiens GN=ST14 PE=1 SV=2	0
Q9Y6F1	PARP3_HUMAN Poly [ADP-ribose] polymerase 3 OS=Homo sapiens GN=PARP3 PE=1 SV=3	0
Q9Y6W8	ICOS_HUMAN Inducible T-cell costimulator OS=Homo sapiens GN=ICOS PE=1 SV=1	0

## Sheet: List_352
List of 352 cancer associated proteins identified in the cell cycle experiments
Mean represents the mean spectral counts between three biological replicates
CV is the coefficient of variation (%) of spectral counts in three biological replicates
Log2 values of MCF7/MCF10 or SKBR3/MCF10 spectral count ratios are listed for each protein in each cell state (G1N. G1C, SN, SC), with associated t-statistics and p-values
UniProt ID	Name	Total Spectral counts	7_G1N_Mean	7_G1N_CV, %	7_G1C_Mean	7_G1C_CV, %	7_SN_Mean	7_SN_CV, %	7_SC_Mean	7_SC_CV, %		UniProt ID	3_G1N_Mean	3_G1N_CV, %	3_G1C_Mean	3_G1C_CV, %	3_SN_Mean	3_SN_CV, %	3_SC_Mean	3_SC_CV, %		UniProt ID	10_G1N_Mean	10_G1N_CV, %	10_G1C_Mean	10_G1C_CV, %	10_SN_Mean	10_SN_CV, %	10_SC_Mean	10_SC_CV, %		UniProt ID	Name	Log2(G1N_7vs10)	|t| (G1N_7vs10)	p (G1N_7vs10)		Log2(G1C_7vs10)	|t| (G1C_7vs10)	p (G1C_7vs10)		Log2(SN_7vs10)	|t| (SN_7vs10)	p (SN_7vs10)		Log2(SC_7vs10)	|t| (SC_7vs10)	p (SC_7vs10)
P14618	KPYM_HUMAN Pyruvate kinase PKM OS=Homo sapiens GN=PKM PE=1 SV=4	7955.5	23.6667	144.179	429.333	7.53426	21	129.625	494.333	13.6038		P14618	18.5	18.9189	267	35.6632	47.3333	32.0635	362	25.5267		P14618	13	62.9643	405.333	26.6691	19	9.11606	551.333	12.6723		P14618	KPYM_HUMAN Pyruvate kinase PKM OS=Homo sapiens GN=PKM PE=1 SV=4	-0.126302	0.0863062	0.935371		-0.00817236	0.0569982	0.95728		-0.936018	0.679065	0.534358		-0.107939	0.6963	0.524582
P11142	HSP7C_HUMAN Heat shock cognate 71 kDa protein OS=Homo sapiens GN=HSPA8 PE=1 SV=1	7148.25	131.333	5.06979	203.333	11.3684	147.667	32.7959	247	8.48272		P11142	86.75	20.4652	211.667	4.38972	308	7.97935	375.333	28.1614		P11142	112.333	12.4735	138.667	15.9688	160.667	15.1736	260	6.92308		P11142	HSP7C_HUMAN Heat shock cognate 71 kDa protein OS=Homo sapiens GN=HSPA8 PE=1 SV=1	0.22112	1.16016	0.310513		0.431977	4.21819	0.0134972		-0.184211	0.625556	0.565526		-0.0246977	0.325227	0.76131
P08727	K1C19_HUMAN Keratin type I cytoskeletal 19 OS=Homo sapiens GN=KRT19 PE=1 SV=4	6833.25	120.667	16.6641	443.333	7.49583	156	56.2753	420.667	48.2101		P08727	494.417	36.7763	266	26.3775	211.667	25.9814	165	12.8279		P08727	0	#DIV/0!	0	#DIV/0!	0	#DIV/0!	0	#DIV/0!		P08727	K1C19_HUMAN Keratin type I cytoskeletal 19 OS=Homo sapiens GN=KRT19 PE=1 SV=4	7.00029	55.5096	6.30579e-07		8.90059	237.736	1.87811e-09		7.13886	16.1306	8.63982e-05		8.6581	22.5701	2.2822e-05
P06748	NPM_HUMAN Nucleophosmin OS=Homo sapiens GN=NPM1 PE=1 SV=2	6280.75	275	42.0295	41	8.44903	425.667	62.6024	47	22.1113		P06748	508.583	44.4502	43.3333	13.5218	159	14.8699	32.3333	23.4182		P06748	235	53.1711	36	15.466	249	44.7048	41.6667	15.242		P06748	NPM_HUMAN Nucleophosmin OS=Homo sapiens GN=NPM1 PE=1 SV=2	0.255161	0.53922	0.618348		0.070648	0.717356	0.512816		0.534786	0.666186	0.541747		0.208481	1.09551	0.334827
P07437	TBB5_HUMAN Tubulin beta chain OS=Homo sapiens GN=TUBB PE=1 SV=2	5377.25	62	11.2903	206	6.31068	63.6667	35.1332	250.667	2.7155		P07437	45.75	12.0591	225	15.0522	66.3333	16.6057	264.333	13.0522		P07437	59	30.1295	225	28.793	52	12.0096	272.667	7.4291		P07437	TBB5_HUMAN Tubulin beta chain OS=Homo sapiens GN=TUBB PE=1 SV=2	0.104509	0.356386	0.739555		-0.208728	1.14115	0.317486		0.210249	0.644276	0.554482		-0.068337	0.921143	0.409104
P78527	PRKDC_HUMAN DNA-dependent protein kinase catalytic subunit OS=Homo sapiens GN=PRKDC PE=1 SV=3	4578	215	14.3283	22.3333	10.3406	187.667	4.27396	21.6667	40.3241		P78527	288	22.4945	38.3333	9.87636	254.667	9.47575	15.3333	65.9739		P78527	218.667	5.20083	21.3333	10.8253	229.333	11.2474	13.6667	55.8851		P78527	PRKDC_HUMAN DNA-dependent protein kinase catalytic subunit OS=Homo sapiens GN=PRKDC PE=1 SV=3	-0.0419019	0.372538	0.728392		-0.0549706	0.322388	0.763306		-0.310268	3.09722	0.0363188		0.720693	1.2313	0.285656
P08107	Heat shock 70 kDa protein 1A/1B OS=Homo sapiens GN=HSPA1A PE=1 SV=5 - [HSP71_HUMAN]	3837.25	101.667	9.95016	166.333	19.6689	98.6667	25.8264	154.333	16.1381		P08107	38.4167	6.25316	87.3333	7.79411	143	13.9685	200	28.9698		P08107	48.6667	21.387	74	28.6027	62.3333	16.8513	104.333	4.52954		P08107	Heat shock 70 kDa protein 1A/1B OS=Homo sapiens GN=HSPA1A PE=1 SV=5 - [HSP71_HUMAN]	1.05828	4.63586	0.00976421		1.05578	5.5669	0.00510041		0.61102	2.43605	0.0715121		0.59969	5.63732	0.00487345
Q13509	TBB3_HUMAN Tubulin beta-3 chain OS=Homo sapiens GN=TUBB3 PE=1 SV=2	3337.75	41.3333	15.365	160.333	3.54651	43.6667	41.1152	204	6.37255		Q13509	32.25	18.1303	111	12.993	0	#DIV/0!	125.333	6.879		Q13509	32.3333	28.0632	150	35.5715	33.3333	28.5132	179	12.8492		Q13509	TBB3_HUMAN Tubulin beta-3 chain OS=Homo sapiens GN=TUBB3 PE=1 SV=2	0.361485	1.38096	0.239428		0.0320218	0.155767	0.883761		0.317836	0.763697	0.487608		0.243755	3.12487	0.03536
P11021	GRP78_HUMAN 78 kDa glucose-regulated protein OS=Homo sapiens GN=HSPA5 PE=1 SV=2	3277.25	23.6667	129.363	142.333	12.6529	17	66.2908	156.333	7.99787		P11021	25.0833	22.735	134	12.0101	54.3333	25.3917	178	28.9039		P11021	25	52.915	137	17.2578	41.6667	20.692	158	15.974		P11021	GRP78_HUMAN 78 kDa glucose-regulated protein OS=Homo sapiens GN=HSPA5 PE=1 SV=2	-0.772149	0.697504	0.523904		-0.0607758	0.516478	0.632761		-1.42216	2.77885	0.049877		0.0446711	0.365295	0.733388
P46940	IQGA1_HUMAN Ras GTPase-activating-like protein IQGAP1 OS=Homo sapiens GN=IQGAP1 PE=1 SV=1	3262	133	20.7688	68	13.0709	139	14.5495	61.3333	4.10317		P46940	38.3333	35.4181	44.6667	1.29258	69.3333	7.94361	53	21.0104		P46940	171.667	26.5054	87.3333	6.9963	162.667	5.67886	59	16.9492		P46940	IQGA1_HUMAN Ras GTPase-activating-like protein IQGAP1 OS=Homo sapiens GN=IQGAP1 PE=1 SV=1	-0.359297	1.39344	0.235924		-0.484849	3.53071	0.0242152		-0.261796	2.34049	0.0793359		0.117578	0.920644	0.409336
Q96FQ6	S10AG_HUMAN Protein S100-A16 OS=Homo sapiens GN=S100A16 PE=1 SV=1	2920.75	20.6667	39.409	8	25	10.3333	47.7376	0.666667	173.205		Q96FQ6	173.917	30.762	20.6667	10.0726	204.333	7.77406	22	9.09091		Q96FQ6	221.667	55.5498	22.3333	61.1212	242.667	12.1152	26.3333	35.8923		Q96FQ6	S10AG_HUMAN Protein S100-A16 OS=Homo sapiens GN=S100A16 PE=1 SV=1	-3.2672	6.34922	0.00315252		-1.3439	2.4711	0.0688657		-4.52796	12.7498	0.000218039		-4.19274	6.98613	0.00220848
P00558	PGK1_HUMAN Phosphoglycerate kinase 1 OS=Homo sapiens GN=PGK1 PE=1 SV=3	2465.75	14.3333	94.7228	124.333	7.64428	24	88.1917	109	11.0092		P00558	14.5833	34.4709	122.667	7.02854	34	51.0275	139	8.1075		P00558	11.3333	92.6821	93.6667	14.5342	21	21.8218	114	11.4035		P00558	PGK1_HUMAN Phosphoglycerate kinase 1 OS=Homo sapiens GN=PGK1 PE=1 SV=3	0.53334	0.419465	0.696425		0.289895	2.93386	0.0426494		-0.170966	0.227176	0.831426		-0.0134204	0.0939031	0.929702
P34931	HS71L_HUMAN Heat shock 70 kDa protein 1-like OS=Homo sapiens GN=HSPA1L PE=1 SV=2	2360.5	54	11.2644	99.3333	31.9674	60	39.0512	86	15.3823		P34931	19.1667	31.1227	60	8.81917	115.333	15.5426	149.667	39.4511		P34931	0	#DIV/0!	45.6667	16.4355	38	13.1579	59.6667	6.77338		P34931	HS71L_HUMAN Heat shock 70 kDa protein 1-like OS=Homo sapiens GN=HSPA1L PE=1 SV=2	5.86105	92.6744	8.12783e-08		0.953043	3.95326	0.0167721		0.561538	1.76939	0.151547		0.561258	4.06083	0.0153382
P63104	1433Z_HUMAN 14-3-3 protein zeta/delta OS=Homo sapiens GN=YWHAZ PE=1 SV=1	2170	12.3333	62.9794	77.6667	2.68026	23.3333	4.94872	67.3333	21.2295		P63104	15.3333	30.1226	57.6667	20.0987	33	33.3333	71.6667	1.61121		P63104	54.6667	30.8455	124.667	15.6845	58	16.4472	127.667	11.8878		P63104	1433Z_HUMAN 14-3-3 protein zeta/delta OS=Homo sapiens GN=YWHAZ PE=1 SV=1	-2.20079	4.19748	0.0137236		-0.786942	3.34555	0.0286872		-1.29247	7.8421	0.00142807		-0.877218	5.49237	0.00535487
P15311	EZRI_HUMAN Ezrin OS=Homo sapiens GN=EZR PE=1 SV=4	2068.25	74.3333	22.9227	30.6667	16.0855	63.3333	7.94719	24	18.1621		P15311	67.0833	11.8573	43	4.02803	114.667	6.4283	52.6667	19.7627		P15311	55	10.1232	50.3333	16.1812	52	20.0775	62.3333	3.70492		P15311	EZRI_HUMAN Ezrin OS=Homo sapiens GN=EZR PE=1 SV=4	0.401444	2.47107	0.0688678		-0.818796	4.4418	0.0113182		0.270011	1.37099	0.242266		-1.30564	7.10952	0.00206811
P31947	1433S_HUMAN 14-3-3 protein sigma OS=Homo sapiens GN=SFN PE=1 SV=1	1976	0	#DIV/0!	35.3333	12.762	6.33333	81.0253	39.6667	13.8846		P31947	0	#DIV/0!	26.6667	24.9687	11.6667	35.6857	44	6.01307		P31947	64.3333	18.8034	198.667	28.0633	78.6667	30.5438	153.333	13.8244		P31947	1433S_HUMAN 14-3-3 protein sigma OS=Homo sapiens GN=SFN PE=1 SV=1	-6.10826	27.8631	9.86985e-06		-2.55544	16.7001	7.533e-05		-3.67231	5.5398	0.00519118		-1.87454	10.7907	0.000418293
P13010	XRCC5_HUMAN X-ray repair cross-complementing protein 5 OS=Homo sapiens GN=XRCC5 PE=1 SV=3	1936	61	1.63934	47	7.67139	47.3333	4.39789	41.3333	18.4781		P13010	70.3333	25.1274	26.6667	17.3205	63	9.65518	27.3333	18.4142		P13010	86.6667	21.6583	46	41.3043	92.6667	15.1208	36	10.0154		P13010	XRCC5_HUMAN X-ray repair cross-complementing protein 5 OS=Homo sapiens GN=XRCC5 PE=1 SV=3	-0.486876	3.98044	0.0163951		-0.016964	0.0412493	0.969074		-0.971166	6.66034	0.00263974		0.231711	1.44026	0.223219
P04792	HSPB1_HUMAN Heat shock protein beta-1 OS=Homo sapiens GN=HSPB1 PE=1 SV=2	1898	17.6667	28.4899	97.3333	6.2775	22	38.8364	102.333	8.13681		P04792	10	40	58	31.9315	18.3333	13.727	112.667	10.7368		P04792	20	10	76.6667	0.753066	18.3333	6.29837	79.3333	6.46841		P04792	HSPB1_HUMAN Heat shock protein beta-1 OS=Homo sapiens GN=HSPB1 PE=1 SV=2	-0.210055	1.08012	0.340865		0.216835	2.01314	0.114389		0.157692	0.512721	0.635162		0.411848	4.7863	0.00873517
P12956	XRCC6_HUMAN X-ray repair cross-complementing protein 6 OS=Homo sapiens GN=XRCC6 PE=1 SV=2	1771.25	59.6667	13.9553	48.6667	8.30435	44.6667	10.0953	51	27.6603		P12956	58.4167	14.7775	29.3333	22.1809	57.6667	5.57436	27.6667	22.0847		P12956	67.6667	14.9497	42.3333	9.54674	69	2.89855	34.3333	16.816		P12956	XRCC6_HUMAN X-ray repair cross-complementing protein 6 OS=Homo sapiens GN=XRCC6 PE=1 SV=2	-0.184913	0.94872	0.396485		0.0769973	0.495048	0.646526		-0.647501	5.5498	0.00515744		0.583723	1.98901	0.117584
P14625	ENPL_HUMAN Endoplasmin OS=Homo sapiens GN=HSP90B1 PE=1 SV=1	1594.5	1.33333	86.6025	90.6667	9.5092	3	173.205	87	32.4293		P14625	4.5	61.864	103	9.36277	2.33333	137.766	100.667	2.06788		P14625	0.333333	173.205	60	21.8581	0.333333	173.205	78.3333	24.6331		P14625	ENPL_HUMAN Endoplasmin OS=Homo sapiens GN=HSP90B1 PE=1 SV=1	0.7354	1.09977	0.333172		0.484773	3.07475	0.0371207		0.774055	0.671092	0.538924		0.177075	0.540291	0.617674
P09874	PARP1_HUMAN Poly [ADP-ribose] polymerase 1 OS=Homo sapiens GN=PARP1 PE=1 SV=4	1505.75	80.6667	14.5276	2.33333	65.4654	47.3333	45.1803	4.33333	26.6469		P09874	128.583	9.51763	7.66667	30.1226	71.6667	11.8673	0	#DIV/0!		P09874	87.6667	19.6361	1.66667	91.6515	68	18.7752	2	50		P09874	PARP1_HUMAN Poly [ADP-ribose] polymerase 1 OS=Homo sapiens GN=PARP1 PE=1 SV=4	-0.117013	0.528889	0.62487		0.429212	0.580623	0.592635		-0.638698	1.39247	0.236195		0.901106	2.65482	0.0566959
P07737	PROF1_HUMAN Profilin-1 OS=Homo sapiens GN=PFN1 PE=1 SV=2	1442	8	86.6025	87	16.2959	11.3333	51.7012	85	27.8155		P07737	5.33333	10.8253	41.3333	14.1761	10.6667	10.8253	56	19.6429		P07737	8.33333	93.2094	73.6667	18.53	6	16.6667	88	21.6804		P07737	PROF1_HUMAN Profilin-1 OS=Homo sapiens GN=PFN1 PE=1 SV=2	0.0361164	0.0367448	0.972449		0.120316	0.758626	0.49032		0.70191	1.7202	0.160513		-0.019263	0.0675096	0.949416
P31946	1433B_HUMAN 14-3-3 protein beta/alpha OS=Homo sapiens GN=YWHAB PE=1 SV=3	1346.5	11.3333	28.3637	49	19.6809	14.6667	21.9174	54.3333	28.1741		P31946	5.83333	55.7692	55.3333	12.6936	21.6667	50.8391	70	6.227		P31946	18.3333	25.7772	61.3333	9.96212	32.6667	51.8002	54.3333	25.7888		P31946	1433B_HUMAN 14-3-3 protein beta/alpha OS=Homo sapiens GN=YWHAB PE=1 SV=3	-0.659295	2.24764	0.0878746		-0.452737	2.51801	0.0654953		-0.99141	1.75268	0.154531		0.0447379	0.15652	0.883205
P22392	NDKB_HUMAN Nucleoside diphosphate kinase B OS=Homo sapiens GN=NME2 PE=1 SV=1	1038.25	9.66667	76.2529	55.6667	8.48949	19.6667	32.2925	66	4.00871		P22392	12.0833	44.9653	33	23.6674	13.3333	26.3391	46.6667	12.1848		P22392	7	37.7964	37	15.048	7	0	39	11.1767		P22392	NDKB_HUMAN Nucleoside diphosphate kinase B OS=Homo sapiens GN=NME2 PE=1 SV=1	0.236541	0.3765	0.725665		0.464472	3.19474	0.0330662		1.30203	5.25418	0.00627932		0.798506	6.53413	0.00283437
Q14980	NUMA1_HUMAN Nuclear mitotic apparatus protein 1 OS=Homo sapiens GN=NUMA1 PE=1 SV=2	1035.5	150.333	16.0521	1	0	71.3333	34.2622	0	#DIV/0!		Q14980	53.1667	26.1356	0	#DIV/0!	36	14.6986	0	#DIV/0!		Q14980	26	43.344	0	#DIV/0!	7.33333	20.8299	0	#DIV/0!		Q14980	NUMA1_HUMAN Nuclear mitotic apparatus protein 1 OS=Homo sapiens GN=NUMA1 PE=1 SV=2	2.57642	5.23805	0.00634868		1.05525	61.8348	4.09697e-07		3.05338	10.5168	0.000462259		0	#DIV/0!	#DIV/0!
P08758	ANXA5_HUMAN Annexin A5 OS=Homo sapiens GN=ANXA5 PE=1 SV=2	1021.25	0	#DIV/0!	43	9.30233	0.666667	173.205	38.3333	19.9242		P08758	2.41667	138.919	33.3333	12.49	3	33.3333	41	25.8122		P08758	4	25	81.6667	7.17486	5.33333	10.8253	87.6667	23.6629		P08758	ANXA5_HUMAN Annexin A5 OS=Homo sapiens GN=ANXA5 PE=1 SV=2	-2.38117	11.5788	0.00031784		-1.03452	10.6107	0.000446575		-2.13942	4.03283	0.0156968		-1.11683	4.32647	0.0123841
P27695	APEX1_HUMAN DNA-(apurinic or apyrimidinic site) lyase OS=Homo sapiens GN=APEX1 PE=1 SV=2	739	25.6667	14.7504	4.66667	12.3718	22.6667	6.73908	5.66667	20.3771		P27695	56.3333	5.7063	4.66667	12.3718	37.6667	17.0684	8.33333	38.5746		P27695	40.3333	19.2581	4	43.3013	33	18.9242	3.33333	62.45		P27695	APEX1_HUMAN DNA-(apurinic or apyrimidinic site) lyase OS=Homo sapiens GN=APEX1 PE=1 SV=2	-0.633874	3.11284	0.0357734		0.157748	0.493769	0.647354		-0.535475	3.44642	0.0261399		0.801495	1.59611	0.185698
P20700	LMNB1_HUMAN Lamin-B1 OS=Homo sapiens GN=LMNB1 PE=1 SV=2	709.75	39.3333	38.9185	0.666667	86.6025	23.6667	20.8432	0	#DIV/0!		P20700	72.5833	21.8825	1.66667	34.641	45	13.5173	0.333333	173.205		P20700	33.6667	63.5209	0	#DIV/0!	19.3333	7.90099	0.333333	173.205		P20700	LMNB1_HUMAN Lamin-B1 OS=Homo sapiens GN=LMNB1 PE=1 SV=2	0.341891	0.603653	0.578635		0.704722	1.99769	0.116424		0.233988	1.24986	0.279486		-0.340416	1	0.373901
P09211	GSTP1_HUMAN Glutathione S-transferase P OS=Homo sapiens GN=GSTP1 PE=1 SV=2	704	0	#DIV/0!	0	#DIV/0!	0	#DIV/0!	0	#DIV/0!		P09211	0	#DIV/0!	2	50	0	#DIV/0!	6	88.1917		P09211	12.3333	53.9864	108.667	19.8298	9.33333	16.3663	96.3333	11.0997		P09211	GSTP1_HUMAN Glutathione S-transferase P OS=Homo sapiens GN=GSTP1 PE=1 SV=2	-3.67134	6.43349	0.00300234		-6.98766	89.0044	9.553e-08		-3.36649	27.9521	9.7454e-06		-6.59749	138.638	1.62356e-08
P07339	CATD_HUMAN Cathepsin D OS=Homo sapiens GN=CTSD PE=1 SV=1	661	0.666667	86.6025	32.6667	7.0696	6	101.379	34.6667	11.658		P07339	10.3333	14.7825	42.6667	7.5341	6	57.735	46	32.171		P07339	1.66667	124.9	17	71.3197	0.333333	173.205	22.3333	9.32089		P07339	CATD_HUMAN Cathepsin D OS=Homo sapiens GN=CTSD PE=1 SV=1	-0.477723	0.591383	0.586067		1.04417	1.84116	0.139411		2.12105	2.77352	0.05015		0.65861	7.36393	0.00181185
P15531	NDKA_HUMAN Nucleoside diphosphate kinase A OS=Homo sapiens GN=NME1 PE=1 SV=1	584	3	88.1917	33	19.871	6	72.6483	39.3333	14.0023		P15531	0	#DIV/0!	24.6667	14.2374	6	44.0959	33.3333	15.3948		P15531	1.66667	173.205	24	26.0208	2.66667	57.2822	21	28.9655		P15531	NDKA_HUMAN Nucleoside diphosphate kinase A OS=Homo sapiens GN=NME1 PE=1 SV=1	0.967515	0.942269	0.399407		0.337573	1.77129	0.151213		0.840649	1.34672	0.249315		0.948256	3.53995	0.0240144
P07954	FUMH_HUMAN Fumarate hydratase mitochondrial OS=Homo sapiens GN=FH PE=1 SV=3	521	0	#DIV/0!	6	76.3763	0	#DIV/0!	6	33.3333		P07954	0	#DIV/0!	40	2.5	0	#DIV/0!	28.3333	25.5324		P07954	0.333333	173.205	44.6667	15.7249	0	#DIV/0!	48.3333	22.1228		P07954	FUMH_HUMAN Fumarate hydratase mitochondrial OS=Homo sapiens GN=FH PE=1 SV=3	-0.348535	1	0.373901		-3.06044	5.22022	0.00642651		0	#DIV/0!	#DIV/0!		-2.79331	10.3116	0.000498997
P35232	PHB_HUMAN Prohibitin OS=Homo sapiens GN=PHB PE=1 SV=1	487	9.66667	89.1898	10.3333	31.1086	28	36.246	6.66667	31.225		P35232	4.66667	86.6025	24	14.4338	36.6667	27.9906	5.66667	71.3197		P35232	19.3333	46.3598	2.66667	173.205	12.3333	44.656	2.33333	89.2143		P35232	PHB_HUMAN Prohibitin OS=Homo sapiens GN=PHB PE=1 SV=1	-1.21404	1.2886	0.267016		2.4977	2.29928	0.0830045		1.14188	2.296	0.0833044		1.51618	2.0158	0.114043
P05091	ALDH2_HUMAN Aldehyde dehydrogenase mitochondrial OS=Homo sapiens GN=ALDH2 PE=1 SV=2	463.5	0	#DIV/0!	0	#DIV/0!	0	#DIV/0!	0	#DIV/0!		P05091	2.83333	10.1885	87.3333	6.30638	3.66667	95.7787	60.6667	26.0801		P05091	0	#DIV/0!	0	#DIV/0!	0	#DIV/0!	0	#DIV/0!		P05091	ALDH2_HUMAN Aldehyde dehydrogenase mitochondrial OS=Homo sapiens GN=ALDH2 PE=1 SV=2	0	#DIV/0!	#DIV/0!		0	#DIV/0!	#DIV/0!		0	#DIV/0!	#DIV/0!		0	#DIV/0!	#DIV/0!
P21964	COMT_HUMAN Catechol O-methyltransferase OS=Homo sapiens GN=COMT PE=1 SV=2	447.25	0	#DIV/0!	13	7.69231	0	#DIV/0!	6.33333	72.9285		P21964	2.41667	92.7195	55.3333	15.1563	3	33.3333	47.6667	7.94253		P21964	0	#DIV/0!	8	78.0625	0	#DIV/0!	13.3333	24.1091		P21964	COMT_HUMAN Catechol O-methyltransferase OS=Homo sapiens GN=COMT PE=1 SV=2	0	#DIV/0!	#DIV/0!		0.940118	0.960703	0.391105		0	#DIV/0!	#DIV/0!		-1.23175	1.52736	0.201386
P06396	GELS_HUMAN Gelsolin OS=Homo sapiens GN=GSN PE=1 SV=1	436	21	28.5714	5.33333	28.6411	16.6667	34.641	4	43.3013		P06396	13	40.7039	17	26.9563	10.6667	69.1042	16	40.984		P06396	21	26.5132	6.66667	22.9129	11	48.1046	3	57.735		P06396	GELS_HUMAN Gelsolin OS=Homo sapiens GN=GSN PE=1 SV=1	-0.0155652	0.061524	0.953893		-0.394152	1.58273	0.188649		0.591548	1.13774	0.318753		0.431752	0.850026	0.443197
P11586	C1TC_HUMAN C-1-tetrahydrofolate synthase cytoplasmic OS=Homo sapiens GN=MTHFD1 PE=1 SV=3	435	1.33333	43.3013	38	20.8875	1.66667	173.205	36	12.7294		P11586	1.66667	124.9	22.3333	22.9773	3	100	16.3333	30.8157		P11586	0.333333	173.205	8.33333	104.843	2.66667	21.6506	13.3333	52.6783		P11586	C1TC_HUMAN C-1-tetrahydrofolate synthase cytoplasmic OS=Homo sapiens GN=MTHFD1 PE=1 SV=3	0.910779	2.45096	0.0703725		2.51601	2.7234	0.0528012		-1.00812	1.15836	0.311166		1.54927	3.25888	0.0311138
Q92597	NDRG1_HUMAN Protein NDRG1 OS=Homo sapiens GN=NDRG1 PE=1 SV=1	414.25	0	#DIV/0!	0.333333	173.205	0	#DIV/0!	0	#DIV/0!		Q92597	1.08333	93.2643	56.6667	16.0125	4	100	40.6667	14.1971		Q92597	0	#DIV/0!	14.3333	29.0465	0	#DIV/0!	21	21.8218		Q92597	NDRG1_HUMAN Protein NDRG1 OS=Homo sapiens GN=NDRG1 PE=1 SV=1	0	#DIV/0!	#DIV/0!		-3.75804	9.79346	0.000609266		0	#DIV/0!	#DIV/0!		-4.43707	34.5966	4.16488e-06
P12429	ANXA3_HUMAN Annexin A3 OS=Homo sapiens GN=ANXA3 PE=1 SV=3	390	0	#DIV/0!	0.333333	173.205	0	#DIV/0!	0	#DIV/0!		P12429	0	#DIV/0!	0.333333	173.205	0	#DIV/0!	6.33333	39.736		P12429	0	#DIV/0!	58.6667	20.3358	0	#DIV/0!	64.3333	15.3354		P12429	ANXA3_HUMAN Annexin A3 OS=Homo sapiens GN=ANXA3 PE=1 SV=3	0	#DIV/0!	#DIV/0!		-5.74388	12.5942	0.000228785		0	#DIV/0!	#DIV/0!		-6.01636	52.7355	7.73923e-07
P25787	PSA2_HUMAN Proteasome subunit alpha type-2 OS=Homo sapiens GN=PSMA2 PE=1 SV=2	381	0	#DIV/0!	20	10	0	#DIV/0!	22	12.0261		P25787	0	#DIV/0!	23.6667	12.9087	7.66667	27.1522	14.6667	39.3648		P25787	0	#DIV/0!	18.6667	12.3718	1	100	19.3333	29.8629		P25787	PSA2_HUMAN Proteasome subunit alpha type-2 OS=Homo sapiens GN=PSMA2 PE=1 SV=2	0	#DIV/0!	#DIV/0!		-0.0201557	0.148982	0.888777		-0.869756	1.86011	0.136383		0.255428	0.915142	0.411894
P13489	RINI_HUMAN Ribonuclease inhibitor OS=Homo sapiens GN=RNH1 PE=1 SV=2	345	2	132.288	14	12.3718	2	132.288	11.3333	26.9563		P13489	0	#DIV/0!	14.3333	8.05605	1	173.205	17	21.2091		P13489	2	100	20.3333	40.0551	1.66667	69.282	29.3333	33.1109		P13489	RINI_HUMAN Ribonuclease inhibitor OS=Homo sapiens GN=RNH1 PE=1 SV=2	-0.144415	0.139742	0.895618		-0.549498	1.14419	0.31636		-0.14044	0.170609	0.872814		-1.2353	3.86987	0.0179955
Q16658	FSCN1_HUMAN Fascin OS=Homo sapiens GN=FSCN1 PE=1 SV=3	340	0	#DIV/0!	0	#DIV/0!	0	#DIV/0!	0	#DIV/0!		Q16658	0	#DIV/0!	0	#DIV/0!	0	#DIV/0!	0	#DIV/0!		Q16658	6	44.0959	30	42.5572	39	7.69231	38.3333	19.7527		Q16658	FSCN1_HUMAN Fascin OS=Homo sapiens GN=FSCN1 PE=1 SV=3	-2.82047	11.6095	0.000314566		-5.09878	12.2863	0.000252072		-5.32738	103.706	5.18393e-08		-5.27897	49.0365	1.03483e-06
P54727	RD23B_HUMAN UV excision repair protein RAD23 homolog B OS=Homo sapiens GN=RAD23B PE=1 SV=1	326.25	10	17.3205	13.3333	17.3205	6.66667	56.7891	12.3333	9.36244		P54727	7.41667	30.212	12.6667	38.9438	9.66667	21.5345	11.6667	19.7949		P54727	8	54.4862	6.66667	17.3205	2	0	8.33333	24.98		P54727	RD23B_HUMAN UV excision repair protein RAD23 homolog B OS=Homo sapiens GN=RAD23B PE=1 SV=1	0.379538	1.04491	0.355051		0.797524	3.2014	0.0328571		1.22179	3.42373	0.0266887		0.582264	2.22355	0.0902553
P11388	TOP2A_HUMAN DNA topoisomerase 2-alpha OS=Homo sapiens GN=TOP2A PE=1 SV=3	310.75	5.66667	44.4108	0	#DIV/0!	19.6667	83.6025	0	#DIV/0!		P11388	30.5833	48.1133	0	#DIV/0!	46.6667	54.2669	1	173.205		P11388	0	#DIV/0!	0	#DIV/0!	0	#DIV/0!	0	#DIV/0!		P11388	TOP2A_HUMAN DNA topoisomerase 2-alpha OS=Homo sapiens GN=TOP2A PE=1 SV=3	2.73498	7.30793	0.00186473		0	#DIV/0!	#DIV/0!		3.58236	2.76834	0.0504165		0	#DIV/0!	#DIV/0!
P61604	CH10_HUMAN 10 kDa heat shock protein mitochondrial OS=Homo sapiens GN=HSPE1 PE=1 SV=2	291	0	#DIV/0!	10.6667	5.41266	0.333333	173.205	14	14.2857		P61604	0	#DIV/0!	17.6667	16.3401	1.33333	86.6025	21	25.1976		P61604	0	#DIV/0!	15.3333	77.2581	2	100	14.6667	14.1932		P61604	CH10_HUMAN 10 kDa heat shock protein mitochondrial OS=Homo sapiens GN=HSPE1 PE=1 SV=2	0	#DIV/0!	#DIV/0!		-0.367397	0.788267	0.47463		-0.973902	1.27259	0.272105		-0.0154093	0.102899	0.922995
P16435	NCPR_HUMAN NADPH--cytochrome P450 reductase OS=Homo sapiens GN=POR PE=1 SV=2	283.25	0	#DIV/0!	8	37.5	0	#DIV/0!	6	28.8675		P16435	0.416667	173.205	41	8.44903	1	173.205	36	12.1081		P16435	0	#DIV/0!	0.333333	173.205	0	#DIV/0!	1.66667	34.641		P16435	NCPR_HUMAN NADPH--cytochrome P450 reductase OS=Homo sapiens GN=POR PE=1 SV=2	0	#DIV/0!	#DIV/0!		2.82345	5.71949	0.00462402		0	#DIV/0!	#DIV/0!		1.42714	5.24004	0.00634008
P40763	STAT3_HUMAN Signal transducer and activator of transcription 3 OS=Homo sapiens GN=STAT3 PE=1 SV=2	280.5	0.666667	173.205	4.33333	48.0384	1	173.205	1.66667	34.641		P40763	1.16667	107.855	31.3333	13.2872	1	100	33.6667	4.5372		P40763	0	#DIV/0!	10.6667	51.6335	0.333333	173.205	7.66667	19.9242		P40763	STAT3_HUMAN Signal transducer and activator of transcription 3 OS=Homo sapiens GN=STAT3 PE=1 SV=2	0.52693	1	0.373901		-1.22344	1.85994	0.136409		0.327048	0.438673	0.683552		-1.68105	7.72125	0.00151472
P06703	S10A6_HUMAN Protein S100-A6 OS=Homo sapiens GN=S100A6 PE=1 SV=1	257	0	#DIV/0!	0	#DIV/0!	0	#DIV/0!	0	#DIV/0!		P06703	0	#DIV/0!	18.3333	51.5544	2	86.6025	8.66667	104.697		P06703	5.66667	20.3771	30.6667	32.171	4.33333	81.0435	16	53.4		P06703	S10A6_HUMAN Protein S100-A6 OS=Homo sapiens GN=S100A6 PE=1 SV=1	-2.80502	18.7193	4.79487e-05		-5.16659	16.7404	7.46157e-05		-2.17258	3.4062	0.027122		-3.95729	8.23624	0.00118499
P63092	GNAS2_HUMAN Guanine nucleotide-binding protein G(s) subunit alpha isoforms short OS=Homo sapiens GN=GNAS PE=1 SV=1	250	8	66.1438	7	51.5079	12.3333	82.0216	7.66667	65.6507		P63092	3.33333	124.9	5.66667	50.9427	33	15.1515	5.33333	86.6025		P63092	0	#DIV/0!	0	#DIV/0!	0	#DIV/0!	1	0		P63092	GNAS2_HUMAN Guanine nucleotide-binding protein G(s) subunit alpha isoforms short OS=Homo sapiens GN=GNAS PE=1 SV=1	2.99517	4.23373	0.0133302		2.99687	8.33885	0.0011303		3.46457	6.28207	0.00327883		1.97403	4.00362	0.0160816
O43684	BUB3_HUMAN Mitotic checkpoint protein BUB3 OS=Homo sapiens GN=BUB3 PE=1 SV=1	246.75	20.6667	24.8303	0.333333	173.205	19.3333	46.9333	0.666667	86.6025		O43684	8.25	13.2088	0	#DIV/0!	4	43.3013	0	#DIV/0!		O43684	15.3333	43.4239	0	#DIV/0!	13.6667	27.702	0	#DIV/0!		O43684	BUB3_HUMAN Mitotic checkpoint protein BUB3 OS=Homo sapiens GN=BUB3 PE=1 SV=1	0.467106	0.921544	0.408918		0.350532	1	0.373901		0.349903	0.711515	0.51606		0.671752	1.99915	0.11623
P07858	CATB_HUMAN Cathepsin B OS=Homo sapiens GN=CTSB PE=1 SV=3	240	0	#DIV/0!	3	88.1917	0	#DIV/0!	0.333333	173.205		P07858	0	#DIV/0!	4	43.3013	0	#DIV/0!	1	100		P07858	1.33333	114.564	44	19.6824	0.333333	173.205	26	27.735		P07858	CATB_HUMAN Cathepsin B OS=Homo sapiens GN=CTSB PE=1 SV=3	-1.07212	1.71051	0.162343		-4.02273	4.7554	0.00893533		-0.33089	1	0.373901		-4.36671	11.0869	0.000376452
P29034	S10A2_HUMAN Protein S100-A2 OS=Homo sapiens GN=S100A2 PE=1 SV=3	238	0	#DIV/0!	0	#DIV/0!	0	#DIV/0!	0	#DIV/0!		P29034	0	#DIV/0!	0	#DIV/0!	0	#DIV/0!	0	#DIV/0!		P29034	11.6667	13.0931	27.3333	18.4142	14.3333	4.02803	26	7.69231		P29034	S10A2_HUMAN Protein S100-A2 OS=Homo sapiens GN=S100A2 PE=1 SV=3	-3.74464	24.1834	1.73439e-05		-5.03212	43.5973	1.65498e-06		-3.94575	192.641	4.35587e-09		-4.75085	45.7649	1.36345e-06
P00441	SODC_HUMAN Superoxide dismutase [Cu-Zn] OS=Homo sapiens GN=SOD1 PE=1 SV=2	221	0	#DIV/0!	5	20	0	#DIV/0!	5	0		P00441	0	#DIV/0!	19.6667	2.93568	0.333333	173.205	18.3333	22.0443		P00441	0	#DIV/0!	11.3333	53.1857	0	#DIV/0!	14	12.3718		P00441	SODC_HUMAN Superoxide dismutase [Cu-Zn] OS=Homo sapiens GN=SOD1 PE=1 SV=2	0	#DIV/0!	#DIV/0!		-1.03859	1.78159	0.149408		0	#DIV/0!	#DIV/0!		-1.27263	13.4315	0.000177736
P10599	THIO_HUMAN Thioredoxin OS=Homo sapiens GN=TXN PE=1 SV=3	218	0	#DIV/0!	10.3333	20.1452	0	#DIV/0!	10.3333	27.9363		P10599	0.666667	86.6025	11.3333	5.09427	2.33333	89.2143	12.6667	43.4808		P10599	0	#DIV/0!	10.6667	69.1042	1.66667	124.9	12.6667	16.4342		P10599	THIO_HUMAN Thioredoxin OS=Homo sapiens GN=TXN PE=1 SV=3	0	#DIV/0!	#DIV/0!		0.0217454	0.0457898	0.965673		-1.11655	1.64572	0.175167		-0.249501	0.873523	0.431684
P21266	GSTM3_HUMAN Glutathione S-transferase Mu 3 OS=Homo sapiens GN=GSTM3 PE=1 SV=3	210	0	#DIV/0!	18.3333	15.7459	0	#DIV/0!	14	14.2857		P21266	0	#DIV/0!	20.3333	18.6194	0	#DIV/0!	17.3333	40.9304		P21266	0	#DIV/0!	0	#DIV/0!	0	#DIV/0!	0	#DIV/0!		P21266	GSTM3_HUMAN Glutathione S-transferase Mu 3 OS=Homo sapiens GN=GSTM3 PE=1 SV=3	0	#DIV/0!	#DIV/0!		4.36423	31.6122	5.96819e-06		0	#DIV/0!	#DIV/0!		3.94369	39.3241	2.49831e-06
Q16881	TRXR1_HUMAN Thioredoxin reductase 1 cytoplasmic OS=Homo sapiens GN=TXNRD1 PE=1 SV=3	207	0	#DIV/0!	0	#DIV/0!	0	#DIV/0!	0	#DIV/0!		Q16881	0	#DIV/0!	27	9.79908	1.66667	91.6515	36.3333	23.0821		Q16881	0	#DIV/0!	3	33.3333	0	#DIV/0!	1	100		Q16881	TRXR1_HUMAN Thioredoxin reductase 1 cytoplasmic OS=Homo sapiens GN=TXNRD1 PE=1 SV=3	0	#DIV/0!	#DIV/0!		-2.13827	13.7234	0.000163336		0	#DIV/0!	#DIV/0!		-0.879922	1.86212	0.136067
P07099	HYEP_HUMAN Epoxide hydrolase 1 OS=Homo sapiens GN=EPHX1 PE=1 SV=1	185	0	#DIV/0!	3	66.6667	0	#DIV/0!	3	120.185		P07099	0	#DIV/0!	23	15.0613	0.333333	173.205	16.3333	19.6809		P07099	0	#DIV/0!	11.3333	5.09427	0	#DIV/0!	4.66667	75.2547		P07099	HYEP_HUMAN Epoxide hydrolase 1 OS=Homo sapiens GN=EPHX1 PE=1 SV=1	0	#DIV/0!	#DIV/0!		-1.8962	3.82212	0.0187442		0	#DIV/0!	#DIV/0!		-0.685728	0.627754	0.564221
P02786	TFR1_HUMAN Transferrin receptor protein 1 OS=Homo sapiens GN=TFRC PE=1 SV=2	183	0	#DIV/0!	7.33333	7.87296	0.666667	173.205	18	30.932		P02786	0	#DIV/0!	7.33333	20.8299	0	#DIV/0!	7.33333	28.3864		P02786	0	#DIV/0!	1.66667	173.205	0	#DIV/0!	18.6667	3.09295		P02786	TFR1_HUMAN Transferrin receptor protein 1 OS=Homo sapiens GN=TFRC PE=1 SV=2	0	#DIV/0!	#DIV/0!		2.28159	2.60748	0.0595775		0.526571	1	0.373901		-0.0477414	0.196609	0.853719
P14550	AK1A1_HUMAN Alcohol dehydrogenase [NADP(+)] OS=Homo sapiens GN=AKR1A1 PE=1 SV=3	178.5	0	#DIV/0!	1.66667	69.282	0	#DIV/0!	1.33333	43.3013		P14550	0.833333	173.205	19.6667	15.5342	0.666667	173.205	17.3333	14.5189		P14550	0	#DIV/0!	9.66667	26.0339	0	#DIV/0!	8.33333	18.3303		P14550	AK1A1_HUMAN Alcohol dehydrogenase [NADP(+)] OS=Homo sapiens GN=AKR1A1 PE=1 SV=3	0	#DIV/0!	#DIV/0!		-2.20318	4.86914	0.00822481		0	#DIV/0!	#DIV/0!		-1.99047	8.1028	0.0012611
P49959	MRE11_HUMAN Double-strand break repair protein MRE11A OS=Homo sapiens GN=MRE11A PE=1 SV=3	178	8	69.5971	0	#DIV/0!	7.66667	37.6533	0	#DIV/0!		P49959	8	33.0719	0	#DIV/0!	7	14.2857	0	#DIV/0!		P49959	16.3333	30.8157	0.666667	86.6025	11.6667	27.5533	0	#DIV/0!		P49959	MRE11_HUMAN Double-strand break repair protein MRE11A OS=Homo sapiens GN=MRE11A PE=1 SV=3	-1.17579	1.49943	0.20814		-0.735795	1.98163	0.118581		-0.584696	1.59519	0.185899		0	#DIV/0!	#DIV/0!
O75915	PRAF3_HUMAN PRA1 family protein 3 OS=Homo sapiens GN=ARL6IP5 PE=1 SV=1	173.75	1	173.205	4	66.1438	3	173.205	1	100		O75915	1.25	173.205	6.33333	65.7368	0.666667	173.205	7	28.5714		O75915	3	57.735	15.3333	20.9645	6	60.0925	9.33333	26.9637		O75915	PRAF3_HUMAN PRA1 family protein 3 OS=Homo sapiens GN=ARL6IP5 PE=1 SV=1	-1.28474	1.59328	0.186319		-1.9483	4.30747	0.0125712		-1.53638	1.25407	0.278105		-2.4621	4.85299	0.0083214
P12004	PCNA_HUMAN Proliferating cell nuclear antigen OS=Homo sapiens GN=PCNA PE=1 SV=1	170	0	#DIV/0!	5.66667	56.7274	1.33333	86.6025	4.33333	58.0756		P12004	1	100	14.6667	19.6824	5	91.6515	20	25		P12004	0	#DIV/0!	0.333333	173.205	0	#DIV/0!	4.33333	96.0769		P12004	PCNA_HUMAN Proliferating cell nuclear antigen OS=Homo sapiens GN=PCNA PE=1 SV=1	0	#DIV/0!	#DIV/0!		2.27234	3.60852	0.0225864		1.0355	1.99913	0.116232		0.238167	0.319815	0.765117
P13928	ANXA8_HUMAN Annexin A8 OS=Homo sapiens GN=ANXA8 PE=1 SV=3	165	0	#DIV/0!	0	#DIV/0!	0	#DIV/0!	0	#DIV/0!		P13928	0	#DIV/0!	0	#DIV/0!	0	#DIV/0!	0	#DIV/0!		P13928	0.333333	173.205	27.6667	4.17362	1.66667	69.282	25.3333	15.9531		P13928	ANXA8_HUMAN Annexin A8 OS=Homo sapiens GN=ANXA8 PE=1 SV=3	-0.372016	1	0.373901		-5.06456	78.2007	1.60264e-07		-1.33634	4.09501	0.0149138		-4.70528	47.4555	1.17956e-06
Q14247	SRC8_HUMAN Src substrate cortactin OS=Homo sapiens GN=CTTN PE=1 SV=2	161	2	100	3	66.6667	3	120.185	7.33333	28.3864		Q14247	3.66667	87.6696	6	16.6667	5	80	11.6667	48.7392		Q14247	2	50	4	25	4	25	2	50		Q14247	SRC8_HUMAN Src substrate cortactin OS=Homo sapiens GN=CTTN PE=1 SV=2	-0.271308	0.371511	0.729098		-0.554181	1.01947	0.365623		-0.774009	0.879426	0.428831		1.53306	4.10221	0.0148262
P04626	ERBB2_HUMAN Receptor tyrosine-protein kinase erbB-2 OS=Homo sapiens GN=ERBB2 PE=1 SV=1	160.25	0	#DIV/0!	0	#DIV/0!	0	#DIV/0!	0	#DIV/0!		P04626	8.41667	47.1832	16.6667	27.0555	6.33333	36.4642	22	7.87296		P04626	0	#DIV/0!	0	#DIV/0!	0	#DIV/0!	0	#DIV/0!		P04626	ERBB2_HUMAN Receptor tyrosine-protein kinase erbB-2 OS=Homo sapiens GN=ERBB2 PE=1 SV=1	0	#DIV/0!	#DIV/0!		0	#DIV/0!	#DIV/0!		0	#DIV/0!	#DIV/0!		0	#DIV/0!	#DIV/0!
Q9H7Z7	PGES2_HUMAN Prostaglandin E synthase 2 OS=Homo sapiens GN=PTGES2 PE=1 SV=1	156	0.666667	173.205	4.66667	86.6025	0.333333	173.205	10.3333	11.1745		Q9H7Z7	0	#DIV/0!	10.3333	20.1452	0.333333	173.205	10	10		Q9H7Z7	0	#DIV/0!	7.66667	32.8254	0	#DIV/0!	7.66667	32.8254		Q9H7Z7	PGES2_HUMAN Prostaglandin E synthase 2 OS=Homo sapiens GN=PTGES2 PE=1 SV=1	0.536873	1	0.373901		-0.987894	1.358	0.246015		0.318864	1	0.373901		0.469203	1.55037	0.195989
P25815	S100P_HUMAN Protein S100-P OS=Homo sapiens GN=S100P PE=1 SV=2	147	0	#DIV/0!	0	#DIV/0!	0	#DIV/0!	0	#DIV/0!		P25815	5.33333	141.973	10	52.915	14	12.3718	19.6667	20.5498		P25815	0	#DIV/0!	0	#DIV/0!	0	#DIV/0!	0	#DIV/0!		P25815	S100P_HUMAN Protein S100-P OS=Homo sapiens GN=S100P PE=1 SV=2	0	#DIV/0!	#DIV/0!		0	#DIV/0!	#DIV/0!		0	#DIV/0!	#DIV/0!		0	#DIV/0!	#DIV/0!
P17931	LEG3_HUMAN Galectin-3 OS=Homo sapiens GN=LGALS3 PE=1 SV=5	139	5.33333	60.2728	7	24.7436	4	75	10.6667	21.6506		P17931	0	#DIV/0!	0	#DIV/0!	0	#DIV/0!	0	#DIV/0!		P17931	4	25	4.33333	113.836	3.66667	31.4918	7.33333	20.8299		P17931	LEG3_HUMAN Galectin-3 OS=Homo sapiens GN=LGALS3 PE=1 SV=5	0.241754	0.615984	0.57123		0.911825	1.27121	0.272546		-0.10005	0.158977	0.881391		0.526217	2.15514	0.0974183
P15559	NQO1_HUMAN NAD(P)H dehydrogenase [quinone] 1 OS=Homo sapiens GN=NQO1 PE=1 SV=1	139	0	#DIV/0!	9.33333	60.924	0	#DIV/0!	9.66667	11.9452		P15559	0	#DIV/0!	14.6667	34.9882	0	#DIV/0!	9	11.1111		P15559	0	#DIV/0!	3.33333	105.357	0	#DIV/0!	0.333333	173.205		P15559	NQO1_HUMAN NAD(P)H dehydrogenase [quinone] 1 OS=Homo sapiens GN=NQO1 PE=1 SV=1	0	#DIV/0!	#DIV/0!		1.50094	1.40215	0.233505		0	#DIV/0!	#DIV/0!		3.11315	9.00743	0.000841162
O43290	SNUT1_HUMAN U4/U6.U5 tri-snRNP-associated protein 1 OS=Homo sapiens GN=SART1 PE=1 SV=1	132.5	11.6667	9.89743	0	#DIV/0!	11.3333	35.6599	0	#DIV/0!		O43290	7.83333	13.2872	0	#DIV/0!	4.66667	98.9743	0	#DIV/0!		O43290	3.33333	69.282	0	#DIV/0!	5.33333	65.8478	0	#DIV/0!		O43290	SNUT1_HUMAN U4/U6.U5 tri-snRNP-associated protein 1 OS=Homo sapiens GN=SART1 PE=1 SV=1	1.67692	3.83708	0.0185056		0	#DIV/0!	#DIV/0!		1.05553	1.92336	0.12678		0	#DIV/0!	#DIV/0!
Q92878	RAD50_HUMAN DNA repair protein RAD50 OS=Homo sapiens GN=RAD50 PE=1 SV=1	129.5	4.33333	26.6469	0	#DIV/0!	1.33333	86.6025	0	#DIV/0!		Q92878	7.83333	25.7965	0	#DIV/0!	3.33333	45.8258	0.333333	173.205		Q92878	13	20.3519	0.333333	173.205	12.3333	16.8784	0.333333	173.205		Q92878	RAD50_HUMAN DNA repair protein RAD50 OS=Homo sapiens GN=RAD50 PE=1 SV=1	-1.41794	4.96355	0.00768665		-0.386302	1	0.373901		-2.68646	4.96711	0.00766721		-0.317412	1	0.373901
Q08380	LG3BP_HUMAN Galectin-3-binding protein OS=Homo sapiens GN=LGALS3BP PE=1 SV=1	120.25	0	#DIV/0!	0.666667	173.205	0	#DIV/0!	0	#DIV/0!		Q08380	0.416667	173.205	23	4.34783	0.666667	86.6025	15.3333	26.3573		Q08380	0	#DIV/0!	0	#DIV/0!	0	#DIV/0!	0	#DIV/0!		Q08380	LG3BP_HUMAN Galectin-3-binding protein OS=Homo sapiens GN=LGALS3BP PE=1 SV=1	0	#DIV/0!	#DIV/0!		0.566381	1	0.373901		0	#DIV/0!	#DIV/0!		0	#DIV/0!	#DIV/0!
P16615	AT2A2_HUMAN Sarcoplasmic/endoplasmic reticulum calcium ATPase 2 OS=Homo sapiens GN=ATP2A2 PE=1 SV=1	119	0	#DIV/0!	3.33333	124.9	0.333333	173.205	2.66667	57.2822		P16615	0	#DIV/0!	11.6667	39.5897	2	173.205	13.3333	18.8746		P16615	0	#DIV/0!	2.33333	49.4872	0	#DIV/0!	4	100		P16615	AT2A2_HUMAN Sarcoplasmic/endoplasmic reticulum calcium ATPase 2 OS=Homo sapiens GN=ATP2A2 PE=1 SV=1	0	#DIV/0!	#DIV/0!		-0.202778	0.199343	0.851718		0.332022	1	0.373901		-0.0499854	0.0481414	0.963911
Q15121	PEA15_HUMAN Astrocytic phosphoprotein PEA-15 OS=Homo sapiens GN=PEA15 PE=1 SV=2	116	0	#DIV/0!	0.333333	173.205	0	#DIV/0!	0.333333	173.205		Q15121	0	#DIV/0!	8.66667	66.6173	0	#DIV/0!	14.3333	38.4249		Q15121	0	#DIV/0!	6.33333	50.7561	0	#DIV/0!	8.66667	40.5217		Q15121	PEA15_HUMAN Astrocytic phosphoprotein PEA-15 OS=Homo sapiens GN=PEA15 PE=1 SV=2	0	#DIV/0!	#DIV/0!		-2.63218	5.94928	0.00400514		0	#DIV/0!	#DIV/0!		-2.85787	6.30464	0.00323568
P26358	DNMT1_HUMAN DNA (cytosine-5)-methyltransferase 1 OS=Homo sapiens GN=DNMT1 PE=1 SV=2	111	10.3333	36.6381	0.333333	173.205	18.6667	26.4262	0	#DIV/0!		P26358	2.66667	94.3729	0	#DIV/0!	2.33333	24.7436	0	#DIV/0!		P26358	0	#DIV/0!	0	#DIV/0!	2.66667	78.0625	0	#DIV/0!		P26358	DNMT1_HUMAN DNA (cytosine-5)-methyltransferase 1 OS=Homo sapiens GN=DNMT1 PE=1 SV=2	3.51928	9.7972	0.000608367		0.350532	1	0.373901		2.51788	4.95704	0.00772236		0	#DIV/0!	#DIV/0!
Q01995	TAGL_HUMAN Transgelin OS=Homo sapiens GN=TAGLN PE=1 SV=4	109	0	#DIV/0!	0	#DIV/0!	0	#DIV/0!	0	#DIV/0!		Q01995	0	#DIV/0!	0	#DIV/0!	0	#DIV/0!	0	#DIV/0!		Q01995	0	#DIV/0!	3.66667	68.6349	10.6667	27.0633	22	13.6364		Q01995	TAGL_HUMAN Transgelin OS=Homo sapiens GN=TAGLN PE=1 SV=4	0	#DIV/0!	#DIV/0!		-2.20925	3.87272	0.017952		-3.52432	19.1066	4.42106e-05		-4.51377	39.2506	2.51705e-06
P35222	CTNB1_HUMAN Catenin beta-1 OS=Homo sapiens GN=CTNNB1 PE=1 SV=1	108	0	#DIV/0!	3	33.3333	2	173.205	0.666667	173.205		P35222	0	#DIV/0!	0	#DIV/0!	0	#DIV/0!	0	#DIV/0!		P35222	7.66667	75.3066	6	50	9	48.4322	7.66667	58.8163		P35222	CTNB1_HUMAN Catenin beta-1 OS=Homo sapiens GN=CTNNB1 PE=1 SV=1	-2.81508	3.07693	0.0370421		-0.863722	1.63306	0.177793		-2.27724	2.19577	0.0930906		-2.3979	3.28608	0.0303268
P25786	PSA1_HUMAN Proteasome subunit alpha type-1 OS=Homo sapiens GN=PSMA1 PE=1 SV=1	108	0	#DIV/0!	6.66667	22.9129	0	#DIV/0!	8.66667	43.6839		P25786	0	#DIV/0!	5.33333	57.2822	0.666667	86.6025	2	50		P25786	0	#DIV/0!	3.66667	41.6598	0	#DIV/0!	9	22.2222		P25786	PSA1_HUMAN Proteasome subunit alpha type-1 OS=Homo sapiens GN=PSMA1 PE=1 SV=1	0	#DIV/0!	#DIV/0!		0.656948	1.60282	0.184236		0	#DIV/0!	#DIV/0!		-0.0513766	0.135897	0.898468
Q14451	GRB7_HUMAN Growth factor receptor-bound protein 7 OS=Homo sapiens GN=GRB7 PE=1 SV=2	102.5	0	#DIV/0!	0	#DIV/0!	0	#DIV/0!	0	#DIV/0!		Q14451	8.83333	63.116	8.33333	24.98	11.6667	9.89743	5.33333	21.6506		Q14451	0	#DIV/0!	0	#DIV/0!	0	#DIV/0!	0	#DIV/0!		Q14451	GRB7_HUMAN Growth factor receptor-bound protein 7 OS=Homo sapiens GN=GRB7 PE=1 SV=2	0	#DIV/0!	#DIV/0!		0	#DIV/0!	#DIV/0!		0	#DIV/0!	#DIV/0!		0	#DIV/0!	#DIV/0!
Q15257	PTPA_HUMAN Serine/threonine-protein phosphatase 2A activator OS=Homo sapiens GN=PPP2R4 PE=1 SV=3	102	0	#DIV/0!	7.66667	32.8254	0.333333	173.205	9	77.7778		Q15257	0	#DIV/0!	5.33333	10.8253	0	#DIV/0!	3.33333	17.3205		Q15257	0	#DIV/0!	5	60	0	#DIV/0!	3.33333	91.6515		Q15257	PTPA_HUMAN Serine/threonine-protein phosphatase 2A activator OS=Homo sapiens GN=PPP2R4 PE=1 SV=3	0	#DIV/0!	#DIV/0!		0.537805	1.10848	0.329815		0.332022	1	0.373901		1.29771	1.14547	0.315889
Q99436	PSB7_HUMAN Proteasome subunit beta type-7 OS=Homo sapiens GN=PSMB7 PE=1 SV=1	99	0	#DIV/0!	5	20	0	#DIV/0!	4	90.1388		Q99436	0	#DIV/0!	5	69.282	0	#DIV/0!	7.33333	64.4429		Q99436	0	#DIV/0!	7.33333	7.87296	0	#DIV/0!	4.33333	81.0435		Q99436	PSB7_HUMAN Proteasome subunit beta type-7 OS=Homo sapiens GN=PSMB7 PE=1 SV=1	0	#DIV/0!	#DIV/0!		-0.601155	5.02319	0.00736874		0	#DIV/0!	#DIV/0!		-0.071856	0.0841494	0.936981
P46013	KI67_HUMAN Antigen KI-67 OS=Homo sapiens GN=MKI67 PE=1 SV=2	98	5.66667	53.9127	0	#DIV/0!	24.3333	61.0012	0	#DIV/0!		P46013	0.333333	173.205	0	#DIV/0!	2.33333	173.205	0	#DIV/0!		P46013	0	#DIV/0!	0	#DIV/0!	0	#DIV/0!	0	#DIV/0!		P46013	KI67_HUMAN Antigen KI-67 OS=Homo sapiens GN=MKI67 PE=1 SV=2	2.71267	6.18975	0.00346281		0	#DIV/0!	#DIV/0!		4.40676	7.03196	0.00215502		0	#DIV/0!	#DIV/0!
Q8WUF5	IASPP_HUMAN RelA-associated inhibitor OS=Homo sapiens GN=PPP1R13L PE=1 SV=4	95	2	100	3	88.1917	2.33333	98.9743	3.33333	86.6025		Q8WUF5	0	#DIV/0!	2	100	0	#DIV/0!	1.66667	91.6515		Q8WUF5	5.33333	54.1266	4.33333	13.3235	4.66667	12.3718	3	88.1917		Q8WUF5	IASPP_HUMAN RelA-associated inhibitor OS=Homo sapiens GN=PPP1R13L PE=1 SV=4	-1.26167	1.44677	0.221506		-0.902785	1.06244	0.347923		-0.986331	1.829	0.141391		0.130539	0.109344	0.918195
P40261	NNMT_HUMAN Nicotinamide N-methyltransferase OS=Homo sapiens GN=NNMT PE=1 SV=1	94	0	#DIV/0!	0	#DIV/0!	0	#DIV/0!	0	#DIV/0!		P40261	0	#DIV/0!	0	#DIV/0!	0	#DIV/0!	0	#DIV/0!		P40261	0	#DIV/0!	15.3333	49.8106	0	#DIV/0!	16	6.25		P40261	NNMT_HUMAN Nicotinamide N-methyltransferase OS=Homo sapiens GN=NNMT PE=1 SV=1	0	#DIV/0!	#DIV/0!		-4.1182	7.38862	0.00178912		0	#DIV/0!	#DIV/0!		-4.08432	63.3923	3.70923e-07
P35244	RFA3_HUMAN Replication protein A 14 kDa subunit OS=Homo sapiens GN=RPA3 PE=1 SV=1	93.25	4.33333	87.3678	4.66667	75.2547	6	44.0959	4	90.1388		P35244	1.75	62.27	1.66667	124.9	2.66667	21.6506	1.33333	114.564		P35244	0.333333	173.205	1.33333	86.6025	1.33333	173.205	1.66667	34.641		P35244	RFA3_HUMAN Replication protein A 14 kDa subunit OS=Homo sapiens GN=RPA3 PE=1 SV=1	1.68523	1.58306	0.188577		1.19109	1.34322	0.250349		1.9295	2.21086	0.0915386		0.484251	0.502983	0.641409
P52701	MSH6_HUMAN DNA mismatch repair protein Msh6 OS=Homo sapiens GN=MSH6 PE=1 SV=2	93.25	8.66667	46.6321	0	#DIV/0!	14.3333	20.1401	0	#DIV/0!		P52701	1.08333	13.3235	0	#DIV/0!	5.33333	28.6411	0	#DIV/0!		P52701	0.333333	173.205	0	#DIV/0!	1.33333	114.564	0	#DIV/0!		P52701	MSH6_HUMAN DNA mismatch repair protein Msh6 OS=Homo sapiens GN=MSH6 PE=1 SV=2	2.91268	6.36228	0.00312865		0	#DIV/0!	#DIV/0!		2.89286	4.82085	0.00851777		0	#DIV/0!	#DIV/0!
O14908	GIPC1_HUMAN PDZ domain-containing protein GIPC1 OS=Homo sapiens GN=GIPC1 PE=1 SV=2	85	12	30.0463	0.666667	173.205	12	25	0.666667	173.205		O14908	0	#DIV/0!	0.333333	173.205	0	#DIV/0!	2	173.205		O14908	0	#DIV/0!	0	#DIV/0!	0	#DIV/0!	0.666667	173.205		O14908	GIPC1_HUMAN PDZ domain-containing protein GIPC1 OS=Homo sapiens GN=GIPC1 PE=1 SV=2	3.73738	20.0552	3.64817e-05		0.540591	1	0.373901		3.65717	16.6228	7.67235e-05		-0.013586	0.018092	0.986432
O75223	GGCT_HUMAN Gamma-glutamylcyclotransferase OS=Homo sapiens GN=GGCT PE=1 SV=1	79	0	#DIV/0!	4.66667	32.7327	0	#DIV/0!	3.66667	103.253		O75223	0	#DIV/0!	10.3333	31.1086	0	#DIV/0!	7.33333	87.6696		O75223	0	#DIV/0!	0	#DIV/0!	0	#DIV/0!	0.333333	173.205		O75223	GGCT_HUMAN Gamma-glutamylcyclotransferase OS=Homo sapiens GN=GGCT PE=1 SV=1	0	#DIV/0!	#DIV/0!		2.55077	11.6968	0.000305496		0	#DIV/0!	#DIV/0!		1.60538	2.23817	0.0888023
P55290	CAD13_HUMAN Cadherin-13 OS=Homo sapiens GN=CDH13 PE=1 SV=1	75	0	#DIV/0!	6	28.8675	0	#DIV/0!	7.33333	20.8299		P55290	0	#DIV/0!	3	33.3333	0.333333	173.205	3.66667	41.6598		P55290	0	#DIV/0!	2.33333	137.766	0	#DIV/0!	2.33333	89.2143		P55290	CAD13_HUMAN Cadherin-13 OS=Homo sapiens GN=CDH13 PE=1 SV=1	0	#DIV/0!	#DIV/0!		1.54208	1.8078	0.144918		0	#DIV/0!	#DIV/0!		1.65902	2.25644	0.0870227
Q8N1B4	VPS52_HUMAN Vacuolar protein sorting-associated protein 52 homolog OS=Homo sapiens GN=VPS52 PE=1 SV=1	72	3	33.3333	2.33333	24.7436	2.66667	57.2822	2	50		Q8N1B4	0.333333	173.205	3.66667	15.7459	4.66667	12.3718	2.66667	86.6025		Q8N1B4	1.33333	43.3013	0	#DIV/0!	1.33333	86.6025	0	#DIV/0!		Q8N1B4	VPS52_HUMAN Vacuolar protein sorting-associated protein 52 homolog OS=Homo sapiens GN=VPS52 PE=1 SV=1	0.791213	2.92402	0.0430702		1.79795	14.6874	0.000125046		0.695982	1.0722	0.344011		1.56173	5.08629	0.0070497
Q15165	PON2_HUMAN Serum paraoxonase/arylesterase 2 OS=Homo sapiens GN=PON2 PE=1 SV=3	72	0	#DIV/0!	0	#DIV/0!	0	#DIV/0!	0	#DIV/0!		Q15165	0	#DIV/0!	9.66667	41.8081	0	#DIV/0!	6.33333	24.1188		Q15165	0	#DIV/0!	4	90.1388	0	#DIV/0!	4	114.564		Q15165	PON2_HUMAN Serum paraoxonase/arylesterase 2 OS=Homo sapiens GN=PON2 PE=1 SV=3	0	#DIV/0!	#DIV/0!		-1.97716	1.9588	0.121722		0	#DIV/0!	#DIV/0!		-1.75749	1.86125	0.136203
P00492	HPRT_HUMAN Hypoxanthine-guanine phosphoribosyltransferase OS=Homo sapiens GN=HPRT1 PE=1 SV=2	68	0	#DIV/0!	5.66667	36.7353	0	#DIV/0!	7	37.7964		P00492	0	#DIV/0!	0	#DIV/0!	0	#DIV/0!	0.666667	173.205		P00492	0	#DIV/0!	3.33333	45.8258	0	#DIV/0!	6	28.8675		P00492	HPRT_HUMAN Hypoxanthine-guanine phosphoribosyltransferase OS=Homo sapiens GN=HPRT1 PE=1 SV=2	0	#DIV/0!	#DIV/0!		0.543606	1.19668	0.297506		0	#DIV/0!	#DIV/0!		0.208789	0.545009	0.614711
O14737	PDCD5_HUMAN Programmed cell death protein 5 OS=Homo sapiens GN=PDCD5 PE=1 SV=3	67	0	#DIV/0!	1.33333	114.564	0	#DIV/0!	4.66667	12.3718		O14737	0	#DIV/0!	5	0	0	#DIV/0!	5	87.178		O14737	0	#DIV/0!	1.66667	91.6515	0	#DIV/0!	4.66667	32.7327		O14737	PDCD5_HUMAN Programmed cell death protein 5 OS=Homo sapiens GN=PDCD5 PE=1 SV=3	0	#DIV/0!	#DIV/0!		-0.23503	0.257375	0.809587		0	#DIV/0!	#DIV/0!		0.076862	0.329185	0.758531
P04040	CATA_HUMAN Catalase OS=Homo sapiens GN=CAT PE=1 SV=3	66	0	#DIV/0!	1.66667	173.205	0	#DIV/0!	0	#DIV/0!		P04040	0	#DIV/0!	15.6667	40.5374	0	#DIV/0!	4.66667	65.4654		P04040	0	#DIV/0!	0	#DIV/0!	0	#DIV/0!	0	#DIV/0!		P04040	CATA_HUMAN Catalase OS=Homo sapiens GN=CAT PE=1 SV=3	0	#DIV/0!	#DIV/0!		0.889986	1	0.373901		0	#DIV/0!	#DIV/0!		0	#DIV/0!	#DIV/0!
P20839	IMDH1_HUMAN Inosine-5'-monophosphate dehydrogenase 1 OS=Homo sapiens GN=IMPDH1 PE=1 SV=2	65	0	#DIV/0!	0	#DIV/0!	0	#DIV/0!	0	#DIV/0!		P20839	0	#DIV/0!	9.33333	22.3036	0	#DIV/0!	12.3333	44.656		P20839	0	#DIV/0!	0	#DIV/0!	0	#DIV/0!	0	#DIV/0!		P20839	IMDH1_HUMAN Inosine-5'-monophosphate dehydrogenase 1 OS=Homo sapiens GN=IMPDH1 PE=1 SV=2	0	#DIV/0!	#DIV/0!		0	#DIV/0!	#DIV/0!		0	#DIV/0!	#DIV/0!		0	#DIV/0!	#DIV/0!
P06702	S10A9_HUMAN Protein S100-A9 OS=Homo sapiens GN=S100A9 PE=1 SV=1	61	0	#DIV/0!	0	#DIV/0!	0	#DIV/0!	0	#DIV/0!		P06702	0	#DIV/0!	3.66667	128.886	0	#DIV/0!	9	33.3333		P06702	0	#DIV/0!	5.33333	103.267	0	#DIV/0!	2.33333	107.855		P06702	S10A9_HUMAN Protein S100-A9 OS=Homo sapiens GN=S100A9 PE=1 SV=1	0	#DIV/0!	#DIV/0!		-2.1521	1.95817	0.121811		0	#DIV/0!	#DIV/0!		-1.41291	1.85095	0.137838
Q8WX93	PALLD_HUMAN Palladin OS=Homo sapiens GN=PALLD PE=1 SV=3	58	0	#DIV/0!	0	#DIV/0!	0	#DIV/0!	0	#DIV/0!		Q8WX93	0	#DIV/0!	0	#DIV/0!	0	#DIV/0!	0	#DIV/0!		Q8WX93	3	66.6667	0	#DIV/0!	15.3333	32.171	1	100		Q8WX93	PALLD_HUMAN Palladin OS=Homo sapiens GN=PALLD PE=1 SV=3	-1.91873	4.29434	0.0127024		0	#DIV/0!	#DIV/0!		-3.9967	17.6796	6.01254e-05		-0.856917	1.82459	0.142118
P04179	SODM_HUMAN Superoxide dismutase [Mn] mitochondrial OS=Homo sapiens GN=SOD2 PE=1 SV=2	56	0	#DIV/0!	0	#DIV/0!	0	#DIV/0!	0	#DIV/0!		P04179	0	#DIV/0!	0	#DIV/0!	0	#DIV/0!	0	#DIV/0!		P04179	0	#DIV/0!	9	55.5556	0	#DIV/0!	9.66667	41.8081		P04179	SODM_HUMAN Superoxide dismutase [Mn] mitochondrial OS=Homo sapiens GN=SOD2 PE=1 SV=2	0	#DIV/0!	#DIV/0!		-3.38616	7.44386	0.00173954		0	#DIV/0!	#DIV/0!		-3.33019	8.06586	0.00128323
P00390	GSHR_HUMAN Glutathione reductase mitochondrial OS=Homo sapiens GN=GSR PE=1 SV=2	54	0	#DIV/0!	0.333333	173.205	0	#DIV/0!	0	#DIV/0!		P00390	0	#DIV/0!	10.3333	31.1086	0	#DIV/0!	4.33333	81.0435		P00390	2.33333	173.205	0.666667	173.205	0	#DIV/0!	0	#DIV/0!		P00390	GSHR_HUMAN Glutathione reductase mitochondrial OS=Homo sapiens GN=GSR PE=1 SV=2	-0.992198	1	0.373901		-0.193172	0.303778	0.776443		0	#DIV/0!	#DIV/0!		0	#DIV/0!	#DIV/0!
P21912	SDHB_HUMAN Succinate dehydrogenase [ubiquinone] iron-sulfur subunit mitochondrial OS=Homo sapiens GN=SDHB PE=1 SV=3	54	0.333333	173.205	0.333333	173.205	0	#DIV/0!	0	#DIV/0!		P21912	0	#DIV/0!	4	108.972	2.66667	57.2822	2.33333	107.855		P21912	2.33333	89.2143	3.66667	87.6696	1.66667	173.205	0.666667	173.205		P21912	SDHB_HUMAN Succinate dehydrogenase [ubiquinone] iron-sulfur subunit mitochondrial OS=Homo sapiens GN=SDHB PE=1 SV=3	-1.18936	1.42827	0.226404		-1.54368	1.51567	0.204185		-0.868826	1	0.373901		-0.537742	1	0.373901
P62328	TYB4_HUMAN Thymosin beta-4 OS=Homo sapiens GN=TMSB4X PE=1 SV=2	54	0	#DIV/0!	3.66667	31.4918	0	#DIV/0!	3.66667	41.6598		P62328	0	#DIV/0!	0	#DIV/0!	0	#DIV/0!	0	#DIV/0!		P62328	0	#DIV/0!	7.66667	39.8485	0	#DIV/0!	3	66.6667		P62328	TYB4_HUMAN Thymosin beta-4 OS=Homo sapiens GN=TMSB4X PE=1 SV=2	0	#DIV/0!	#DIV/0!		-0.981378	2.70923	0.0535802		0	#DIV/0!	#DIV/0!		0.346915	0.616347	0.571013
P06400	RB_HUMAN Retinoblastoma-associated protein OS=Homo sapiens GN=RB1 PE=1 SV=2	53	5	80	0	#DIV/0!	4.33333	48.0384	1	100		P06400	1.33333	173.205	0	#DIV/0!	2	50	0	#DIV/0!		P06400	0.666667	173.205	0	#DIV/0!	3.33333	62.45	0	#DIV/0!		P06400	RB_HUMAN Retinoblastoma-associated protein OS=Homo sapiens GN=RB1 PE=1 SV=2	1.82834	2.19634	0.093032		0	#DIV/0!	#DIV/0!		0.332521	0.550754	0.611115		0.865695	1.87854	0.133507
Q12824	SNF5_HUMAN SWI/SNF-related matrix-associated actin-dependent regulator of chromatin subfamily B member 1 OS=Homo sapiens GN=SMARCB1 PE=1 SV=2	52.5	5.33333	75.7772	0	#DIV/0!	3	33.3333	0	#DIV/0!		Q12824	3.16667	24.1188	0	#DIV/0!	1.33333	43.3013	0	#DIV/0!		Q12824	2	86.6025	0	#DIV/0!	2.66667	43.3013	0	#DIV/0!		Q12824	SNF5_HUMAN SWI/SNF-related matrix-associated actin-dependent regulator of chromatin subfamily B member 1 OS=Homo sapiens GN=SMARCB1 PE=1 SV=2	0.938395	1.1934	0.298656		0	#DIV/0!	#DIV/0!		0.120273	0.354976	0.740533		0	#DIV/0!	#DIV/0!
P07203	GPX1_HUMAN Glutathione peroxidase 1 OS=Homo sapiens GN=GPX1 PE=1 SV=4	52	0	#DIV/0!	0	#DIV/0!	0	#DIV/0!	0	#DIV/0!		P07203	0	#DIV/0!	0	#DIV/0!	0	#DIV/0!	0	#DIV/0!		P07203	0	#DIV/0!	6.66667	75.4983	0	#DIV/0!	10.6667	62.4218		P07203	GPX1_HUMAN Glutathione peroxidase 1 OS=Homo sapiens GN=GPX1 PE=1 SV=4	0	#DIV/0!	#DIV/0!		-2.88374	4.6485	0.00967229		0	#DIV/0!	#DIV/0!		-3.3811	7.62516	0.0015883
P27361	MK03_HUMAN Mitogen-activated protein kinase 3 OS=Homo sapiens GN=MAPK3 PE=1 SV=4	52	0	#DIV/0!	5.66667	20.3771	0.333333	173.205	3.66667	110.221		P27361	0	#DIV/0!	1	173.205	0	#DIV/0!	4.33333	13.3235		P27361	0	#DIV/0!	1.66667	91.6515	0	#DIV/0!	0.666667	86.6025		P27361	MK03_HUMAN Mitogen-activated protein kinase 3 OS=Homo sapiens GN=MAPK3 PE=1 SV=4	0	#DIV/0!	#DIV/0!		1.46002	2.08153	0.105839		0.3398	1	0.373901		1.08928	1.10816	0.329937
Q6P1J9	CDC73_HUMAN Parafibromin OS=Homo sapiens GN=CDC73 PE=1 SV=1	51	5	20	0	#DIV/0!	6.66667	56.7891	0	#DIV/0!		Q6P1J9	1.66667	124.9	0	#DIV/0!	2.66667	21.6506	0	#DIV/0!		Q6P1J9	0	#DIV/0!	0	#DIV/0!	1	100	0	#DIV/0!		Q6P1J9	CDC73_HUMAN Parafibromin OS=Homo sapiens GN=CDC73 PE=1 SV=1	2.64225	30.7722	6.64451e-06		0	#DIV/0!	#DIV/0!		1.9444	3.21176	0.0325344		0	#DIV/0!	#DIV/0!
P43246	MSH2_HUMAN DNA mismatch repair protein Msh2 OS=Homo sapiens GN=MSH2 PE=1 SV=1	50.75	6	104.083	0	#DIV/0!	5.66667	71.3197	0	#DIV/0!		P43246	4.25	15.5632	0	#DIV/0!	1	100	0	#DIV/0!		P43246	0	#DIV/0!	0	#DIV/0!	0	#DIV/0!	0	#DIV/0!		P43246	MSH2_HUMAN DNA mismatch repair protein Msh2 OS=Homo sapiens GN=MSH2 PE=1 SV=1	2.44287	3.03906	0.0384375		0	#DIV/0!	#DIV/0!		2.42472	3.44931	0.026071		0	#DIV/0!	#DIV/0!
P46063	RECQ1_HUMAN ATP-dependent DNA helicase Q1 OS=Homo sapiens GN=RECQL PE=1 SV=3	50.25	2.33333	49.4872	0	#DIV/0!	2.33333	107.855	0	#DIV/0!		P46063	0.75	88.1917	0	#DIV/0!	2.33333	89.2143	0	#DIV/0!		P46063	3.66667	68.6349	0	#DIV/0!	5.33333	70.9864	0	#DIV/0!		P46063	RECQ1_HUMAN ATP-dependent DNA helicase Q1 OS=Homo sapiens GN=RECQL PE=1 SV=3	-0.368397	0.595452	0.583595		0	#DIV/0!	#DIV/0!		-0.996551	0.966841	0.388374		0	#DIV/0!	#DIV/0!
P47985	UCRI_HUMAN Cytochrome b-c1 complex subunit Rieske mitochondrial OS=Homo sapiens GN=UQCRFS1 PE=1 SV=2	50	1	100	0.666667	173.205	3.66667	83.3196	0	#DIV/0!		P47985	2.33333	89.2143	0.666667	173.205	7.33333	79.9018	0	#DIV/0!		P47985	1	173.205	0	#DIV/0!	0	#DIV/0!	0	#DIV/0!		P47985	UCRI_HUMAN Cytochrome b-c1 complex subunit Rieske mitochondrial OS=Homo sapiens GN=UQCRFS1 PE=1 SV=2	0.210616	0.252573	0.813046		0.551118	1	0.373901		1.9823	3.47611	0.0254418		0	#DIV/0!	#DIV/0!
Q03135	CAV1_HUMAN Caveolin-1 OS=Homo sapiens GN=CAV1 PE=1 SV=4	49	0	#DIV/0!	0	#DIV/0!	0	#DIV/0!	0	#DIV/0!		Q03135	0	#DIV/0!	0	#DIV/0!	0	#DIV/0!	0	#DIV/0!		Q03135	5.33333	10.8253	4.66667	12.3718	5	0	1.33333	43.3013		Q03135	CAV1_HUMAN Caveolin-1 OS=Homo sapiens GN=CAV1 PE=1 SV=4	-2.74126	20.6347	3.25827e-05		-2.69316	15.579	9.9118e-05		-2.59198	258.466	1.34428e-09		-1.1969	5.72058	0.00462082
Q05682	CALD1_HUMAN Caldesmon OS=Homo sapiens GN=CALD1 PE=1 SV=3	49	0	#DIV/0!	0	#DIV/0!	0	#DIV/0!	0	#DIV/0!		Q05682	0	#DIV/0!	0	#DIV/0!	0	#DIV/0!	0	#DIV/0!		Q05682	10	30	0	#DIV/0!	6.33333	36.4642	0	#DIV/0!		Q05682	CALD1_HUMAN Caldesmon OS=Homo sapiens GN=CALD1 PE=1 SV=3	-3.50705	20.6554	3.24533e-05		0	#DIV/0!	#DIV/0!		-2.83794	11.4188	0.000335566		0	#DIV/0!	#DIV/0!
P23921	RIR1_HUMAN Ribonucleoside-diphosphate reductase large subunit OS=Homo sapiens GN=RRM1 PE=1 SV=1	49	0	#DIV/0!	2	50	0	#DIV/0!	0.666667	173.205		P23921	0	#DIV/0!	7.66667	32.8254	0	#DIV/0!	6	60.0925		P23921	0	#DIV/0!	0	#DIV/0!	0	#DIV/0!	0	#DIV/0!		P23921	RIR1_HUMAN Ribonucleoside-diphosphate reductase large subunit OS=Homo sapiens GN=RRM1 PE=1 SV=1	0	#DIV/0!	#DIV/0!		1.59372	5.7482	0.00454058		0	#DIV/0!	#DIV/0!		0.55451	1	0.373901
P17275	JUNB_HUMAN Transcription factor jun-B OS=Homo sapiens GN=JUNB PE=1 SV=1	48	1.33333	114.564	1	0	1.66667	91.6515	1	100		P17275	0.666667	173.205	1.33333	114.564	0.333333	173.205	3	33.3333		P17275	1.66667	34.641	1	100	2	50	1	100		P17275	JUNB_HUMAN Transcription factor jun-B OS=Homo sapiens GN=JUNB PE=1 SV=1	-0.391876	0.58377	0.590709		0.122629	0.254485	0.811668		-0.33	0.485529	0.652697		0.0105412	0.0160454	0.987967
P78417	GSTO1_HUMAN Glutathione S-transferase omega-1 OS=Homo sapiens GN=GSTO1 PE=1 SV=2	48	0	#DIV/0!	3	33.3333	0	#DIV/0!	4	25		P78417	0	#DIV/0!	0	#DIV/0!	0	#DIV/0!	0	#DIV/0!		P78417	0	#DIV/0!	3.33333	147.986	0	#DIV/0!	5.66667	50.9427		P78417	GSTO1_HUMAN Glutathione S-transferase omega-1 OS=Homo sapiens GN=GSTO1 PE=1 SV=2	0	#DIV/0!	#DIV/0!		0.543687	0.542809	0.616091		0	#DIV/0!	#DIV/0!		-0.311374	0.962518	0.390296
Q5K4L6	S27A3_HUMAN Long-chain fatty acid transport protein 3 OS=Homo sapiens GN=SLC27A3 PE=2 SV=3	46	0	#DIV/0!	2.33333	65.4654	1	173.205	4	25		Q5K4L6	0	#DIV/0!	4.33333	35.2506	0	#DIV/0!	2.66667	57.2822		Q5K4L6	0	#DIV/0!	0.333333	173.205	0	#DIV/0!	0.666667	173.205		Q5K4L6	S27A3_HUMAN Long-chain fatty acid transport protein 3 OS=Homo sapiens GN=SLC27A3 PE=2 SV=3	0	#DIV/0!	#DIV/0!		1.31353	2.3066	0.0823393		0.664698	1	0.373901		1.80473	3.16754	0.0339377
P13987	CD59_HUMAN CD59 glycoprotein OS=Homo sapiens GN=CD59 PE=1 SV=1	46	0.333333	173.205	0.333333	173.205	0	#DIV/0!	0	#DIV/0!		P13987	0	#DIV/0!	0	#DIV/0!	0.333333	173.205	0	#DIV/0!		P13987	4	25	1	173.205	7	49.4872	2.33333	107.855		P13987	CD59_HUMAN CD59 glycoprotein OS=Homo sapiens GN=CD59 PE=1 SV=1	-2.04487	5.63158	0.00489145		-0.381924	0.46152	0.668408		-2.88815	6.58032	0.00276115		-1.37432	1.87439	0.134148
P42330	AK1C3_HUMAN Aldo-keto reductase family 1 member C3 OS=Homo sapiens GN=AKR1C3 PE=1 SV=4	45	0	#DIV/0!	0	#DIV/0!	0	#DIV/0!	0	#DIV/0!		P42330	0	#DIV/0!	0	#DIV/0!	0	#DIV/0!	0	#DIV/0!		P42330	0	#DIV/0!	7.33333	39.3648	0	#DIV/0!	7.66667	27.1522		P42330	AK1C3_HUMAN Aldo-keto reductase family 1 member C3 OS=Homo sapiens GN=AKR1C3 PE=1 SV=4	0	#DIV/0!	#DIV/0!		-3.19796	7.52539	0.00166941		0	#DIV/0!	#DIV/0!		-3.08624	20.2498	3.51109e-05
P31151	S10A7_HUMAN Protein S100-A7 OS=Homo sapiens GN=S100A7 PE=1 SV=4	44	0	#DIV/0!	0	#DIV/0!	0	#DIV/0!	0	#DIV/0!		P31151	0	#DIV/0!	0	#DIV/0!	0	#DIV/0!	0	#DIV/0!		P31151	1.33333	114.564	9	83.887	0	#DIV/0!	4.33333	135.218		P31151	S10A7_HUMAN Protein S100-A7 OS=Homo sapiens GN=S100A7 PE=1 SV=4	-1.06131	1.77603	0.150378		-3.18659	3.75806	0.0198081		0	#DIV/0!	#DIV/0!		-1.74804	1.6643	0.171384
P15941	MUC1_HUMAN Mucin-1 OS=Homo sapiens GN=MUC1 PE=1 SV=3	44	1.33333	43.3013	0	#DIV/0!	2	50	0	#DIV/0!		P15941	0	#DIV/0!	0	#DIV/0!	0	#DIV/0!	0	#DIV/0!		P15941	0	#DIV/0!	1	173.205	7.66667	52.7146	2.66667	141.973		P15941	MUC1_HUMAN Mucin-1 OS=Homo sapiens GN=MUC1 PE=1 SV=3	1.24214	6.622	0.00269708		-0.744081	1	0.373901		-1.47021	2.61061	0.0593821		-1.33204	1.48172	0.212541
Q92820	GGH_HUMAN Gamma-glutamyl hydrolase OS=Homo sapiens GN=GGH PE=1 SV=2	44	0	#DIV/0!	4.33333	26.6469	0	#DIV/0!	4	43.3013		Q92820	1.33333	86.6025	2	0	0.666667	86.6025	1	173.205		Q92820	0	#DIV/0!	1	100	0	#DIV/0!	0.333333	173.205		Q92820	GGH_HUMAN Gamma-glutamyl hydrolase OS=Homo sapiens GN=GGH PE=1 SV=2	0	#DIV/0!	#DIV/0!		1.54358	3.01349	0.0394149		0	#DIV/0!	#DIV/0!		1.99037	4.75881	0.00891301
Q07065	CKAP4_HUMAN Cytoskeleton-associated protein 4 OS=Homo sapiens GN=CKAP4 PE=1 SV=2	43.25	1	100	0	#DIV/0!	1	100	0	#DIV/0!		Q07065	1.08333	13.3235	0	#DIV/0!	8.33333	59.1946	0	#DIV/0!		Q07065	2.66667	94.3729	0	#DIV/0!	0.333333	173.205	0	#DIV/0!		Q07065	CKAP4_HUMAN Cytoskeleton-associated protein 4 OS=Homo sapiens GN=CKAP4 PE=1 SV=2	-0.701013	0.720339	0.511164		0	#DIV/0!	#DIV/0!		0.535481	0.941761	0.399638		0	#DIV/0!	#DIV/0!
P48163	MAOX_HUMAN NADP-dependent malic enzyme OS=Homo sapiens GN=ME1 PE=1 SV=1	43	0	#DIV/0!	1	173.205	0	#DIV/0!	0.333333	173.205		P48163	0	#DIV/0!	4.33333	70.5012	0	#DIV/0!	8.66667	53.2939		P48163	0	#DIV/0!	0	#DIV/0!	0	#DIV/0!	0	#DIV/0!		P48163	MAOX_HUMAN NADP-dependent malic enzyme OS=Homo sapiens GN=ME1 PE=1 SV=1	0	#DIV/0!	#DIV/0!		0.70928	1	0.373901		0	#DIV/0!	#DIV/0!		0.330213	1	0.373901
P16422	EPCAM_HUMAN Epithelial cell adhesion molecule OS=Homo sapiens GN=EPCAM PE=1 SV=2	42	0	#DIV/0!	6.66667	45.8258	0	#DIV/0!	3.66667	41.6598		P16422	0	#DIV/0!	1.33333	43.3013	0	#DIV/0!	2.33333	65.4654		P16422	0	#DIV/0!	0	#DIV/0!	0	#DIV/0!	0	#DIV/0!		P16422	EPCAM_HUMAN Epithelial cell adhesion molecule OS=Homo sapiens GN=EPCAM PE=1 SV=2	0	#DIV/0!	#DIV/0!		2.95682	8.63676	0.000988318		0	#DIV/0!	#DIV/0!		2.20465	6.84986	0.00237742
Q7Z5J4	RAI1_HUMAN Retinoic acid-induced protein 1 OS=Homo sapiens GN=RAI1 PE=1 SV=2	40.25	4.66667	32.7327	0	#DIV/0!	4.33333	81.0435	0.333333	173.205		Q7Z5J4	0.416667	173.205	0	#DIV/0!	0	#DIV/0!	0	#DIV/0!		Q7Z5J4	2.33333	65.4654	0	#DIV/0!	1.33333	173.205	0	#DIV/0!		Q7Z5J4	RAI1_HUMAN Retinoic acid-induced protein 1 OS=Homo sapiens GN=RAI1 PE=1 SV=2	0.824463	1.6256	0.179362		0	#DIV/0!	#DIV/0!		1.37971	1.36607	0.243681		0.341539	1	0.373901
Q13085	ACACA_HUMAN Acetyl-CoA carboxylase 1 OS=Homo sapiens GN=ACACA PE=1 SV=2	40	2.33333	24.7436	1.66667	69.282	0.333333	173.205	1.66667	34.641		Q13085	0.333333	173.205	0.333333	173.205	0.666667	86.6025	0	#DIV/0!		Q13085	0.666667	173.205	2.33333	24.7436	0.333333	173.205	2.66667	114.564		Q13085	ACACA_HUMAN Acetyl-CoA carboxylase 1 OS=Homo sapiens GN=ACACA PE=1 SV=2	1.20954	1.98082	0.11869		-0.481672	1.30264	0.262633		-0.0120263	0.0261711	0.980374		-0.0639064	0.074895	0.943894
P01111	RASN_HUMAN GTPase NRas OS=Homo sapiens GN=NRAS PE=1 SV=1	40	0	#DIV/0!	1.66667	91.6515	0	#DIV/0!	1.66667	34.641		P01111	0	#DIV/0!	0	#DIV/0!	1.66667	91.6515	0.666667	173.205		P01111	0	#DIV/0!	4	43.3013	0	#DIV/0!	3.66667	56.7727		P01111	RASN_HUMAN GTPase NRas OS=Homo sapiens GN=NRAS PE=1 SV=1	0	#DIV/0!	#DIV/0!		-1.1992	1.58213	0.188782		0	#DIV/0!	#DIV/0!		-0.701179	1.79888	0.146429
Q9UGI8	TES_HUMAN Testin OS=Homo sapiens GN=TES PE=1 SV=1	40	0	#DIV/0!	0	#DIV/0!	0	#DIV/0!	0	#DIV/0!		Q9UGI8	0	#DIV/0!	3.33333	45.8258	0	#DIV/0!	8.33333	13.8564		Q9UGI8	0	#DIV/0!	1.33333	114.564	0	#DIV/0!	0.333333	173.205		Q9UGI8	TES_HUMAN Testin OS=Homo sapiens GN=TES PE=1 SV=1	0	#DIV/0!	#DIV/0!		-1.09801	1.66704	0.170834		0	#DIV/0!	#DIV/0!		-0.340416	1	0.373901
P35749	MYH11_HUMAN Myosin-11 OS=Homo sapiens GN=MYH11 PE=1 SV=3	39	13	55.47	0	#DIV/0!	0	#DIV/0!	0	#DIV/0!		P35749	0	#DIV/0!	0	#DIV/0!	0	#DIV/0!	0	#DIV/0!		P35749	0	#DIV/0!	0	#DIV/0!	0	#DIV/0!	0	#DIV/0!		P35749	MYH11_HUMAN Myosin-11 OS=Homo sapiens GN=MYH11 PE=1 SV=3	3.75856	10.219	0.000516767		0	#DIV/0!	#DIV/0!		0	#DIV/0!	#DIV/0!		0	#DIV/0!	#DIV/0!
P11172	UMPS_HUMAN Uridine 5'-monophosphate synthase OS=Homo sapiens GN=UMPS PE=1 SV=1	36	0.333333	173.205	4	25	0	#DIV/0!	2	86.6025		P11172	0	#DIV/0!	0.333333	173.205	0	#DIV/0!	4.33333	93.2643		P11172	0	#DIV/0!	0	#DIV/0!	0	#DIV/0!	1	100		P11172	UMPS_HUMAN Uridine 5'-monophosphate synthase OS=Homo sapiens GN=UMPS PE=1 SV=1	0.332291	1	0.373901		2.38848	14.5923	0.000128285		0	#DIV/0!	#DIV/0!		0.628269	0.968345	0.387707
O00170	AIP_HUMAN AH receptor-interacting protein OS=Homo sapiens GN=AIP PE=1 SV=2	36	0	#DIV/0!	5	87.178	0	#DIV/0!	4.33333	13.3235		O00170	0	#DIV/0!	1	173.205	0	#DIV/0!	0.333333	173.205		O00170	0	#DIV/0!	0.666667	86.6025	0	#DIV/0!	0.666667	173.205		O00170	AIP_HUMAN AH receptor-interacting protein OS=Homo sapiens GN=AIP PE=1 SV=2	0	#DIV/0!	#DIV/0!		1.40037	1.2379	0.283447		0	#DIV/0!	#DIV/0!		1.90996	3.48812	0.0251657
P29353	SHC1_HUMAN SHC-transforming protein 1 OS=Homo sapiens GN=SHC1 PE=1 SV=4	36	0	#DIV/0!	3.33333	34.641	0	#DIV/0!	1.33333	173.205		P29353	0	#DIV/0!	2	100	0	#DIV/0!	1.33333	173.205		P29353	0	#DIV/0!	0.333333	173.205	0.333333	173.205	3.33333	45.8258		P29353	SHC1_HUMAN SHC-transforming protein 1 OS=Homo sapiens GN=SHC1 PE=1 SV=4	0	#DIV/0!	#DIV/0!		1.82219	4.20458	0.0136455		-0.33089	1	0.373901		-1.24655	1.47457	0.214345
Q14116	IL18_HUMAN Interleukin-18 OS=Homo sapiens GN=IL18 PE=1 SV=1	34	0	#DIV/0!	0	#DIV/0!	0	#DIV/0!	0	#DIV/0!		Q14116	0	#DIV/0!	0	#DIV/0!	0	#DIV/0!	0	#DIV/0!		Q14116	0	#DIV/0!	4.33333	53.2939	0	#DIV/0!	7	14.2857		Q14116	IL18_HUMAN Interleukin-18 OS=Homo sapiens GN=IL18 PE=1 SV=1	0	#DIV/0!	#DIV/0!		-2.52329	6.65435	0.00264861		0	#DIV/0!	#DIV/0!		-2.99106	27.2343	1.08091e-05
P55211	CASP9_HUMAN Caspase-9 OS=Homo sapiens GN=CASP9 PE=1 SV=3	33	0	#DIV/0!	1.33333	114.564	0.333333	173.205	1.66667	34.641		P55211	0	#DIV/0!	1.66667	91.6515	1	100	3.33333	45.8258		P55211	0	#DIV/0!	0.666667	86.6025	0.333333	173.205	0.666667	86.6025		P55211	CASP9_HUMAN Caspase-9 OS=Homo sapiens GN=CASP9 PE=1 SV=3	0	#DIV/0!	#DIV/0!		0.317398	0.457693	0.670931		-0.00562779	0.0118844	0.991087		0.761047	1.97239	0.119841
O15446	RPA34_HUMAN DNA-directed RNA polymerase I subunit RPA34 OS=Homo sapiens GN=CD3EAP PE=1 SV=1	32	0	#DIV/0!	0	#DIV/0!	0.666667	173.205	0	#DIV/0!		O15446	4.66667	75.2547	0	#DIV/0!	2.33333	98.9743	0	#DIV/0!		O15446	0.666667	173.205	0	#DIV/0!	2.33333	49.4872	0	#DIV/0!		O15446	RPA34_HUMAN DNA-directed RNA polymerase I subunit RPA34 OS=Homo sapiens GN=CD3EAP PE=1 SV=1	-0.522388	1	0.373901		0	#DIV/0!	#DIV/0!		-1.16191	1.9173	0.127668		0	#DIV/0!	#DIV/0!
Q99873	ANM1_HUMAN Protein arginine N-methyltransferase 1 OS=Homo sapiens GN=PRMT1 PE=1 SV=2	32	0	#DIV/0!	3.33333	17.3205	0	#DIV/0!	4.66667	24.7436		Q99873	0	#DIV/0!	0.333333	173.205	0.333333	173.205	0	#DIV/0!		Q99873	0	#DIV/0!	1.33333	86.6025	0	#DIV/0!	0.666667	173.205		Q99873	ANM1_HUMAN Protein arginine N-methyltransferase 1 OS=Homo sapiens GN=PRMT1 PE=1 SV=2	0	#DIV/0!	#DIV/0!		1.04312	1.78588	0.148662		0	#DIV/0!	#DIV/0!		1.98447	3.51627	0.0245325
P03891	NU2M_HUMAN NADH-ubiquinone oxidoreductase chain 2 OS=Homo sapiens GN=MT-ND2 PE=1 SV=2	31	0.333333	173.205	2	50	2.66667	78.0625	0	#DIV/0!		P03891	0.333333	173.205	2.33333	89.2143	2.66667	57.2822	0	#DIV/0!		P03891	0	#DIV/0!	0	#DIV/0!	0	#DIV/0!	0	#DIV/0!		P03891	NU2M_HUMAN NADH-ubiquinone oxidoreductase chain 2 OS=Homo sapiens GN=MT-ND2 PE=1 SV=2	0.372978	1	0.373901		1.6004	5.14817	0.006753		1.7082	3.72081	0.0204601		0	#DIV/0!	#DIV/0!
Q05397	FAK1_HUMAN Focal adhesion kinase 1 OS=Homo sapiens GN=PTK2 PE=1 SV=2	30	0	#DIV/0!	0	#DIV/0!	0	#DIV/0!	0	#DIV/0!		Q05397	0	#DIV/0!	0	#DIV/0!	0	#DIV/0!	0	#DIV/0!		Q05397	2	100	6.66667	86.6025	0.666667	173.205	0.666667	86.6025		Q05397	FAK1_HUMAN Focal adhesion kinase 1 OS=Homo sapiens GN=PTK2 PE=1 SV=2	-1.31533	1.92212	0.126962		-2.42633	1.99494	0.11679		-0.525061	1	0.373901		-0.657828	1.99634	0.116603
O43708	MAAI_HUMAN Maleylacetoacetate isomerase OS=Homo sapiens GN=GSTZ1 PE=1 SV=3	30	0	#DIV/0!	2	100	0	#DIV/0!	2.33333	98.9743		O43708	0	#DIV/0!	4	25	0	#DIV/0!	1.66667	173.205		O43708	0	#DIV/0!	0	#DIV/0!	0	#DIV/0!	0	#DIV/0!		O43708	MAAI_HUMAN Maleylacetoacetate isomerase OS=Homo sapiens GN=GSTZ1 PE=1 SV=3	0	#DIV/0!	#DIV/0!		1.33978	1.91188	0.128467		0	#DIV/0!	#DIV/0!		1.55857	2.91889	0.0432915
P29372	3MG_HUMAN DNA-3-methyladenine glycosylase OS=Homo sapiens GN=MPG PE=1 SV=3	28	5.33333	21.6506	0	#DIV/0!	2.33333	65.4654	0	#DIV/0!		P29372	0	#DIV/0!	0	#DIV/0!	0	#DIV/0!	0	#DIV/0!		P29372	0	#DIV/0!	0	#DIV/0!	1.66667	124.9	0	#DIV/0!		P29372	3MG_HUMAN DNA-3-methyladenine glycosylase OS=Homo sapiens GN=MPG PE=1 SV=3	2.72093	13.1086	0.000195554		0	#DIV/0!	#DIV/0!		0.507804	0.659826	0.545422		0	#DIV/0!	#DIV/0!
Q06124	PTN11_HUMAN Tyrosine-protein phosphatase non-receptor type 11 OS=Homo sapiens GN=PTPN11 PE=1 SV=2	27	0	#DIV/0!	0.333333	173.205	0	#DIV/0!	0.666667	86.6025		Q06124	0	#DIV/0!	0.666667	86.6025	0	#DIV/0!	3.33333	45.8258		Q06124	0	#DIV/0!	2.66667	57.2822	0	#DIV/0!	1.33333	114.564		Q06124	PTN11_HUMAN Tyrosine-protein phosphatase non-receptor type 11 OS=Homo sapiens GN=PTPN11 PE=1 SV=2	0	#DIV/0!	#DIV/0!		-1.58546	3.00763	0.0396426		0	#DIV/0!	#DIV/0!		-0.312576	0.480596	0.655907
P63000	RAC1_HUMAN Ras-related C3 botulinum toxin substrate 1 OS=Homo sapiens GN=RAC1 PE=1 SV=1	27	0	#DIV/0!	0.333333	173.205	0	#DIV/0!	2	50		P63000	0	#DIV/0!	2.66667	78.0625	0.333333	173.205	1	173.205		P63000	0	#DIV/0!	1.33333	114.564	0	#DIV/0!	1.33333	114.564		P63000	RAC1_HUMAN Ras-related C3 botulinum toxin substrate 1 OS=Homo sapiens GN=RAC1 PE=1 SV=1	0	#DIV/0!	#DIV/0!		-0.721358	1.05432	0.351208		0	#DIV/0!	#DIV/0!		0.568832	0.850274	0.443074
Q99757	THIOM_HUMAN Thioredoxin mitochondrial OS=Homo sapiens GN=TXN2 PE=1 SV=2	27	0	#DIV/0!	0.333333	173.205	0	#DIV/0!	1.33333	173.205		Q99757	0	#DIV/0!	5.33333	70.9864	0	#DIV/0!	1.33333	114.564		Q99757	0	#DIV/0!	0.666667	173.205	0	#DIV/0!	0	#DIV/0!		Q99757	THIOM_HUMAN Thioredoxin mitochondrial OS=Homo sapiens GN=TXN2 PE=1 SV=2	0	#DIV/0!	#DIV/0!		-0.255159	0.37037	0.729885		0	#DIV/0!	#DIV/0!		0.805236	1	0.373901
Q9UKR0	KLK12_HUMAN Kallikrein-12 OS=Homo sapiens GN=KLK12 PE=1 SV=1	26	0	#DIV/0!	1.66667	124.9	0	#DIV/0!	1.33333	86.6025		Q9UKR0	0	#DIV/0!	1	100	0.333333	173.205	1.66667	34.641		Q9UKR0	0	#DIV/0!	1	173.205	0	#DIV/0!	1.66667	124.9		Q9UKR0	KLK12_HUMAN Kallikrein-12 OS=Homo sapiens GN=KLK12 PE=1 SV=1	0	#DIV/0!	#DIV/0!		0.486863	0.495982	0.645923		0	#DIV/0!	#DIV/0!		-0.0413919	0.0476796	0.964257
P16455	MGMT_HUMAN Methylated-DNA--protein-cysteine methyltransferase OS=Homo sapiens GN=MGMT PE=1 SV=1	25	5.66667	10.1885	0	#DIV/0!	2.33333	65.4654	0	#DIV/0!		P16455	0	#DIV/0!	0	#DIV/0!	0	#DIV/0!	0.333333	173.205		P16455	0	#DIV/0!	0	#DIV/0!	0	#DIV/0!	0	#DIV/0!		P16455	MGMT_HUMAN Methylated-DNA--protein-cysteine methyltransferase OS=Homo sapiens GN=MGMT PE=1 SV=1	2.80819	25.0202	1.51487e-05		0	#DIV/0!	#DIV/0!		1.62061	4.29736	0.0126721		0	#DIV/0!	#DIV/0!
P34896	GLYC_HUMAN Serine hydroxymethyltransferase cytosolic OS=Homo sapiens GN=SHMT1 PE=1 SV=1	24	5.33333	28.6411	0	#DIV/0!	0	#DIV/0!	0	#DIV/0!		P34896	0	#DIV/0!	0	#DIV/0!	0	#DIV/0!	0	#DIV/0!		P34896	0.333333	173.205	0	#DIV/0!	2.33333	107.855	0	#DIV/0!		P34896	GLYC_HUMAN Serine hydroxymethyltransferase cytosolic OS=Homo sapiens GN=SHMT1 PE=1 SV=1	2.35789	6.23049	0.00338011		0	#DIV/0!	#DIV/0!		-1.39164	1.85526	0.137151		0	#DIV/0!	#DIV/0!
P16070	CD44_HUMAN CD44 antigen OS=Homo sapiens GN=CD44 PE=1 SV=3	23	0	#DIV/0!	0	#DIV/0!	0	#DIV/0!	0	#DIV/0!		P16070	0	#DIV/0!	0	#DIV/0!	0	#DIV/0!	0	#DIV/0!		P16070	0	#DIV/0!	1.66667	124.9	0	#DIV/0!	6	144.338		P16070	CD44_HUMAN CD44 antigen OS=Homo sapiens GN=CD44 PE=1 SV=3	0	#DIV/0!	#DIV/0!		-1.17975	1.74004	0.15683		0	#DIV/0!	#DIV/0!		-2.01423	2.03255	0.111887
P04183	KITH_HUMAN Thymidine kinase cytosolic OS=Homo sapiens GN=TK1 PE=1 SV=2	23	0	#DIV/0!	0	#DIV/0!	0.666667	173.205	3	57.735		P04183	1	173.205	0	#DIV/0!	0	#DIV/0!	3	33.3333		P04183	0	#DIV/0!	0	#DIV/0!	0	#DIV/0!	0	#DIV/0!		P04183	KITH_HUMAN Thymidine kinase cytosolic OS=Homo sapiens GN=TK1 PE=1 SV=2	0	#DIV/0!	#DIV/0!		0	#DIV/0!	#DIV/0!		0.526571	1	0.373901		1.95392	5.79888	0.00439775
Q9BQ52	RNZ2_HUMAN Zinc phosphodiesterase ELAC protein 2 OS=Homo sapiens GN=ELAC2 PE=1 SV=2	23	0	#DIV/0!	1	100	0	#DIV/0!	0.666667	86.6025		Q9BQ52	0	#DIV/0!	2.33333	107.855	0	#DIV/0!	2.33333	107.855		Q9BQ52	0	#DIV/0!	0	#DIV/0!	0	#DIV/0!	1.33333	173.205		Q9BQ52	RNZ2_HUMAN Zinc phosphodiesterase ELAC protein 2 OS=Homo sapiens GN=ELAC2 PE=1 SV=2	0	#DIV/0!	#DIV/0!		0.902748	1.89219	0.131418		0	#DIV/0!	#DIV/0!		-0.0649215	0.0789037	0.940899
P49916	DNLI3_HUMAN DNA ligase 3 OS=Homo sapiens GN=LIG3 PE=1 SV=2	22	2	86.6025	0.333333	173.205	0.333333	173.205	0	#DIV/0!		P49916	3.66667	110.221	0	#DIV/0!	1	100	0	#DIV/0!		P49916	0	#DIV/0!	0	#DIV/0!	0	#DIV/0!	0	#DIV/0!		P49916	DNLI3_HUMAN DNA ligase 3 OS=Homo sapiens GN=LIG3 PE=1 SV=2	1.48949	3.43975	0.0262997		0.362157	1	0.373901		0.3398	1	0.373901		0	#DIV/0!	#DIV/0!
Q9UBB5	MBD2_HUMAN Methyl-CpG-binding domain protein 2 OS=Homo sapiens GN=MBD2 PE=1 SV=1	21.25	1.33333	114.564	0	#DIV/0!	1	0	0	#DIV/0!		Q9UBB5	4.08333	70.4303	0	#DIV/0!	0.666667	173.205	0	#DIV/0!		Q9UBB5	0	#DIV/0!	0	#DIV/0!	0	#DIV/0!	0	#DIV/0!		Q9UBB5	MBD2_HUMAN Methyl-CpG-binding domain protein 2 OS=Homo sapiens GN=MBD2 PE=1 SV=1	1.03808	1.79782	0.146611		0	#DIV/0!	#DIV/0!		0.990686	54.0484	7.01505e-07		0	#DIV/0!	#DIV/0!
Q14653	IRF3_HUMAN Interferon regulatory factor 3 OS=Homo sapiens GN=IRF3 PE=1 SV=1	21	0	#DIV/0!	0.666667	173.205	0	#DIV/0!	1.33333	114.564		Q14653	0.333333	173.205	0.666667	173.205	0	#DIV/0!	2.33333	107.855		Q14653	0	#DIV/0!	0	#DIV/0!	0	#DIV/0!	1.66667	124.9		Q14653	IRF3_HUMAN Interferon regulatory factor 3 OS=Homo sapiens GN=IRF3 PE=1 SV=1	0	#DIV/0!	#DIV/0!		0.540591	1	0.373901		0	#DIV/0!	#DIV/0!		-0.0991535	0.111072	0.916909
P50225	ST1A1_HUMAN Sulfotransferase 1A1 OS=Homo sapiens GN=SULT1A1 PE=1 SV=3	20	0	#DIV/0!	0	#DIV/0!	0	#DIV/0!	0	#DIV/0!		P50225	0	#DIV/0!	3.33333	69.282	0	#DIV/0!	3.33333	86.6025		P50225	0	#DIV/0!	0	#DIV/0!	0	#DIV/0!	0	#DIV/0!		P50225	ST1A1_HUMAN Sulfotransferase 1A1 OS=Homo sapiens GN=SULT1A1 PE=1 SV=3	0	#DIV/0!	#DIV/0!		0	#DIV/0!	#DIV/0!		0	#DIV/0!	#DIV/0!		0	#DIV/0!	#DIV/0!
Q9UHN1	DPOG2_HUMAN DNA polymerase subunit gamma-2 mitochondrial OS=Homo sapiens GN=POLG2 PE=1 SV=1	20	3.33333	17.3205	0	#DIV/0!	1.66667	34.641	0	#DIV/0!		Q9UHN1	0	#DIV/0!	0	#DIV/0!	0	#DIV/0!	0	#DIV/0!		Q9UHN1	1.33333	86.6025	0	#DIV/0!	0.333333	173.205	0	#DIV/0!		Q9UHN1	DPOG2_HUMAN DNA polymerase subunit gamma-2 mitochondrial OS=Homo sapiens GN=POLG2 PE=1 SV=1	1.10644	1.97263	0.119808		0	#DIV/0!	#DIV/0!		1.03765	2.71653	0.0531774		0	#DIV/0!	#DIV/0!
O60934	NBN_HUMAN Nibrin OS=Homo sapiens GN=NBN PE=1 SV=1	19.25	0	#DIV/0!	0	#DIV/0!	0.333333	173.205	0	#DIV/0!		O60934	2.41667	58.8232	0	#DIV/0!	1.33333	114.564	0	#DIV/0!		O60934	0	#DIV/0!	0	#DIV/0!	2.33333	137.766	0	#DIV/0!		O60934	NBN_HUMAN Nibrin OS=Homo sapiens GN=NBN PE=1 SV=1	0	#DIV/0!	#DIV/0!		0	#DIV/0!	#DIV/0!		-0.959986	1.08192	0.340156		0	#DIV/0!	#DIV/0!
O75363	BCAS1_HUMAN Breast carcinoma-amplified sequence 1 OS=Homo sapiens GN=BCAS1 PE=1 SV=2	19	0	#DIV/0!	0	#DIV/0!	0	#DIV/0!	0	#DIV/0!		O75363	0	#DIV/0!	4.33333	93.2643	0	#DIV/0!	2	100		O75363	0	#DIV/0!	0	#DIV/0!	0	#DIV/0!	0	#DIV/0!		O75363	BCAS1_HUMAN Breast carcinoma-amplified sequence 1 OS=Homo sapiens GN=BCAS1 PE=1 SV=2	0	#DIV/0!	#DIV/0!		0	#DIV/0!	#DIV/0!		0	#DIV/0!	#DIV/0!		0	#DIV/0!	#DIV/0!
P10620	MGST1_HUMAN Microsomal glutathione S-transferase 1 OS=Homo sapiens GN=MGST1 PE=1 SV=1	18	0	#DIV/0!	0	#DIV/0!	0	#DIV/0!	0	#DIV/0!		P10620	0.333333	173.205	0	#DIV/0!	5.33333	75.7772	0	#DIV/0!		P10620	0.333333	173.205	0	#DIV/0!	0	#DIV/0!	0	#DIV/0!		P10620	MGST1_HUMAN Microsomal glutathione S-transferase 1 OS=Homo sapiens GN=MGST1 PE=1 SV=1	-0.372016	1	0.373901		0	#DIV/0!	#DIV/0!		0	#DIV/0!	#DIV/0!		0	#DIV/0!	#DIV/0!
P50579	MAP2_HUMAN Methionine aminopeptidase 2 OS=Homo sapiens GN=METAP2 PE=1 SV=1	18	0	#DIV/0!	0	#DIV/0!	0.666667	173.205	0	#DIV/0!		P50579	0	#DIV/0!	0	#DIV/0!	0	#DIV/0!	0	#DIV/0!		P50579	0	#DIV/0!	0	#DIV/0!	5.33333	43.3013	0	#DIV/0!		P50579	MAP2_HUMAN Methionine aminopeptidase 2 OS=Homo sapiens GN=METAP2 PE=1 SV=1	0	#DIV/0!	#DIV/0!		0	#DIV/0!	#DIV/0!		-2.10282	3.60351	0.0226872		0	#DIV/0!	#DIV/0!
P63313	TYB10_HUMAN Thymosin beta-10 OS=Homo sapiens GN=TMSB10 PE=1 SV=2	18	0	#DIV/0!	0	#DIV/0!	0	#DIV/0!	0	#DIV/0!		P63313	0	#DIV/0!	0	#DIV/0!	0	#DIV/0!	0	#DIV/0!		P63313	0	#DIV/0!	4.33333	96.0769	0	#DIV/0!	1.66667	173.205		P63313	TYB10_HUMAN Thymosin beta-10 OS=Homo sapiens GN=TMSB10 PE=1 SV=2	0	#DIV/0!	#DIV/0!		-2.27071	3.21962	0.0322922		0	#DIV/0!	#DIV/0!		-0.834817	1	0.373901
Q53FA7	QORX_HUMAN Quinone oxidoreductase PIG3 OS=Homo sapiens GN=TP53I3 PE=1 SV=2	17	0	#DIV/0!	0	#DIV/0!	0	#DIV/0!	0	#DIV/0!		Q53FA7	0	#DIV/0!	0	#DIV/0!	0	#DIV/0!	0	#DIV/0!		Q53FA7	0	#DIV/0!	3.66667	15.7459	0	#DIV/0!	2	86.6025		Q53FA7	QORX_HUMAN Quinone oxidoreductase PIG3 OS=Homo sapiens GN=TP53I3 PE=1 SV=2	0	#DIV/0!	#DIV/0!		-2.3981	27.3751	1.05895e-05		0	#DIV/0!	#DIV/0!		-1.44519	3.14936	0.0345353
Q6UXD5	SE6L2_HUMAN Seizure 6-like protein 2 OS=Homo sapiens GN=SEZ6L2 PE=1 SV=2	17	0	#DIV/0!	3.33333	45.8258	0	#DIV/0!	2	50		Q6UXD5	0	#DIV/0!	0	#DIV/0!	0	#DIV/0!	0	#DIV/0!		Q6UXD5	0	#DIV/0!	0.333333	173.205	0	#DIV/0!	0	#DIV/0!		Q6UXD5	SE6L2_HUMAN Seizure 6-like protein 2 OS=Homo sapiens GN=SEZ6L2 PE=1 SV=2	0	#DIV/0!	#DIV/0!		1.73867	3.6197	0.0223631		0	#DIV/0!	#DIV/0!		1.55803	5.51557	0.00527404
Q12888	TP53B_HUMAN Tumor suppressor p53-binding protein 1 OS=Homo sapiens GN=TP53BP1 PE=1 SV=2	16.25	3.33333	105.357	0	#DIV/0!	0.333333	173.205	0	#DIV/0!		Q12888	1.41667	36.7353	0	#DIV/0!	0	#DIV/0!	0	#DIV/0!		Q12888	0	#DIV/0!	0	#DIV/0!	0.333333	173.205	0	#DIV/0!		Q12888	TP53B_HUMAN Tumor suppressor p53-binding protein 1 OS=Homo sapiens GN=TP53BP1 PE=1 SV=2	1.73617	1.92313	0.126813		0	#DIV/0!	#DIV/0!		-0.00366747	0.00776759	0.994174		0	#DIV/0!	#DIV/0!
P35520	CBS_HUMAN Cystathionine beta-synthase OS=Homo sapiens GN=CBS PE=1 SV=2	16	1	100	4	66.1438	0	#DIV/0!	0.333333	173.205		P35520	0	#DIV/0!	0	#DIV/0!	0	#DIV/0!	0	#DIV/0!		P35520	0	#DIV/0!	0	#DIV/0!	0	#DIV/0!	0	#DIV/0!		P35520	CBS_HUMAN Cystathionine beta-synthase OS=Homo sapiens GN=CBS PE=1 SV=2	0.920248	1.82174	0.142589		2.21081	3.80657	0.018996		0	#DIV/0!	#DIV/0!		0.330213	1	0.373901
Q05823	RN5A_HUMAN 2-5A-dependent ribonuclease OS=Homo sapiens GN=RNASEL PE=1 SV=2	16	0	#DIV/0!	0	#DIV/0!	0	#DIV/0!	0	#DIV/0!		Q05823	0	#DIV/0!	2.66667	86.6025	0	#DIV/0!	2.33333	65.4654		Q05823	0	#DIV/0!	0	#DIV/0!	0	#DIV/0!	0.333333	173.205		Q05823	RN5A_HUMAN 2-5A-dependent ribonuclease OS=Homo sapiens GN=RNASEL PE=1 SV=2	0	#DIV/0!	#DIV/0!		0	#DIV/0!	#DIV/0!		0	#DIV/0!	#DIV/0!		-0.340416	1	0.373901
Q9NNW7	TRXR2_HUMAN Thioredoxin reductase 2 mitochondrial OS=Homo sapiens GN=TXNRD2 PE=1 SV=3	15	0	#DIV/0!	0	#DIV/0!	0	#DIV/0!	0	#DIV/0!		Q9NNW7	0	#DIV/0!	1.66667	91.6515	0	#DIV/0!	2	100		Q9NNW7	0	#DIV/0!	0	#DIV/0!	0	#DIV/0!	1.33333	173.205		Q9NNW7	TRXR2_HUMAN Thioredoxin reductase 2 mitochondrial OS=Homo sapiens GN=TXNRD2 PE=1 SV=3	0	#DIV/0!	#DIV/0!		0	#DIV/0!	#DIV/0!		0	#DIV/0!	#DIV/0!		-0.787367	1	0.373901
O00206	TLR4_HUMAN Toll-like receptor 4 OS=Homo sapiens GN=TLR4 PE=1 SV=2	13	2	50	0	#DIV/0!	1.66667	91.6515	0	#DIV/0!		O00206	0.666667	173.205	0	#DIV/0!	0	#DIV/0!	0	#DIV/0!		O00206	0	#DIV/0!	0	#DIV/0!	0	#DIV/0!	0	#DIV/0!		O00206	TLR4_HUMAN Toll-like receptor 4 OS=Homo sapiens GN=TLR4 PE=1 SV=2	1.58535	5.42251	0.00560766		0	#DIV/0!	#DIV/0!		1.20162	1.96692	0.120595		0	#DIV/0!	#DIV/0!
P49683	PRLHR_HUMAN Prolactin-releasing peptide receptor OS=Homo sapiens GN=PRLHR PE=1 SV=3	13	0	#DIV/0!	0.666667	173.205	0	#DIV/0!	0.333333	173.205		P49683	0	#DIV/0!	0.666667	86.6025	0	#DIV/0!	0.666667	86.6025		P49683	0	#DIV/0!	0.666667	173.205	0	#DIV/0!	1.33333	114.564		P49683	PRLHR_HUMAN Prolactin-releasing peptide receptor OS=Homo sapiens GN=PRLHR PE=1 SV=3	0	#DIV/0!	#DIV/0!		-0.0571335	0.0708919	0.946887		0	#DIV/0!	#DIV/0!		-0.66654	0.971523	0.386301
Q15648	MED1_HUMAN Mediator of RNA polymerase II transcription subunit 1 OS=Homo sapiens GN=MED1 PE=1 SV=4	13	0	#DIV/0!	0	#DIV/0!	0.666667	86.6025	0	#DIV/0!		Q15648	0.666667	173.205	0	#DIV/0!	3	88.1917	0	#DIV/0!		Q15648	0	#DIV/0!	0	#DIV/0!	0	#DIV/0!	0	#DIV/0!		Q15648	MED1_HUMAN Mediator of RNA polymerase II transcription subunit 1 OS=Homo sapiens GN=MED1 PE=1 SV=4	0	#DIV/0!	#DIV/0!		0	#DIV/0!	#DIV/0!		0.671822	1.9996	0.11617		0	#DIV/0!	#DIV/0!
Q9UBN6	TR10D_HUMAN Tumor necrosis factor receptor superfamily member 10D OS=Homo sapiens GN=TNFRSF10D PE=1 SV=1	12.25	0.333333	173.205	0	#DIV/0!	0	#DIV/0!	0	#DIV/0!		Q9UBN6	0.416667	173.205	0.333333	173.205	2.33333	49.4872	0.333333	173.205		Q9UBN6	0	#DIV/0!	0.333333	173.205	0	#DIV/0!	0	#DIV/0!		Q9UBN6	TR10D_HUMAN Tumor necrosis factor receptor superfamily member 10D OS=Homo sapiens GN=TNFRSF10D PE=1 SV=1	0.332291	1	0.373901		-0.396889	1	0.373901		0	#DIV/0!	#DIV/0!		0	#DIV/0!	#DIV/0!
P12830	CADH1_HUMAN Cadherin-1 OS=Homo sapiens GN=CDH1 PE=1 SV=3	12	0	#DIV/0!	0	#DIV/0!	0	#DIV/0!	0	#DIV/0!		P12830	0	#DIV/0!	0	#DIV/0!	0	#DIV/0!	0	#DIV/0!		P12830	3.66667	68.6349	0	#DIV/0!	0.333333	173.205	0	#DIV/0!		P12830	CADH1_HUMAN Cadherin-1 OS=Homo sapiens GN=CDH1 PE=1 SV=3	-2.12491	3.66576	0.0214711		0	#DIV/0!	#DIV/0!		-0.33089	1	0.373901		0	#DIV/0!	#DIV/0!
P20585	MSH3_HUMAN DNA mismatch repair protein Msh3 OS=Homo sapiens GN=MSH3 PE=1 SV=4	12	1.66667	34.641	0	#DIV/0!	1	100	0	#DIV/0!		P20585	0.666667	86.6025	0	#DIV/0!	0.333333	173.205	0	#DIV/0!		P20585	0.333333	173.205	0	#DIV/0!	0	#DIV/0!	0	#DIV/0!		P20585	MSH3_HUMAN DNA mismatch repair protein Msh3 OS=Homo sapiens GN=MSH3 PE=1 SV=4	1.12076	2.7945	0.0490859		0	#DIV/0!	#DIV/0!		0.840952	1.87915	0.133413		0	#DIV/0!	#DIV/0!
Q9UBV2	SE1L1_HUMAN Protein sel-1 homolog 1 OS=Homo sapiens GN=SEL1L PE=1 SV=3	12	0	#DIV/0!	2	50	0	#DIV/0!	2	132.288		Q9UBV2	0	#DIV/0!	0	#DIV/0!	0	#DIV/0!	0	#DIV/0!		Q9UBV2	0	#DIV/0!	0	#DIV/0!	0	#DIV/0!	0	#DIV/0!		Q9UBV2	SE1L1_HUMAN Protein sel-1 homolog 1 OS=Homo sapiens GN=SEL1L PE=1 SV=3	0	#DIV/0!	#DIV/0!		1.59499	5.57351	0.00507856		0	#DIV/0!	#DIV/0!		1.20955	1.62248	0.180021
P14174	MIF_HUMAN Macrophage migration inhibitory factor OS=Homo sapiens GN=MIF PE=1 SV=4	12	0	#DIV/0!	0	#DIV/0!	0	#DIV/0!	0	#DIV/0!		P14174	0	#DIV/0!	2	132.288	0	#DIV/0!	0	#DIV/0!		P14174	0	#DIV/0!	0	#DIV/0!	0	#DIV/0!	2	132.288		P14174	MIF_HUMAN Macrophage migration inhibitory factor OS=Homo sapiens GN=MIF PE=1 SV=4	0	#DIV/0!	#DIV/0!		0	#DIV/0!	#DIV/0!		0	#DIV/0!	#DIV/0!		-1.19301	1.55383	0.19519
P28340	DPOD1_HUMAN DNA polymerase delta catalytic subunit OS=Homo sapiens GN=POLD1 PE=1 SV=2	11	0	#DIV/0!	1	100	0.333333	173.205	2	50		P28340	0	#DIV/0!	0	#DIV/0!	0.333333	173.205	0	#DIV/0!		P28340	0	#DIV/0!	0	#DIV/0!	0	#DIV/0!	0	#DIV/0!		P28340	DPOD1_HUMAN DNA polymerase delta catalytic subunit OS=Homo sapiens GN=POLD1 PE=1 SV=2	0	#DIV/0!	#DIV/0!		0.893683	1.85426	0.137311		0.318864	1	0.373901		1.56365	5.10839	0.00694192
Q00653	NFKB2_HUMAN Nuclear factor NF-kappa-B p100 subunit OS=Homo sapiens GN=NFKB2 PE=1 SV=4	11	0	#DIV/0!	0	#DIV/0!	0	#DIV/0!	0.333333	173.205		Q00653	0	#DIV/0!	0	#DIV/0!	0	#DIV/0!	2	132.288		Q00653	0	#DIV/0!	1.33333	43.3013	0	#DIV/0!	0	#DIV/0!		Q00653	NFKB2_HUMAN Nuclear factor NF-kappa-B p100 subunit OS=Homo sapiens GN=NFKB2 PE=1 SV=4	0	#DIV/0!	#DIV/0!		-1.31893	9.13179	0.00079796		0	#DIV/0!	#DIV/0!		0.330213	1	0.373901
Q13641	TPBG_HUMAN Trophoblast glycoprotein OS=Homo sapiens GN=TPBG PE=1 SV=1	11	0	#DIV/0!	1	173.205	0	#DIV/0!	2.66667	108.253		Q13641	0	#DIV/0!	0	#DIV/0!	0	#DIV/0!	0	#DIV/0!		Q13641	0	#DIV/0!	0	#DIV/0!	0	#DIV/0!	0	#DIV/0!		Q13641	TPBG_HUMAN Trophoblast glycoprotein OS=Homo sapiens GN=TPBG PE=1 SV=1	0	#DIV/0!	#DIV/0!		0.70928	1	0.373901		0	#DIV/0!	#DIV/0!		1.63309	2.6841	0.0549938
P18887	XRCC1_HUMAN DNA repair protein XRCC1 OS=Homo sapiens GN=XRCC1 PE=1 SV=2	10	2.66667	78.0625	0	#DIV/0!	0.666667	173.205	0	#DIV/0!		P18887	0	#DIV/0!	0	#DIV/0!	0	#DIV/0!	0	#DIV/0!		P18887	0	#DIV/0!	0	#DIV/0!	0	#DIV/0!	0	#DIV/0!		P18887	XRCC1_HUMAN DNA repair protein XRCC1 OS=Homo sapiens GN=XRCC1 PE=1 SV=2	1.7851	3.81277	0.0188951		0	#DIV/0!	#DIV/0!		0.536924	1	0.373901		0	#DIV/0!	#DIV/0!
Q01831	XPC_HUMAN DNA repair protein complementing XP-C cells OS=Homo sapiens GN=XPC PE=1 SV=4	10	3.33333	45.8258	0	#DIV/0!	0	#DIV/0!	0	#DIV/0!		Q01831	0	#DIV/0!	0	#DIV/0!	0	#DIV/0!	0	#DIV/0!		Q01831	0	#DIV/0!	0	#DIV/0!	0	#DIV/0!	0	#DIV/0!		Q01831	XPC_HUMAN DNA repair protein complementing XP-C cells OS=Homo sapiens GN=XPC PE=1 SV=4	2.11791	8.14378	0.0012371		0	#DIV/0!	#DIV/0!		0	#DIV/0!	#DIV/0!		0	#DIV/0!	#DIV/0!
Q8IUF8	MINA_HUMAN Bifunctional lysine-specific demethylase and histidyl-hydroxylase MINA OS=Homo sapiens GN=MINA PE=1 SV=1	10	0	#DIV/0!	0	#DIV/0!	0	#DIV/0!	0	#DIV/0!		Q8IUF8	0.333333	173.205	0	#DIV/0!	0.666667	173.205	0	#DIV/0!		Q8IUF8	0	#DIV/0!	0	#DIV/0!	2.33333	24.7436	0	#DIV/0!		Q8IUF8	MINA_HUMAN Bifunctional lysine-specific demethylase and histidyl-hydroxylase MINA OS=Homo sapiens GN=MINA PE=1 SV=1	0	#DIV/0!	#DIV/0!		0	#DIV/0!	#DIV/0!		-1.72932	12.2779	0.000252747		0	#DIV/0!	#DIV/0!
Q9BRT3	MIEN1_HUMAN Migration and invasion enhancer 1 OS=Homo sapiens GN=MIEN1 PE=1 SV=1	10	0	#DIV/0!	0	#DIV/0!	0	#DIV/0!	0	#DIV/0!		Q9BRT3	0	#DIV/0!	0.666667	173.205	0	#DIV/0!	2.66667	94.3729		Q9BRT3	0	#DIV/0!	0	#DIV/0!	0	#DIV/0!	0	#DIV/0!		Q9BRT3	MIEN1_HUMAN Migration and invasion enhancer 1 OS=Homo sapiens GN=MIEN1 PE=1 SV=1	0	#DIV/0!	#DIV/0!		0	#DIV/0!	#DIV/0!		0	#DIV/0!	#DIV/0!		0	#DIV/0!	#DIV/0!
P03886	NU1M_HUMAN NADH-ubiquinone oxidoreductase chain 1 OS=Homo sapiens GN=MT-ND1 PE=1 SV=1	9.5	0.666667	173.205	0	#DIV/0!	0	#DIV/0!	0	#DIV/0!		P03886	1.5	57.735	0	#DIV/0!	1	173.205	0	#DIV/0!		P03886	0	#DIV/0!	0	#DIV/0!	0	#DIV/0!	0	#DIV/0!		P03886	NU1M_HUMAN NADH-ubiquinone oxidoreductase chain 1 OS=Homo sapiens GN=MT-ND1 PE=1 SV=1	0.52693	1	0.373901		0	#DIV/0!	#DIV/0!		0	#DIV/0!	#DIV/0!		0	#DIV/0!	#DIV/0!
P30876	RPB2_HUMAN DNA-directed RNA polymerase II subunit RPB2 OS=Homo sapiens GN=POLR2B PE=1 SV=1	9	0.666667	173.205	0	#DIV/0!	0	#DIV/0!	0	#DIV/0!		P30876	1.66667	173.205	0	#DIV/0!	0	#DIV/0!	0	#DIV/0!		P30876	0	#DIV/0!	0	#DIV/0!	0.666667	173.205	0	#DIV/0!		P30876	RPB2_HUMAN DNA-directed RNA polymerase II subunit RPB2 OS=Homo sapiens GN=POLR2B PE=1 SV=1	0.580486	1	0.373901		0	#DIV/0!	#DIV/0!		-0.534067	1	0.373901		0	#DIV/0!	#DIV/0!
Q14019	COTL1_HUMAN Coactosin-like protein OS=Homo sapiens GN=COTL1 PE=1 SV=3	9	0	#DIV/0!	0.333333	173.205	0	#DIV/0!	0	#DIV/0!		Q14019	0	#DIV/0!	0.333333	173.205	0	#DIV/0!	1	100		Q14019	0	#DIV/0!	0.666667	86.6025	0	#DIV/0!	0.666667	86.6025		Q14019	COTL1_HUMAN Coactosin-like protein OS=Homo sapiens GN=COTL1 PE=1 SV=3	0	#DIV/0!	#DIV/0!		-0.39323	0.778374	0.479823		0	#DIV/0!	#DIV/0!		-0.659158	1.99592	0.116658
P49789	FHIT_HUMAN Bis(5'-adenosyl)-triphosphatase OS=Homo sapiens GN=FHIT PE=1 SV=3	9	0	#DIV/0!	0	#DIV/0!	0	#DIV/0!	0	#DIV/0!		P49789	0	#DIV/0!	0	#DIV/0!	0	#DIV/0!	0	#DIV/0!		P49789	0	#DIV/0!	2.33333	89.2143	0	#DIV/0!	0.666667	173.205		P49789	FHIT_HUMAN Bis(5'-adenosyl)-triphosphatase OS=Homo sapiens GN=FHIT PE=1 SV=3	0	#DIV/0!	#DIV/0!		-1.52694	1.99807	0.116373		0	#DIV/0!	#DIV/0!		-0.539506	1	0.373901
Q16611	BAK_HUMAN Bcl-2 homologous antagonist/killer OS=Homo sapiens GN=BAK1 PE=1 SV=1	8.75	0.666667	86.6025	0	#DIV/0!	0.333333	173.205	0	#DIV/0!		Q16611	1.25	173.205	0	#DIV/0!	0.666667	173.205	0	#DIV/0!		Q16611	0	#DIV/0!	0	#DIV/0!	0	#DIV/0!	0	#DIV/0!		Q16611	BAK_HUMAN Bcl-2 homologous antagonist/killer OS=Homo sapiens GN=BAK1 PE=1 SV=1	0.705269	1.99009	0.117439		0	#DIV/0!	#DIV/0!		0.332022	1	0.373901		0	#DIV/0!	#DIV/0!
P34913	HYES_HUMAN Bifunctional epoxide hydrolase 2 OS=Homo sapiens GN=EPHX2 PE=1 SV=2	8	0	#DIV/0!	0	#DIV/0!	0	#DIV/0!	0	#DIV/0!		P34913	0	#DIV/0!	2.66667	21.6506	0	#DIV/0!	0	#DIV/0!		P34913	0	#DIV/0!	0	#DIV/0!	0	#DIV/0!	0	#DIV/0!		P34913	HYES_HUMAN Bifunctional epoxide hydrolase 2 OS=Homo sapiens GN=EPHX2 PE=1 SV=2	0	#DIV/0!	#DIV/0!		0	#DIV/0!	#DIV/0!		0	#DIV/0!	#DIV/0!		0	#DIV/0!	#DIV/0!
Q99496	RING2_HUMAN E3 ubiquitin-protein ligase RING2 OS=Homo sapiens GN=RNF2 PE=1 SV=1	8	0	#DIV/0!	0	#DIV/0!	0	#DIV/0!	0	#DIV/0!		Q99496	1	100	0	#DIV/0!	0	#DIV/0!	0	#DIV/0!		Q99496	0.666667	173.205	0	#DIV/0!	1	0	0	#DIV/0!		Q99496	RING2_HUMAN E3 ubiquitin-protein ligase RING2 OS=Homo sapiens GN=RNF2 PE=1 SV=1	-0.548484	1	0.373901		0	#DIV/0!	#DIV/0!		-1.00423	166.728	7.76277e-09		0	#DIV/0!	#DIV/0!
O43683	BUB1_HUMAN Mitotic checkpoint serine/threonine-protein kinase BUB1 OS=Homo sapiens GN=BUB1 PE=1 SV=1	8	0	#DIV/0!	1.33333	86.6025	0.333333	173.205	0.666667	173.205		O43683	0	#DIV/0!	0	#DIV/0!	0	#DIV/0!	0.333333	173.205		O43683	0	#DIV/0!	0	#DIV/0!	0	#DIV/0!	0	#DIV/0!		O43683	BUB1_HUMAN Mitotic checkpoint serine/threonine-protein kinase BUB1 OS=Homo sapiens GN=BUB1 PE=1 SV=1	0	#DIV/0!	#DIV/0!		1.1175	1.99944	0.116191		0.3398	1	0.373901		0.55451	1	0.373901
Q53EL6	PDCD4_HUMAN Programmed cell death protein 4 OS=Homo sapiens GN=PDCD4 PE=1 SV=2	8	0	#DIV/0!	0	#DIV/0!	0	#DIV/0!	0	#DIV/0!		Q53EL6	0	#DIV/0!	0	#DIV/0!	0	#DIV/0!	0	#DIV/0!		Q53EL6	0	#DIV/0!	2.33333	89.2143	0.333333	173.205	0	#DIV/0!		Q53EL6	PDCD4_HUMAN Programmed cell death protein 4 OS=Homo sapiens GN=PDCD4 PE=1 SV=2	0	#DIV/0!	#DIV/0!		-1.52694	1.99807	0.116373		-0.33089	1	0.373901		0	#DIV/0!	#DIV/0!
O00255	MEN1_HUMAN Menin OS=Homo sapiens GN=MEN1 PE=1 SV=4	7	2	50	0	#DIV/0!	0	#DIV/0!	0	#DIV/0!		O00255	0	#DIV/0!	0	#DIV/0!	0.333333	173.205	0	#DIV/0!		O00255	0	#DIV/0!	0	#DIV/0!	0	#DIV/0!	0	#DIV/0!		O00255	MEN1_HUMAN Menin OS=Homo sapiens GN=MEN1 PE=1 SV=4	1.59414	4.68626	0.00940383		0	#DIV/0!	#DIV/0!		0	#DIV/0!	#DIV/0!		0	#DIV/0!	#DIV/0!
Q7LG56	RIR2B_HUMAN Ribonucleoside-diphosphate reductase subunit M2 B OS=Homo sapiens GN=RRM2B PE=1 SV=1	7	0	#DIV/0!	1.33333	86.6025	0	#DIV/0!	0.666667	173.205		Q7LG56	0	#DIV/0!	0	#DIV/0!	0	#DIV/0!	0	#DIV/0!		Q7LG56	0	#DIV/0!	0.333333	173.205	0	#DIV/0!	0	#DIV/0!		Q7LG56	RIR2B_HUMAN Ribonucleoside-diphosphate reductase subunit M2 B OS=Homo sapiens GN=RRM2B PE=1 SV=1	0	#DIV/0!	#DIV/0!		0.778593	1.19118	0.299432		0	#DIV/0!	#DIV/0!		0.539231	1	0.373901
O60674	JAK2_HUMAN Tyrosine-protein kinase JAK2 OS=Homo sapiens GN=JAK2 PE=1 SV=2	7	0	#DIV/0!	0	#DIV/0!	0	#DIV/0!	0	#DIV/0!		O60674	0	#DIV/0!	0.666667	86.6025	0	#DIV/0!	1.66667	124.9		O60674	0	#DIV/0!	0	#DIV/0!	0	#DIV/0!	0	#DIV/0!		O60674	JAK2_HUMAN Tyrosine-protein kinase JAK2 OS=Homo sapiens GN=JAK2 PE=1 SV=2	0	#DIV/0!	#DIV/0!		0	#DIV/0!	#DIV/0!		0	#DIV/0!	#DIV/0!		0	#DIV/0!	#DIV/0!
P01241	SOMA_HUMAN Somatotropin OS=Homo sapiens GN=GH1 PE=1 SV=2	6	0	#DIV/0!	0	#DIV/0!	0	#DIV/0!	0	#DIV/0!		P01241	0	#DIV/0!	0	#DIV/0!	0	#DIV/0!	0	#DIV/0!		P01241	0.666667	86.6025	0	#DIV/0!	1.33333	86.6025	0	#DIV/0!		P01241	SOMA_HUMAN Somatotropin OS=Homo sapiens GN=GH1 PE=1 SV=2	-0.700907	1.98874	0.11762		0	#DIV/0!	#DIV/0!		-1.06553	1.99998	0.116119		0	#DIV/0!	#DIV/0!
Q13330	MTA1_HUMAN Metastasis-associated protein MTA1 OS=Homo sapiens GN=MTA1 PE=1 SV=2	6	0.666667	173.205	0	#DIV/0!	1.33333	114.564	0	#DIV/0!		Q13330	0	#DIV/0!	0	#DIV/0!	0	#DIV/0!	0	#DIV/0!		Q13330	0	#DIV/0!	0	#DIV/0!	0	#DIV/0!	0	#DIV/0!		Q13330	MTA1_HUMAN Metastasis-associated protein MTA1 OS=Homo sapiens GN=MTA1 PE=1 SV=2	0.580486	1	0.373901		0	#DIV/0!	#DIV/0!		0.983562	1.70816	0.162792		0	#DIV/0!	#DIV/0!
P13591	NCAM1_HUMAN Neural cell adhesion molecule 1 OS=Homo sapiens GN=NCAM1 PE=1 SV=3	6	0	#DIV/0!	0	#DIV/0!	0	#DIV/0!	0	#DIV/0!		P13591	0	#DIV/0!	0	#DIV/0!	0.333333	173.205	0.333333	173.205		P13591	0.333333	173.205	0	#DIV/0!	1	0	0	#DIV/0!		P13591	NCAM1_HUMAN Neural cell adhesion molecule 1 OS=Homo sapiens GN=NCAM1 PE=1 SV=3	-0.348535	1	0.373901		0	#DIV/0!	#DIV/0!		-1.00423	166.728	7.76277e-09		0	#DIV/0!	#DIV/0!
Q02224	CENPE_HUMAN Centromere-associated protein E OS=Homo sapiens GN=CENPE PE=1 SV=2	6	0	#DIV/0!	0	#DIV/0!	0	#DIV/0!	0	#DIV/0!		Q02224	1	100	0.333333	173.205	0	#DIV/0!	0.333333	173.205		Q02224	0	#DIV/0!	0.333333	173.205	0	#DIV/0!	0	#DIV/0!		Q02224	CENPE_HUMAN Centromere-associated protein E OS=Homo sapiens GN=CENPE PE=1 SV=2	0	#DIV/0!	#DIV/0!		-0.338906	1	0.373901		0	#DIV/0!	#DIV/0!		0	#DIV/0!	#DIV/0!
Q99996	AKAP9_HUMAN A-kinase anchor protein 9 OS=Homo sapiens GN=AKAP9 PE=1 SV=3	6	0	#DIV/0!	0.333333	173.205	0	#DIV/0!	1	100		Q99996	0	#DIV/0!	0	#DIV/0!	0.333333	173.205	0	#DIV/0!		Q99996	0	#DIV/0!	0	#DIV/0!	0	#DIV/0!	0.333333	173.205		Q99996	AKAP9_HUMAN A-kinase anchor protein 9 OS=Homo sapiens GN=AKAP9 PE=1 SV=3	0	#DIV/0!	#DIV/0!		0.342565	1	0.373901		0	#DIV/0!	#DIV/0!		0.525278	0.916824	0.411111
Q9NP58	ABCB6_HUMAN ATP-binding cassette sub-family B member 6 mitochondrial OS=Homo sapiens GN=ABCB6 PE=1 SV=1	6	0	#DIV/0!	0	#DIV/0!	0	#DIV/0!	0	#DIV/0!		Q9NP58	0.333333	173.205	0.333333	173.205	0.333333	173.205	0.333333	173.205		Q9NP58	0.666667	86.6025	0	#DIV/0!	0	#DIV/0!	0	#DIV/0!		Q9NP58	ABCB6_HUMAN ATP-binding cassette sub-family B member 6 mitochondrial OS=Homo sapiens GN=ABCB6 PE=1 SV=1	-0.700907	1.98874	0.11762		0	#DIV/0!	#DIV/0!		0	#DIV/0!	#DIV/0!		0	#DIV/0!	#DIV/0!
O00748	EST2_HUMAN Cocaine esterase OS=Homo sapiens GN=CES2 PE=1 SV=1	5	0	#DIV/0!	0	#DIV/0!	0	#DIV/0!	0	#DIV/0!		O00748	0	#DIV/0!	0	#DIV/0!	0	#DIV/0!	0	#DIV/0!		O00748	0	#DIV/0!	1	173.205	0	#DIV/0!	0.666667	173.205		O00748	EST2_HUMAN Cocaine esterase OS=Homo sapiens GN=CES2 PE=1 SV=1	0	#DIV/0!	#DIV/0!		-0.675002	1	0.373901		0	#DIV/0!	#DIV/0!		-0.539506	1	0.373901
P02774	VTDB_HUMAN Vitamin D-binding protein OS=Homo sapiens GN=GC PE=1 SV=1	5	0	#DIV/0!	0	#DIV/0!	0	#DIV/0!	0	#DIV/0!		P02774	0	#DIV/0!	0	#DIV/0!	0	#DIV/0!	0	#DIV/0!		P02774	0	#DIV/0!	1	173.205	0	#DIV/0!	0.666667	173.205		P02774	VTDB_HUMAN Vitamin D-binding protein OS=Homo sapiens GN=GC PE=1 SV=1	0	#DIV/0!	#DIV/0!		-0.744081	1	0.373901		0	#DIV/0!	#DIV/0!		-0.506973	1	0.373901
P46531	NOTC1_HUMAN Neurogenic locus notch homolog protein 1 OS=Homo sapiens GN=NOTCH1 PE=1 SV=4	5	0	#DIV/0!	0	#DIV/0!	0	#DIV/0!	0.333333	173.205		P46531	0	#DIV/0!	0	#DIV/0!	0	#DIV/0!	0	#DIV/0!		P46531	0	#DIV/0!	1	100	0	#DIV/0!	0.333333	173.205		P46531	NOTC1_HUMAN Neurogenic locus notch homolog protein 1 OS=Homo sapiens GN=NOTCH1 PE=1 SV=4	0	#DIV/0!	#DIV/0!		-0.932626	1.93665	0.124857		0	#DIV/0!	#DIV/0!		0.0113614	0.0231203	0.982662
P54277	PMS1_HUMAN PMS1 protein homolog 1 OS=Homo sapiens GN=PMS1 PE=1 SV=1	5	0	#DIV/0!	0	#DIV/0!	0	#DIV/0!	0	#DIV/0!		P54277	0.333333	173.205	0.333333	173.205	0	#DIV/0!	0	#DIV/0!		P54277	0	#DIV/0!	0	#DIV/0!	0	#DIV/0!	1	173.205		P54277	PMS1_HUMAN PMS1 protein homolog 1 OS=Homo sapiens GN=PMS1 PE=1 SV=1	0	#DIV/0!	#DIV/0!		0	#DIV/0!	#DIV/0!		0	#DIV/0!	#DIV/0!		-0.642582	1	0.373901
Q92560	BAP1_HUMAN Ubiquitin carboxyl-terminal hydrolase BAP1 OS=Homo sapiens GN=BAP1 PE=1 SV=2	5	1	100	0	#DIV/0!	0.333333	173.205	0	#DIV/0!		Q92560	0	#DIV/0!	0	#DIV/0!	0	#DIV/0!	0	#DIV/0!		Q92560	0.333333	173.205	0	#DIV/0!	0	#DIV/0!	0	#DIV/0!		Q92560	BAP1_HUMAN Ubiquitin carboxyl-terminal hydrolase BAP1 OS=Homo sapiens GN=BAP1 PE=1 SV=2	0.494676	0.833234	0.451575		0	#DIV/0!	#DIV/0!		0.332022	1	0.373901		0	#DIV/0!	#DIV/0!
Q9Y6Q9	NCOA3_HUMAN Nuclear receptor coactivator 3 OS=Homo sapiens GN=NCOA3 PE=1 SV=1	5	0	#DIV/0!	0	#DIV/0!	0.333333	173.205	0.333333	173.205		Q9Y6Q9	0	#DIV/0!	0	#DIV/0!	0.333333	173.205	0	#DIV/0!		Q9Y6Q9	0	#DIV/0!	0.333333	173.205	0.333333	173.205	0	#DIV/0!		Q9Y6Q9	NCOA3_HUMAN Nuclear receptor coactivator 3 OS=Homo sapiens GN=NCOA3 PE=1 SV=1	0	#DIV/0!	#DIV/0!		-0.338906	1	0.373901		-0.00562779	0.0118844	0.991087		0.330213	1	0.373901
O15085	ARHGB_HUMAN Rho guanine nucleotide exchange factor 11 OS=Homo sapiens GN=ARHGEF11 PE=1 SV=1	4	0	#DIV/0!	0	#DIV/0!	0	#DIV/0!	0	#DIV/0!		O15085	0	#DIV/0!	0	#DIV/0!	0	#DIV/0!	0	#DIV/0!		O15085	0.666667	173.205	0	#DIV/0!	0.666667	86.6025	0	#DIV/0!		O15085	ARHGB_HUMAN Rho guanine nucleotide exchange factor 11 OS=Homo sapiens GN=ARHGEF11 PE=1 SV=1	-0.548484	1	0.373901		0	#DIV/0!	#DIV/0!		-0.673339	1.99997	0.11612		0	#DIV/0!	#DIV/0!
O75534	CSDE1_HUMAN Cold shock domain-containing protein E1 OS=Homo sapiens GN=CSDE1 PE=1 SV=2	4	0.333333	173.205	0	#DIV/0!	0	#DIV/0!	0.333333	173.205		O75534	0	#DIV/0!	0	#DIV/0!	0	#DIV/0!	0.333333	173.205		O75534	0	#DIV/0!	0	#DIV/0!	0.333333	173.205	0	#DIV/0!		O75534	CSDE1_HUMAN Cold shock domain-containing protein E1 OS=Homo sapiens GN=CSDE1 PE=1 SV=2	0.372978	1	0.373901		0	#DIV/0!	#DIV/0!		-0.337649	1	0.373901		0.330213	1	0.373901
O94813	SLIT2_HUMAN Slit homolog 2 protein OS=Homo sapiens GN=SLIT2 PE=1 SV=1	4	0	#DIV/0!	0	#DIV/0!	0	#DIV/0!	0	#DIV/0!		O94813	0	#DIV/0!	0	#DIV/0!	0	#DIV/0!	0.666667	173.205		O94813	0	#DIV/0!	0	#DIV/0!	0	#DIV/0!	0.666667	86.6025		O94813	SLIT2_HUMAN Slit homolog 2 protein OS=Homo sapiens GN=SLIT2 PE=1 SV=1	0	#DIV/0!	#DIV/0!		0	#DIV/0!	#DIV/0!		0	#DIV/0!	#DIV/0!		-0.659158	1.99592	0.116658
O95243	MBD4_HUMAN Methyl-CpG-binding domain protein 4 OS=Homo sapiens GN=MBD4 PE=1 SV=1	4	0.333333	173.205	0	#DIV/0!	0.333333	173.205	0	#DIV/0!		O95243	0	#DIV/0!	0	#DIV/0!	0	#DIV/0!	0	#DIV/0!		O95243	0	#DIV/0!	0.333333	173.205	0.333333	173.205	0	#DIV/0!		O95243	MBD4_HUMAN Methyl-CpG-binding domain protein 4 OS=Homo sapiens GN=MBD4 PE=1 SV=1	0.332291	1	0.373901		-0.338906	1	0.373901		-0.0168251	0.0363399	0.972753		0	#DIV/0!	#DIV/0!
P17301	ITA2_HUMAN Integrin alpha-2 OS=Homo sapiens GN=ITGA2 PE=1 SV=1	4	0	#DIV/0!	0.333333	173.205	0	#DIV/0!	0	#DIV/0!		P17301	0	#DIV/0!	0	#DIV/0!	0	#DIV/0!	0.333333	173.205		P17301	0	#DIV/0!	0.666667	86.6025	0	#DIV/0!	0	#DIV/0!		P17301	ITA2_HUMAN Integrin alpha-2 OS=Homo sapiens GN=ITGA2 PE=1 SV=1	0	#DIV/0!	#DIV/0!		-0.373638	0.720364	0.51115		0	#DIV/0!	#DIV/0!		0	#DIV/0!	#DIV/0!
P18074	ERCC2_HUMAN TFIIH basal transcription factor complex helicase XPD subunit OS=Homo sapiens GN=ERCC2 PE=1 SV=1	4	0	#DIV/0!	0	#DIV/0!	0	#DIV/0!	0	#DIV/0!		P18074	0	#DIV/0!	0.333333	173.205	0	#DIV/0!	0	#DIV/0!		P18074	0	#DIV/0!	0	#DIV/0!	1	0	0	#DIV/0!		P18074	ERCC2_HUMAN TFIIH basal transcription factor complex helicase XPD subunit OS=Homo sapiens GN=ERCC2 PE=1 SV=1	0	#DIV/0!	#DIV/0!		0	#DIV/0!	#DIV/0!		-1.00423	166.728	7.76277e-09		0	#DIV/0!	#DIV/0!
P22455	FGFR4_HUMAN Fibroblast growth factor receptor 4 OS=Homo sapiens GN=FGFR4 PE=1 SV=2	4	0	#DIV/0!	0	#DIV/0!	0	#DIV/0!	0	#DIV/0!		P22455	0	#DIV/0!	0	#DIV/0!	0.666667	86.6025	0	#DIV/0!		P22455	0.333333	173.205	0	#DIV/0!	0.333333	173.205	0	#DIV/0!		P22455	FGFR4_HUMAN Fibroblast growth factor receptor 4 OS=Homo sapiens GN=FGFR4 PE=1 SV=2	-0.328891	1	0.373901		0	#DIV/0!	#DIV/0!		-0.33089	1	0.373901		0	#DIV/0!	#DIV/0!
P26006	ITA3_HUMAN Integrin alpha-3 OS=Homo sapiens GN=ITGA3 PE=1 SV=5	4	0	#DIV/0!	0	#DIV/0!	0	#DIV/0!	0	#DIV/0!		P26006	0.333333	173.205	0	#DIV/0!	0	#DIV/0!	0	#DIV/0!		P26006	0	#DIV/0!	0	#DIV/0!	0	#DIV/0!	1	100		P26006	ITA3_HUMAN Integrin alpha-3 OS=Homo sapiens GN=ITGA3 PE=1 SV=5	0	#DIV/0!	#DIV/0!		0	#DIV/0!	#DIV/0!		0	#DIV/0!	#DIV/0!		-0.856917	1.82459	0.142118
P30505	1C08_HUMAN HLA class I histocompatibility antigen Cw-8 alpha chain OS=Homo sapiens GN=HLA-C PE=1 SV=1	4	0	#DIV/0!	0	#DIV/0!	0.333333	173.205	0	#DIV/0!		P30505	0	#DIV/0!	0	#DIV/0!	0.666667	173.205	0	#DIV/0!		P30505	0.333333	173.205	0	#DIV/0!	0	#DIV/0!	0	#DIV/0!		P30505	1C08_HUMAN HLA class I histocompatibility antigen Cw-8 alpha chain OS=Homo sapiens GN=HLA-C PE=1 SV=1	-0.328891	1	0.373901		0	#DIV/0!	#DIV/0!		0.3398	1	0.373901		0	#DIV/0!	#DIV/0!
P35869	AHR_HUMAN Aryl hydrocarbon receptor OS=Homo sapiens GN=AHR PE=1 SV=2	4	0	#DIV/0!	0.666667	173.205	0	#DIV/0!	0	#DIV/0!		P35869	0.666667	173.205	0	#DIV/0!	0	#DIV/0!	0	#DIV/0!		P35869	0	#DIV/0!	0	#DIV/0!	0	#DIV/0!	0	#DIV/0!		P35869	AHR_HUMAN Aryl hydrocarbon receptor OS=Homo sapiens GN=AHR PE=1 SV=2	0	#DIV/0!	#DIV/0!		0.551118	1	0.373901		0	#DIV/0!	#DIV/0!		0	#DIV/0!	#DIV/0!
P36639	8ODP_HUMAN 78-dihydro-8-oxoguanine triphosphatase OS=Homo sapiens GN=NUDT1 PE=1 SV=3	4	0	#DIV/0!	0	#DIV/0!	0	#DIV/0!	0	#DIV/0!		P36639	0	#DIV/0!	0.666667	173.205	0	#DIV/0!	0.666667	86.6025		P36639	0	#DIV/0!	0	#DIV/0!	0	#DIV/0!	0	#DIV/0!		P36639	8ODP_HUMAN 78-dihydro-8-oxoguanine triphosphatase OS=Homo sapiens GN=NUDT1 PE=1 SV=3	0	#DIV/0!	#DIV/0!		0	#DIV/0!	#DIV/0!		0	#DIV/0!	#DIV/0!		0	#DIV/0!	#DIV/0!
Q03468	ERCC6_HUMAN DNA excision repair protein ERCC-6 OS=Homo sapiens GN=ERCC6 PE=1 SV=1	4	0	#DIV/0!	0	#DIV/0!	0	#DIV/0!	0	#DIV/0!		Q03468	0	#DIV/0!	0	#DIV/0!	0	#DIV/0!	0	#DIV/0!		Q03468	1.33333	114.564	0	#DIV/0!	0	#DIV/0!	0	#DIV/0!		Q03468	ERCC6_HUMAN DNA excision repair protein ERCC-6 OS=Homo sapiens GN=ERCC6 PE=1 SV=1	-1.01818	1.70506	0.163383		0	#DIV/0!	#DIV/0!		0	#DIV/0!	#DIV/0!		0	#DIV/0!	#DIV/0!
Q09472	EP300_HUMAN Histone acetyltransferase p300 OS=Homo sapiens GN=EP300 PE=1 SV=2	4	1	100	0	#DIV/0!	0.333333	173.205	0	#DIV/0!		Q09472	0	#DIV/0!	0	#DIV/0!	0	#DIV/0!	0	#DIV/0!		Q09472	0	#DIV/0!	0	#DIV/0!	0	#DIV/0!	0	#DIV/0!		Q09472	EP300_HUMAN Histone acetyltransferase p300 OS=Homo sapiens GN=EP300 PE=1 SV=2	0.866692	1.87324	0.134326		0	#DIV/0!	#DIV/0!		0.318864	1	0.373901		0	#DIV/0!	#DIV/0!
P00374	DYR_HUMAN Dihydrofolate reductase OS=Homo sapiens GN=DHFR PE=1 SV=2	3	0	#DIV/0!	0	#DIV/0!	0	#DIV/0!	0.666667	86.6025		P00374	0	#DIV/0!	0	#DIV/0!	0	#DIV/0!	0	#DIV/0!		P00374	0	#DIV/0!	0	#DIV/0!	0	#DIV/0!	0.333333	173.205		P00374	DYR_HUMAN Dihydrofolate reductase OS=Homo sapiens GN=DHFR PE=1 SV=2	0	#DIV/0!	#DIV/0!		0	#DIV/0!	#DIV/0!		0	#DIV/0!	#DIV/0!		0.35434	0.766584	0.486069
P00533	EGFR_HUMAN Epidermal growth factor receptor OS=Homo sapiens GN=EGFR PE=1 SV=2	3	0	#DIV/0!	0	#DIV/0!	0	#DIV/0!	0	#DIV/0!		P00533	0	#DIV/0!	0	#DIV/0!	0	#DIV/0!	0	#DIV/0!		P00533	0	#DIV/0!	1	100	0	#DIV/0!	0	#DIV/0!		P00533	EGFR_HUMAN Epidermal growth factor receptor OS=Homo sapiens GN=EGFR PE=1 SV=2	0	#DIV/0!	#DIV/0!		-0.922039	1.92557	0.126458		0	#DIV/0!	#DIV/0!		0	#DIV/0!	#DIV/0!
P13716	HEM2_HUMAN Delta-aminolevulinic acid dehydratase OS=Homo sapiens GN=ALAD PE=1 SV=1	3	0	#DIV/0!	0.333333	173.205	0	#DIV/0!	0	#DIV/0!		P13716	0	#DIV/0!	0.333333	173.205	0	#DIV/0!	0.333333	173.205		P13716	0	#DIV/0!	0	#DIV/0!	0	#DIV/0!	0	#DIV/0!		P13716	HEM2_HUMAN Delta-aminolevulinic acid dehydratase OS=Homo sapiens GN=ALAD PE=1 SV=1	0	#DIV/0!	#DIV/0!		0.350532	1	0.373901		0	#DIV/0!	#DIV/0!		0	#DIV/0!	#DIV/0!
P49758	RGS6_HUMAN Regulator of G-protein signaling 6 OS=Homo sapiens GN=RGS6 PE=1 SV=5	3	0	#DIV/0!	0	#DIV/0!	0	#DIV/0!	0	#DIV/0!		P49758	0	#DIV/0!	0	#DIV/0!	0	#DIV/0!	0	#DIV/0!		P49758	0.666667	86.6025	0	#DIV/0!	0	#DIV/0!	0.333333	173.205		P49758	RGS6_HUMAN Regulator of G-protein signaling 6 OS=Homo sapiens GN=RGS6 PE=1 SV=5	-0.72055	1.99682	0.116539		0	#DIV/0!	#DIV/0!		0	#DIV/0!	#DIV/0!		-0.317412	1	0.373901
P61769	B2MG_HUMAN Beta-2-microglobulin OS=Homo sapiens GN=B2M PE=1 SV=1	3	0	#DIV/0!	0	#DIV/0!	0	#DIV/0!	0	#DIV/0!		P61769	0	#DIV/0!	0	#DIV/0!	0	#DIV/0!	0	#DIV/0!		P61769	0	#DIV/0!	0.333333	173.205	0	#DIV/0!	0.666667	173.205		P61769	B2MG_HUMAN Beta-2-microglobulin OS=Homo sapiens GN=B2M PE=1 SV=1	0	#DIV/0!	#DIV/0!		-0.396889	1	0.373901		0	#DIV/0!	#DIV/0!		-0.539506	1	0.373901
Q13617	CUL2_HUMAN Cullin-2 OS=Homo sapiens GN=CUL2 PE=1 SV=2	3	0	#DIV/0!	0	#DIV/0!	0	#DIV/0!	0.333333	173.205		Q13617	0	#DIV/0!	0	#DIV/0!	0.333333	173.205	0	#DIV/0!		Q13617	0	#DIV/0!	0	#DIV/0!	0	#DIV/0!	0.333333	173.205		Q13617	CUL2_HUMAN Cullin-2 OS=Homo sapiens GN=CUL2 PE=1 SV=2	0	#DIV/0!	#DIV/0!		0	#DIV/0!	#DIV/0!		0	#DIV/0!	#DIV/0!		-0.0102033	0.0215142	0.983866
Q14191	WRN_HUMAN Werner syndrome ATP-dependent helicase OS=Homo sapiens GN=WRN PE=1 SV=2	3	0.666667	86.6025	0	#DIV/0!	0.333333	173.205	0	#DIV/0!		Q14191	0	#DIV/0!	0	#DIV/0!	0	#DIV/0!	0	#DIV/0!		Q14191	0	#DIV/0!	0	#DIV/0!	0	#DIV/0!	0	#DIV/0!		Q14191	WRN_HUMAN Werner syndrome ATP-dependent helicase OS=Homo sapiens GN=WRN PE=1 SV=2	0.705269	1.99009	0.117439		0	#DIV/0!	#DIV/0!		0.3398	1	0.373901		0	#DIV/0!	#DIV/0!
Q8NFJ5	RAI3_HUMAN Retinoic acid-induced protein 3 OS=Homo sapiens GN=GPRC5A PE=1 SV=2	3	0	#DIV/0!	0	#DIV/0!	0	#DIV/0!	0	#DIV/0!		Q8NFJ5	0	#DIV/0!	0	#DIV/0!	0.666667	173.205	0	#DIV/0!		Q8NFJ5	0.333333	173.205	0	#DIV/0!	0	#DIV/0!	0	#DIV/0!		Q8NFJ5	RAI3_HUMAN Retinoic acid-induced protein 3 OS=Homo sapiens GN=GPRC5A PE=1 SV=2	-0.372016	1	0.373901		0	#DIV/0!	#DIV/0!		0	#DIV/0!	#DIV/0!		0	#DIV/0!	#DIV/0!
Q9BTC8	MTA3_HUMAN Metastasis-associated protein MTA3 OS=Homo sapiens GN=MTA3 PE=1 SV=2	3	0	#DIV/0!	0.333333	173.205	0	#DIV/0!	0.333333	173.205		Q9BTC8	0	#DIV/0!	0	#DIV/0!	0.333333	173.205	0	#DIV/0!		Q9BTC8	0	#DIV/0!	0	#DIV/0!	0	#DIV/0!	0	#DIV/0!		Q9BTC8	MTA3_HUMAN Metastasis-associated protein MTA3 OS=Homo sapiens GN=MTA3 PE=1 SV=2	0	#DIV/0!	#DIV/0!		0.362157	1	0.373901		0	#DIV/0!	#DIV/0!		0.341539	1	0.373901
Q9UHC1	MLH3_HUMAN DNA mismatch repair protein Mlh3 OS=Homo sapiens GN=MLH3 PE=1 SV=3	3	0	#DIV/0!	0	#DIV/0!	0.666667	173.205	0.333333	173.205		Q9UHC1	0	#DIV/0!	0	#DIV/0!	0	#DIV/0!	0	#DIV/0!		Q9UHC1	0	#DIV/0!	0	#DIV/0!	0	#DIV/0!	0	#DIV/0!		Q9UHC1	MLH3_HUMAN DNA mismatch repair protein Mlh3 OS=Homo sapiens GN=MLH3 PE=1 SV=3	0	#DIV/0!	#DIV/0!		0	#DIV/0!	#DIV/0!		0.536924	1	0.373901		0.353108	1	0.373901
O00592	PODXL_HUMAN Podocalyxin OS=Homo sapiens GN=PODXL PE=1 SV=2	2	0	#DIV/0!	0	#DIV/0!	0.666667	173.205	0	#DIV/0!		O00592	0	#DIV/0!	0	#DIV/0!	0	#DIV/0!	0	#DIV/0!		O00592	0	#DIV/0!	0	#DIV/0!	0	#DIV/0!	0	#DIV/0!		O00592	PODXL_HUMAN Podocalyxin OS=Homo sapiens GN=PODXL PE=1 SV=2	0	#DIV/0!	#DIV/0!		0	#DIV/0!	#DIV/0!		0.50893	1	0.373901		0	#DIV/0!	#DIV/0!
O14939	PLD2_HUMAN Phospholipase D2 OS=Homo sapiens GN=PLD2 PE=1 SV=2	2	0.333333	173.205	0	#DIV/0!	0.333333	173.205	0	#DIV/0!		O14939	0	#DIV/0!	0	#DIV/0!	0	#DIV/0!	0	#DIV/0!		O14939	0	#DIV/0!	0	#DIV/0!	0	#DIV/0!	0	#DIV/0!		O14939	PLD2_HUMAN Phospholipase D2 OS=Homo sapiens GN=PLD2 PE=1 SV=2	0.372978	1	0.373901		0	#DIV/0!	#DIV/0!		0.3398	1	0.373901		0	#DIV/0!	#DIV/0!
P01266	THYG_HUMAN Thyroglobulin OS=Homo sapiens GN=TG PE=1 SV=5	2	0.333333	173.205	0	#DIV/0!	0	#DIV/0!	0	#DIV/0!		P01266	0	#DIV/0!	0	#DIV/0!	0	#DIV/0!	0.333333	173.205		P01266	0	#DIV/0!	0	#DIV/0!	0	#DIV/0!	0	#DIV/0!		P01266	THYG_HUMAN Thyroglobulin OS=Homo sapiens GN=TG PE=1 SV=5	0.339762	1	0.373901		0	#DIV/0!	#DIV/0!		0	#DIV/0!	#DIV/0!		0	#DIV/0!	#DIV/0!
P01889	1B07_HUMAN HLA class I histocompatibility antigen B-7 alpha chain OS=Homo sapiens GN=HLA-B PE=1 SV=3	2	0	#DIV/0!	0	#DIV/0!	0	#DIV/0!	0	#DIV/0!		P01889	0	#DIV/0!	0	#DIV/0!	0	#DIV/0!	0	#DIV/0!		P01889	0	#DIV/0!	0.666667	173.205	0	#DIV/0!	0	#DIV/0!		P01889	1B07_HUMAN HLA class I histocompatibility antigen B-7 alpha chain OS=Homo sapiens GN=HLA-B PE=1 SV=3	0	#DIV/0!	#DIV/0!		-0.535737	1	0.373901		0	#DIV/0!	#DIV/0!		0	#DIV/0!	#DIV/0!
P04114	APOB_HUMAN Apolipoprotein B-100 OS=Homo sapiens GN=APOB PE=1 SV=2	2	0	#DIV/0!	0	#DIV/0!	0.333333	173.205	0.333333	173.205		P04114	0	#DIV/0!	0	#DIV/0!	0	#DIV/0!	0	#DIV/0!		P04114	0	#DIV/0!	0	#DIV/0!	0	#DIV/0!	0	#DIV/0!		P04114	APOB_HUMAN Apolipoprotein B-100 OS=Homo sapiens GN=APOB PE=1 SV=2	0	#DIV/0!	#DIV/0!		0	#DIV/0!	#DIV/0!		0.332022	1	0.373901		0.353108	1	0.373901
P06213	INSR_HUMAN Insulin receptor OS=Homo sapiens GN=INSR PE=1 SV=4	2	0	#DIV/0!	0	#DIV/0!	0.333333	173.205	0	#DIV/0!		P06213	0.333333	173.205	0	#DIV/0!	0	#DIV/0!	0	#DIV/0!		P06213	0	#DIV/0!	0	#DIV/0!	0	#DIV/0!	0	#DIV/0!		P06213	INSR_HUMAN Insulin receptor OS=Homo sapiens GN=INSR PE=1 SV=4	0	#DIV/0!	#DIV/0!		0	#DIV/0!	#DIV/0!		0.318864	1	0.373901		0	#DIV/0!	#DIV/0!
P11137	MTAP2_HUMAN Microtubule-associated protein 2 OS=Homo sapiens GN=MAP2 PE=1 SV=4	2	0	#DIV/0!	0	#DIV/0!	0.333333	173.205	0	#DIV/0!		P11137	0	#DIV/0!	0	#DIV/0!	0	#DIV/0!	0	#DIV/0!		P11137	0.333333	173.205	0	#DIV/0!	0	#DIV/0!	0	#DIV/0!		P11137	MTAP2_HUMAN Microtubule-associated protein 2 OS=Homo sapiens GN=MAP2 PE=1 SV=4	-0.328891	1	0.373901		0	#DIV/0!	#DIV/0!		0.332022	1	0.373901		0	#DIV/0!	#DIV/0!
P18065	IBP2_HUMAN Insulin-like growth factor-binding protein 2 OS=Homo sapiens GN=IGFBP2 PE=1 SV=2	2	0.333333	173.205	0	#DIV/0!	0	#DIV/0!	0	#DIV/0!		P18065	0.333333	173.205	0	#DIV/0!	0	#DIV/0!	0	#DIV/0!		P18065	0	#DIV/0!	0	#DIV/0!	0	#DIV/0!	0	#DIV/0!		P18065	IBP2_HUMAN Insulin-like growth factor-binding protein 2 OS=Homo sapiens GN=IGFBP2 PE=1 SV=2	0.332291	1	0.373901		0	#DIV/0!	#DIV/0!		0	#DIV/0!	#DIV/0!		0	#DIV/0!	#DIV/0!
P18858	DNLI1_HUMAN DNA ligase 1 OS=Homo sapiens GN=LIG1 PE=1 SV=1	2	0	#DIV/0!	0	#DIV/0!	0.333333	173.205	0.333333	173.205		P18858	0	#DIV/0!	0	#DIV/0!	0	#DIV/0!	0	#DIV/0!		P18858	0	#DIV/0!	0	#DIV/0!	0	#DIV/0!	0	#DIV/0!		P18858	DNLI1_HUMAN DNA ligase 1 OS=Homo sapiens GN=LIG1 PE=1 SV=1	0	#DIV/0!	#DIV/0!		0	#DIV/0!	#DIV/0!		0.332022	1	0.373901		0.341539	1	0.373901
P21359	NF1_HUMAN Neurofibromin OS=Homo sapiens GN=NF1 PE=1 SV=2	2	0.333333	173.205	0	#DIV/0!	0	#DIV/0!	0	#DIV/0!		P21359	0	#DIV/0!	0	#DIV/0!	0	#DIV/0!	0	#DIV/0!		P21359	0	#DIV/0!	0.333333	173.205	0	#DIV/0!	0	#DIV/0!		P21359	NF1_HUMAN Neurofibromin OS=Homo sapiens GN=NF1 PE=1 SV=2	0.332291	1	0.373901		-0.396889	1	0.373901		0	#DIV/0!	#DIV/0!		0	#DIV/0!	#DIV/0!
P21673	SAT1_HUMAN Diamine acetyltransferase 1 OS=Homo sapiens GN=SAT1 PE=1 SV=1	2	0	#DIV/0!	0	#DIV/0!	0	#DIV/0!	0	#DIV/0!		P21673	0	#DIV/0!	0	#DIV/0!	0	#DIV/0!	0	#DIV/0!		P21673	0	#DIV/0!	0.333333	173.205	0	#DIV/0!	0.333333	173.205		P21673	SAT1_HUMAN Diamine acetyltransferase 1 OS=Homo sapiens GN=SAT1 PE=1 SV=1	0	#DIV/0!	#DIV/0!		-0.338906	1	0.373901		0	#DIV/0!	#DIV/0!		-0.317412	1	0.373901
P21675	TAF1_HUMAN Transcription initiation factor TFIID subunit 1 OS=Homo sapiens GN=TAF1 PE=1 SV=2	2	0.333333	173.205	0	#DIV/0!	0	#DIV/0!	0	#DIV/0!		P21675	0	#DIV/0!	0	#DIV/0!	0	#DIV/0!	0	#DIV/0!		P21675	0	#DIV/0!	0	#DIV/0!	0	#DIV/0!	0.333333	173.205		P21675	TAF1_HUMAN Transcription initiation factor TFIID subunit 1 OS=Homo sapiens GN=TAF1 PE=1 SV=2	0.339762	1	0.373901		0	#DIV/0!	#DIV/0!		0	#DIV/0!	#DIV/0!		-0.317412	1	0.373901
P32004	L1CAM_HUMAN Neural cell adhesion molecule L1 OS=Homo sapiens GN=L1CAM PE=1 SV=2	2	0	#DIV/0!	0.333333	173.205	0	#DIV/0!	0	#DIV/0!		P32004	0	#DIV/0!	0	#DIV/0!	0	#DIV/0!	0.333333	173.205		P32004	0	#DIV/0!	0	#DIV/0!	0	#DIV/0!	0	#DIV/0!		P32004	L1CAM_HUMAN Neural cell adhesion molecule L1 OS=Homo sapiens GN=L1CAM PE=1 SV=2	0	#DIV/0!	#DIV/0!		0.342565	1	0.373901		0	#DIV/0!	#DIV/0!		0	#DIV/0!	#DIV/0!
P35372	OPRM_HUMAN Mu-type opioid receptor OS=Homo sapiens GN=OPRM1 PE=1 SV=2	2	0.333333	173.205	0	#DIV/0!	0.333333	173.205	0	#DIV/0!		P35372	0	#DIV/0!	0	#DIV/0!	0	#DIV/0!	0	#DIV/0!		P35372	0	#DIV/0!	0	#DIV/0!	0	#DIV/0!	0	#DIV/0!		P35372	OPRM_HUMAN Mu-type opioid receptor OS=Homo sapiens GN=OPRM1 PE=1 SV=2	0.339762	1	0.373901		0	#DIV/0!	#DIV/0!		0.3398	1	0.373901		0	#DIV/0!	#DIV/0!
P49841	GSK3B_HUMAN Glycogen synthase kinase-3 beta OS=Homo sapiens GN=GSK3B PE=1 SV=2	2	0	#DIV/0!	0	#DIV/0!	0.333333	173.205	0	#DIV/0!		P49841	0	#DIV/0!	0	#DIV/0!	0.333333	173.205	0	#DIV/0!		P49841	0	#DIV/0!	0	#DIV/0!	0	#DIV/0!	0	#DIV/0!		P49841	GSK3B_HUMAN Glycogen synthase kinase-3 beta OS=Homo sapiens GN=GSK3B PE=1 SV=2	0	#DIV/0!	#DIV/0!		0	#DIV/0!	#DIV/0!		0.318864	1	0.373901		0	#DIV/0!	#DIV/0!
Q05932	FOLC_HUMAN Folylpolyglutamate synthase mitochondrial OS=Homo sapiens GN=FPGS PE=1 SV=3	2	0	#DIV/0!	0	#DIV/0!	0	#DIV/0!	0.666667	173.205		Q05932	0	#DIV/0!	0	#DIV/0!	0	#DIV/0!	0	#DIV/0!		Q05932	0	#DIV/0!	0	#DIV/0!	0	#DIV/0!	0	#DIV/0!		Q05932	FOLC_HUMAN Folylpolyglutamate synthase mitochondrial OS=Homo sapiens GN=FPGS PE=1 SV=3	0	#DIV/0!	#DIV/0!		0	#DIV/0!	#DIV/0!		0	#DIV/0!	#DIV/0!		0.55451	1	0.373901
Q12802	AKP13_HUMAN A-kinase anchor protein 13 OS=Homo sapiens GN=AKAP13 PE=1 SV=2	2	0	#DIV/0!	0.333333	173.205	0	#DIV/0!	0	#DIV/0!		Q12802	0	#DIV/0!	0	#DIV/0!	0	#DIV/0!	0	#DIV/0!		Q12802	0	#DIV/0!	0	#DIV/0!	0.333333	173.205	0	#DIV/0!		Q12802	AKP13_HUMAN A-kinase anchor protein 13 OS=Homo sapiens GN=AKAP13 PE=1 SV=2	0	#DIV/0!	#DIV/0!		0.342565	1	0.373901		-0.335689	1	0.373901		0	#DIV/0!	#DIV/0!
Q13315	ATM_HUMAN Serine-protein kinase ATM OS=Homo sapiens GN=ATM PE=1 SV=4	2	0.333333	173.205	0	#DIV/0!	0.333333	173.205	0	#DIV/0!		Q13315	0	#DIV/0!	0	#DIV/0!	0	#DIV/0!	0	#DIV/0!		Q13315	0	#DIV/0!	0	#DIV/0!	0	#DIV/0!	0	#DIV/0!		Q13315	ATM_HUMAN Serine-protein kinase ATM OS=Homo sapiens GN=ATM PE=1 SV=4	0.372978	1	0.373901		0	#DIV/0!	#DIV/0!		0.318864	1	0.373901		0	#DIV/0!	#DIV/0!
Q15911	ZFHX3_HUMAN Zinc finger homeobox protein 3 OS=Homo sapiens GN=ZFHX3 PE=1 SV=2	2	0	#DIV/0!	0	#DIV/0!	0	#DIV/0!	0	#DIV/0!		Q15911	0	#DIV/0!	0	#DIV/0!	0	#DIV/0!	0.333333	173.205		Q15911	0	#DIV/0!	0	#DIV/0!	0	#DIV/0!	0.333333	173.205		Q15911	ZFHX3_HUMAN Zinc finger homeobox protein 3 OS=Homo sapiens GN=ZFHX3 PE=1 SV=2	0	#DIV/0!	#DIV/0!		0	#DIV/0!	#DIV/0!		0	#DIV/0!	#DIV/0!		-0.341746	1	0.373901
Q8WXI7	MUC16_HUMAN Mucin-16 OS=Homo sapiens GN=MUC16 PE=1 SV=3	2	0	#DIV/0!	0	#DIV/0!	0	#DIV/0!	0.333333	173.205		Q8WXI7	0.333333	173.205	0	#DIV/0!	0	#DIV/0!	0	#DIV/0!		Q8WXI7	0	#DIV/0!	0	#DIV/0!	0	#DIV/0!	0	#DIV/0!		Q8WXI7	MUC16_HUMAN Mucin-16 OS=Homo sapiens GN=MUC16 PE=1 SV=3	0	#DIV/0!	#DIV/0!		0	#DIV/0!	#DIV/0!		0	#DIV/0!	#DIV/0!		0.330213	1	0.373901
Q92466	DDB2_HUMAN DNA damage-binding protein 2 OS=Homo sapiens GN=DDB2 PE=1 SV=1	2	0.666667	86.6025	0	#DIV/0!	0	#DIV/0!	0	#DIV/0!		Q92466	0	#DIV/0!	0	#DIV/0!	0	#DIV/0!	0	#DIV/0!		Q92466	0	#DIV/0!	0	#DIV/0!	0	#DIV/0!	0	#DIV/0!		Q92466	DDB2_HUMAN DNA damage-binding protein 2 OS=Homo sapiens GN=DDB2 PE=1 SV=1	0.672052	1.99963	0.116166		0	#DIV/0!	#DIV/0!		0	#DIV/0!	#DIV/0!		0	#DIV/0!	#DIV/0!
Q9H1R3	MYLK2_HUMAN Myosin light chain kinase 2 skeletal/cardiac muscle OS=Homo sapiens GN=MYLK2 PE=1 SV=3	2	0	#DIV/0!	0	#DIV/0!	0	#DIV/0!	0	#DIV/0!		Q9H1R3	0	#DIV/0!	0	#DIV/0!	0	#DIV/0!	0	#DIV/0!		Q9H1R3	0	#DIV/0!	0	#DIV/0!	0	#DIV/0!	0.666667	173.205		Q9H1R3	MYLK2_HUMAN Myosin light chain kinase 2 skeletal/cardiac muscle OS=Homo sapiens GN=MYLK2 PE=1 SV=3	0	#DIV/0!	#DIV/0!		0	#DIV/0!	#DIV/0!		0	#DIV/0!	#DIV/0!		-0.537742	1	0.373901
Q9H3D4	P63_HUMAN Tumor protein 63 OS=Homo sapiens GN=TP63 PE=1 SV=1	2	0	#DIV/0!	0	#DIV/0!	0	#DIV/0!	0	#DIV/0!		Q9H3D4	0	#DIV/0!	0	#DIV/0!	0	#DIV/0!	0	#DIV/0!		Q9H3D4	0.666667	86.6025	0	#DIV/0!	0	#DIV/0!	0	#DIV/0!		Q9H3D4	P63_HUMAN Tumor protein 63 OS=Homo sapiens GN=TP63 PE=1 SV=1	-0.700907	1.98874	0.11762		0	#DIV/0!	#DIV/0!		0	#DIV/0!	#DIV/0!		0	#DIV/0!	#DIV/0!
Q9NWZ3	IRAK4_HUMAN Interleukin-1 receptor-associated kinase 4 OS=Homo sapiens GN=IRAK4 PE=1 SV=1	2	0	#DIV/0!	0	#DIV/0!	0.666667	86.6025	0	#DIV/0!		Q9NWZ3	0	#DIV/0!	0	#DIV/0!	0	#DIV/0!	0	#DIV/0!		Q9NWZ3	0	#DIV/0!	0	#DIV/0!	0	#DIV/0!	0	#DIV/0!		Q9NWZ3	IRAK4_HUMAN Interleukin-1 receptor-associated kinase 4 OS=Homo sapiens GN=IRAK4 PE=1 SV=1	0	#DIV/0!	#DIV/0!		0	#DIV/0!	#DIV/0!		0.658664	1.99698	0.116518		0	#DIV/0!	#DIV/0!
Q9Y2C9	TLR6_HUMAN Toll-like receptor 6 OS=Homo sapiens GN=TLR6 PE=1 SV=2	2	0	#DIV/0!	0	#DIV/0!	0	#DIV/0!	0	#DIV/0!		Q9Y2C9	0.333333	173.205	0.333333	173.205	0	#DIV/0!	0	#DIV/0!		Q9Y2C9	0	#DIV/0!	0	#DIV/0!	0	#DIV/0!	0	#DIV/0!		Q9Y2C9	TLR6_HUMAN Toll-like receptor 6 OS=Homo sapiens GN=TLR6 PE=1 SV=2	0	#DIV/0!	#DIV/0!		0	#DIV/0!	#DIV/0!		0	#DIV/0!	#DIV/0!		0	#DIV/0!	#DIV/0!
O75771	RA51D_HUMAN DNA repair protein RAD51 homolog 4 OS=Homo sapiens GN=RAD51D PE=1 SV=1	1.25	0	#DIV/0!	0	#DIV/0!	0	#DIV/0!	0	#DIV/0!		O75771	0.416667	173.205	0	#DIV/0!	0	#DIV/0!	0	#DIV/0!		O75771	0	#DIV/0!	0	#DIV/0!	0	#DIV/0!	0	#DIV/0!		O75771	RA51D_HUMAN DNA repair protein RAD51 homolog 4 OS=Homo sapiens GN=RAD51D PE=1 SV=1	0	#DIV/0!	#DIV/0!		0	#DIV/0!	#DIV/0!		0	#DIV/0!	#DIV/0!		0	#DIV/0!	#DIV/0!
P19838	NFKB1_HUMAN Nuclear factor NF-kappa-B p105 subunit OS=Homo sapiens GN=NFKB1 PE=1 SV=2	1.25	0	#DIV/0!	0	#DIV/0!	0	#DIV/0!	0	#DIV/0!		P19838	0.416667	173.205	0	#DIV/0!	0	#DIV/0!	0	#DIV/0!		P19838	0	#DIV/0!	0	#DIV/0!	0	#DIV/0!	0	#DIV/0!		P19838	NFKB1_HUMAN Nuclear factor NF-kappa-B p105 subunit OS=Homo sapiens GN=NFKB1 PE=1 SV=2	0	#DIV/0!	#DIV/0!		0	#DIV/0!	#DIV/0!		0	#DIV/0!	#DIV/0!		0	#DIV/0!	#DIV/0!
O00220	TR10A_HUMAN Tumor necrosis factor receptor superfamily member 10A OS=Homo sapiens GN=TNFRSF10A PE=1 SV=3	1	0	#DIV/0!	0	#DIV/0!	0	#DIV/0!	0.333333	173.205		O00220	0	#DIV/0!	0	#DIV/0!	0	#DIV/0!	0	#DIV/0!		O00220	0	#DIV/0!	0	#DIV/0!	0	#DIV/0!	0	#DIV/0!		O00220	TR10A_HUMAN Tumor necrosis factor receptor superfamily member 10A OS=Homo sapiens GN=TNFRSF10A PE=1 SV=3	0	#DIV/0!	#DIV/0!		0	#DIV/0!	#DIV/0!		0	#DIV/0!	#DIV/0!		0.330213	1	0.373901
O14522	PTPRT_HUMAN Receptor-type tyrosine-protein phosphatase T OS=Homo sapiens GN=PTPRT PE=1 SV=6	1	0	#DIV/0!	0	#DIV/0!	0	#DIV/0!	0.333333	173.205		O14522	0	#DIV/0!	0	#DIV/0!	0	#DIV/0!	0	#DIV/0!		O14522	0	#DIV/0!	0	#DIV/0!	0	#DIV/0!	0	#DIV/0!		O14522	PTPRT_HUMAN Receptor-type tyrosine-protein phosphatase T OS=Homo sapiens GN=PTPRT PE=1 SV=6	0	#DIV/0!	#DIV/0!		0	#DIV/0!	#DIV/0!		0	#DIV/0!	#DIV/0!		0.353108	1	0.373901
O15360	FANCA_HUMAN Fanconi anemia group A protein OS=Homo sapiens GN=FANCA PE=1 SV=2	1	0.333333	173.205	0	#DIV/0!	0	#DIV/0!	0	#DIV/0!		O15360	0	#DIV/0!	0	#DIV/0!	0	#DIV/0!	0	#DIV/0!		O15360	0	#DIV/0!	0	#DIV/0!	0	#DIV/0!	0	#DIV/0!		O15360	FANCA_HUMAN Fanconi anemia group A protein OS=Homo sapiens GN=FANCA PE=1 SV=2	0.372978	1	0.373901		0	#DIV/0!	#DIV/0!		0	#DIV/0!	#DIV/0!		0	#DIV/0!	#DIV/0!
O15393	TMPS2_HUMAN Transmembrane protease serine 2 OS=Homo sapiens GN=TMPRSS2 PE=1 SV=3	1	0.333333	173.205	0	#DIV/0!	0	#DIV/0!	0	#DIV/0!		O15393	0	#DIV/0!	0	#DIV/0!	0	#DIV/0!	0	#DIV/0!		O15393	0	#DIV/0!	0	#DIV/0!	0	#DIV/0!	0	#DIV/0!		O15393	TMPS2_HUMAN Transmembrane protease serine 2 OS=Homo sapiens GN=TMPRSS2 PE=1 SV=3	0.332291	1	0.373901		0	#DIV/0!	#DIV/0!		0	#DIV/0!	#DIV/0!		0	#DIV/0!	#DIV/0!
O15528	CP27B_HUMAN 25-hydroxyvitamin D-1 alpha hydroxylase mitochondrial OS=Homo sapiens GN=CYP27B1 PE=1 SV=1	1	0	#DIV/0!	0.333333	173.205	0	#DIV/0!	0	#DIV/0!		O15528	0	#DIV/0!	0	#DIV/0!	0	#DIV/0!	0	#DIV/0!		O15528	0	#DIV/0!	0	#DIV/0!	0	#DIV/0!	0	#DIV/0!		O15528	CP27B_HUMAN 25-hydroxyvitamin D-1 alpha hydroxylase mitochondrial OS=Homo sapiens GN=CYP27B1 PE=1 SV=1	0	#DIV/0!	#DIV/0!		0.362157	1	0.373901		0	#DIV/0!	#DIV/0!		0	#DIV/0!	#DIV/0!
O43502	RA51C_HUMAN DNA repair protein RAD51 homolog 3 OS=Homo sapiens GN=RAD51C PE=1 SV=1	1	0	#DIV/0!	0	#DIV/0!	0.333333	173.205	0	#DIV/0!		O43502	0	#DIV/0!	0	#DIV/0!	0	#DIV/0!	0	#DIV/0!		O43502	0	#DIV/0!	0	#DIV/0!	0	#DIV/0!	0	#DIV/0!		O43502	RA51C_HUMAN DNA repair protein RAD51 homolog 3 OS=Homo sapiens GN=RAD51C PE=1 SV=1	0	#DIV/0!	#DIV/0!		0	#DIV/0!	#DIV/0!		0.318864	1	0.373901		0	#DIV/0!	#DIV/0!
O60566	BUB1B_HUMAN Mitotic checkpoint serine/threonine-protein kinase BUB1 beta OS=Homo sapiens GN=BUB1B PE=1 SV=3	1	0.333333	173.205	0	#DIV/0!	0	#DIV/0!	0	#DIV/0!		O60566	0	#DIV/0!	0	#DIV/0!	0	#DIV/0!	0	#DIV/0!		O60566	0	#DIV/0!	0	#DIV/0!	0	#DIV/0!	0	#DIV/0!		O60566	BUB1B_HUMAN Mitotic checkpoint serine/threonine-protein kinase BUB1 beta OS=Homo sapiens GN=BUB1B PE=1 SV=3	0.332291	1	0.373901		0	#DIV/0!	#DIV/0!		0	#DIV/0!	#DIV/0!		0	#DIV/0!	#DIV/0!
O60603	TLR2_HUMAN Toll-like receptor 2 OS=Homo sapiens GN=TLR2 PE=1 SV=1	1	0	#DIV/0!	0	#DIV/0!	0	#DIV/0!	0	#DIV/0!		O60603	0	#DIV/0!	0	#DIV/0!	0	#DIV/0!	0	#DIV/0!		O60603	0	#DIV/0!	0	#DIV/0!	0.333333	173.205	0	#DIV/0!		O60603	TLR2_HUMAN Toll-like receptor 2 OS=Homo sapiens GN=TLR2 PE=1 SV=1	0	#DIV/0!	#DIV/0!		0	#DIV/0!	#DIV/0!		-0.33089	1	0.373901		0	#DIV/0!	#DIV/0!
O75882	ATRN_HUMAN Attractin OS=Homo sapiens GN=ATRN PE=1 SV=2	1	0	#DIV/0!	0	#DIV/0!	0	#DIV/0!	0	#DIV/0!		O75882	0	#DIV/0!	0	#DIV/0!	0.333333	173.205	0	#DIV/0!		O75882	0	#DIV/0!	0	#DIV/0!	0	#DIV/0!	0	#DIV/0!		O75882	ATRN_HUMAN Attractin OS=Homo sapiens GN=ATRN PE=1 SV=2	0	#DIV/0!	#DIV/0!		0	#DIV/0!	#DIV/0!		0	#DIV/0!	#DIV/0!		0	#DIV/0!	#DIV/0!
O95980	RECK_HUMAN Reversion-inducing cysteine-rich protein with Kazal motifs OS=Homo sapiens GN=RECK PE=1 SV=1	1	0	#DIV/0!	0	#DIV/0!	0.333333	173.205	0	#DIV/0!		O95980	0	#DIV/0!	0	#DIV/0!	0	#DIV/0!	0	#DIV/0!		O95980	0	#DIV/0!	0	#DIV/0!	0	#DIV/0!	0	#DIV/0!		O95980	RECK_HUMAN Reversion-inducing cysteine-rich protein with Kazal motifs OS=Homo sapiens GN=RECK PE=1 SV=1	0	#DIV/0!	#DIV/0!		0	#DIV/0!	#DIV/0!		0.318864	1	0.373901		0	#DIV/0!	#DIV/0!
P00995	ISK1_HUMAN Serine protease inhibitor Kazal-type 1 OS=Homo sapiens GN=SPINK1 PE=1 SV=2	1	0	#DIV/0!	0	#DIV/0!	0	#DIV/0!	0	#DIV/0!		P00995	0	#DIV/0!	0.333333	173.205	0	#DIV/0!	0	#DIV/0!		P00995	0	#DIV/0!	0	#DIV/0!	0	#DIV/0!	0	#DIV/0!		P00995	ISK1_HUMAN Serine protease inhibitor Kazal-type 1 OS=Homo sapiens GN=SPINK1 PE=1 SV=2	0	#DIV/0!	#DIV/0!		0	#DIV/0!	#DIV/0!		0	#DIV/0!	#DIV/0!		0	#DIV/0!	#DIV/0!
P01033	TIMP1_HUMAN Metalloproteinase inhibitor 1 OS=Homo sapiens GN=TIMP1 PE=1 SV=1	1	0	#DIV/0!	0	#DIV/0!	0	#DIV/0!	0	#DIV/0!		P01033	0	#DIV/0!	0	#DIV/0!	0	#DIV/0!	0	#DIV/0!		P01033	0	#DIV/0!	0.333333	173.205	0	#DIV/0!	0	#DIV/0!		P01033	TIMP1_HUMAN Metalloproteinase inhibitor 1 OS=Homo sapiens GN=TIMP1 PE=1 SV=1	0	#DIV/0!	#DIV/0!		-0.386302	1	0.373901		0	#DIV/0!	#DIV/0!		0	#DIV/0!	#DIV/0!
P01833	PIGR_HUMAN Polymeric immunoglobulin receptor OS=Homo sapiens GN=PIGR PE=1 SV=4	1	0	#DIV/0!	0	#DIV/0!	0	#DIV/0!	0	#DIV/0!		P01833	0	#DIV/0!	0	#DIV/0!	0	#DIV/0!	0	#DIV/0!		P01833	0	#DIV/0!	0.333333	173.205	0	#DIV/0!	0	#DIV/0!		P01833	PIGR_HUMAN Polymeric immunoglobulin receptor OS=Homo sapiens GN=PIGR PE=1 SV=4	0	#DIV/0!	#DIV/0!		-0.338906	1	0.373901		0	#DIV/0!	#DIV/0!		0	#DIV/0!	#DIV/0!
P01871	IGHM_HUMAN Ig mu chain C region OS=Homo sapiens GN=IGHM PE=1 SV=3	1	0	#DIV/0!	0	#DIV/0!	0.333333	173.205	0	#DIV/0!		P01871	0	#DIV/0!	0	#DIV/0!	0	#DIV/0!	0	#DIV/0!		P01871	0	#DIV/0!	0	#DIV/0!	0	#DIV/0!	0	#DIV/0!		P01871	IGHM_HUMAN Ig mu chain C region OS=Homo sapiens GN=IGHM PE=1 SV=3	0	#DIV/0!	#DIV/0!		0	#DIV/0!	#DIV/0!		0.318864	1	0.373901		0	#DIV/0!	#DIV/0!
P01920	DQB1_HUMAN HLA class II histocompatibility antigen DQ beta 1 chain OS=Homo sapiens GN=HLA-DQB1 PE=1 SV=2	1	0	#DIV/0!	0	#DIV/0!	0	#DIV/0!	0	#DIV/0!		P01920	0	#DIV/0!	0.333333	173.205	0	#DIV/0!	0	#DIV/0!		P01920	0	#DIV/0!	0	#DIV/0!	0	#DIV/0!	0	#DIV/0!		P01920	DQB1_HUMAN HLA class II histocompatibility antigen DQ beta 1 chain OS=Homo sapiens GN=HLA-DQB1 PE=1 SV=2	0	#DIV/0!	#DIV/0!		0	#DIV/0!	#DIV/0!		0	#DIV/0!	#DIV/0!		0	#DIV/0!	#DIV/0!
P02452	CO1A1_HUMAN Collagen alpha-1(I) chain OS=Homo sapiens GN=COL1A1 PE=1 SV=5	1	0	#DIV/0!	0	#DIV/0!	0	#DIV/0!	0	#DIV/0!		P02452	0	#DIV/0!	0	#DIV/0!	0	#DIV/0!	0.333333	173.205		P02452	0	#DIV/0!	0	#DIV/0!	0	#DIV/0!	0	#DIV/0!		P02452	CO1A1_HUMAN Collagen alpha-1(I) chain OS=Homo sapiens GN=COL1A1 PE=1 SV=5	0	#DIV/0!	#DIV/0!		0	#DIV/0!	#DIV/0!		0	#DIV/0!	#DIV/0!		0	#DIV/0!	#DIV/0!
P02741	CRP_HUMAN C-reactive protein OS=Homo sapiens GN=CRP PE=1 SV=1	1	0	#DIV/0!	0	#DIV/0!	0	#DIV/0!	0	#DIV/0!		P02741	0.333333	173.205	0	#DIV/0!	0	#DIV/0!	0	#DIV/0!		P02741	0	#DIV/0!	0	#DIV/0!	0	#DIV/0!	0	#DIV/0!		P02741	CRP_HUMAN C-reactive protein OS=Homo sapiens GN=CRP PE=1 SV=1	0	#DIV/0!	#DIV/0!		0	#DIV/0!	#DIV/0!		0	#DIV/0!	#DIV/0!		0	#DIV/0!	#DIV/0!
P02771	FETA_HUMAN Alpha-fetoprotein OS=Homo sapiens GN=AFP PE=1 SV=1	1	0	#DIV/0!	0	#DIV/0!	0	#DIV/0!	0	#DIV/0!		P02771	0	#DIV/0!	0	#DIV/0!	0	#DIV/0!	0.333333	173.205		P02771	0	#DIV/0!	0	#DIV/0!	0	#DIV/0!	0	#DIV/0!		P02771	FETA_HUMAN Alpha-fetoprotein OS=Homo sapiens GN=AFP PE=1 SV=1	0	#DIV/0!	#DIV/0!		0	#DIV/0!	#DIV/0!		0	#DIV/0!	#DIV/0!		0	#DIV/0!	#DIV/0!
P04233	HG2A_HUMAN HLA class II histocompatibility antigen gamma chain OS=Homo sapiens GN=CD74 PE=1 SV=3	1	0	#DIV/0!	0	#DIV/0!	0.333333	173.205	0	#DIV/0!		P04233	0	#DIV/0!	0	#DIV/0!	0	#DIV/0!	0	#DIV/0!		P04233	0	#DIV/0!	0	#DIV/0!	0	#DIV/0!	0	#DIV/0!		P04233	HG2A_HUMAN HLA class II histocompatibility antigen gamma chain OS=Homo sapiens GN=CD74 PE=1 SV=3	0	#DIV/0!	#DIV/0!		0	#DIV/0!	#DIV/0!		0.332022	1	0.373901		0	#DIV/0!	#DIV/0!
P05113	IL5_HUMAN Interleukin-5 OS=Homo sapiens GN=IL5 PE=1 SV=1	1	0	#DIV/0!	0	#DIV/0!	0	#DIV/0!	0	#DIV/0!		P05113	0.333333	173.205	0	#DIV/0!	0	#DIV/0!	0	#DIV/0!		P05113	0	#DIV/0!	0	#DIV/0!	0	#DIV/0!	0	#DIV/0!		P05113	IL5_HUMAN Interleukin-5 OS=Homo sapiens GN=IL5 PE=1 SV=1	0	#DIV/0!	#DIV/0!		0	#DIV/0!	#DIV/0!		0	#DIV/0!	#DIV/0!		0	#DIV/0!	#DIV/0!
P06133	UD2B4_HUMAN UDP-glucuronosyltransferase 2B4 OS=Homo sapiens GN=UGT2B4 PE=1 SV=2	1	0.333333	173.205	0	#DIV/0!	0	#DIV/0!	0	#DIV/0!		P06133	0	#DIV/0!	0	#DIV/0!	0	#DIV/0!	0	#DIV/0!		P06133	0	#DIV/0!	0	#DIV/0!	0	#DIV/0!	0	#DIV/0!		P06133	UD2B4_HUMAN UDP-glucuronosyltransferase 2B4 OS=Homo sapiens GN=UGT2B4 PE=1 SV=2	0.332291	1	0.373901		0	#DIV/0!	#DIV/0!		0	#DIV/0!	#DIV/0!		0	#DIV/0!	#DIV/0!
P06746	DPOLB_HUMAN DNA polymerase beta OS=Homo sapiens GN=POLB PE=1 SV=3	1	0	#DIV/0!	0	#DIV/0!	0.333333	173.205	0	#DIV/0!		P06746	0	#DIV/0!	0	#DIV/0!	0	#DIV/0!	0	#DIV/0!		P06746	0	#DIV/0!	0	#DIV/0!	0	#DIV/0!	0	#DIV/0!		P06746	DPOLB_HUMAN DNA polymerase beta OS=Homo sapiens GN=POLB PE=1 SV=3	0	#DIV/0!	#DIV/0!		0	#DIV/0!	#DIV/0!		0.3398	1	0.373901		0	#DIV/0!	#DIV/0!
P08138	TNR16_HUMAN Tumor necrosis factor receptor superfamily member 16 OS=Homo sapiens GN=NGFR PE=1 SV=1	1	0.333333	173.205	0	#DIV/0!	0	#DIV/0!	0	#DIV/0!		P08138	0	#DIV/0!	0	#DIV/0!	0	#DIV/0!	0	#DIV/0!		P08138	0	#DIV/0!	0	#DIV/0!	0	#DIV/0!	0	#DIV/0!		P08138	TNR16_HUMAN Tumor necrosis factor receptor superfamily member 16 OS=Homo sapiens GN=NGFR PE=1 SV=1	0.339762	1	0.373901		0	#DIV/0!	#DIV/0!		0	#DIV/0!	#DIV/0!		0	#DIV/0!	#DIV/0!
P08253	MMP2_HUMAN 72 kDa type IV collagenase OS=Homo sapiens GN=MMP2 PE=1 SV=2	1	0	#DIV/0!	0	#DIV/0!	0	#DIV/0!	0	#DIV/0!		P08253	0	#DIV/0!	0	#DIV/0!	0.333333	173.205	0	#DIV/0!		P08253	0	#DIV/0!	0	#DIV/0!	0	#DIV/0!	0	#DIV/0!		P08253	MMP2_HUMAN 72 kDa type IV collagenase OS=Homo sapiens GN=MMP2 PE=1 SV=2	0	#DIV/0!	#DIV/0!		0	#DIV/0!	#DIV/0!		0	#DIV/0!	#DIV/0!		0	#DIV/0!	#DIV/0!
P10912	GHR_HUMAN Growth hormone receptor OS=Homo sapiens GN=GHR PE=1 SV=1	1	0	#DIV/0!	0	#DIV/0!	0	#DIV/0!	0	#DIV/0!		P10912	0	#DIV/0!	0	#DIV/0!	0	#DIV/0!	0	#DIV/0!		P10912	0	#DIV/0!	0	#DIV/0!	0	#DIV/0!	0.333333	173.205		P10912	GHR_HUMAN Growth hormone receptor OS=Homo sapiens GN=GHR PE=1 SV=1	0	#DIV/0!	#DIV/0!		0	#DIV/0!	#DIV/0!		0	#DIV/0!	#DIV/0!		-0.340416	1	0.373901
P11245	ARY2_HUMAN Arylamine N-acetyltransferase 2 OS=Homo sapiens GN=NAT2 PE=1 SV=1	1	0	#DIV/0!	0	#DIV/0!	0	#DIV/0!	0	#DIV/0!		P11245	0	#DIV/0!	0	#DIV/0!	0	#DIV/0!	0	#DIV/0!		P11245	0	#DIV/0!	0.333333	173.205	0	#DIV/0!	0	#DIV/0!		P11245	ARY2_HUMAN Arylamine N-acetyltransferase 2 OS=Homo sapiens GN=NAT2 PE=1 SV=1	0	#DIV/0!	#DIV/0!		-0.396889	1	0.373901		0	#DIV/0!	#DIV/0!		0	#DIV/0!	#DIV/0!
P11509	CP2A6_HUMAN Cytochrome P450 2A6 OS=Homo sapiens GN=CYP2A6 PE=1 SV=3	1	0	#DIV/0!	0	#DIV/0!	0	#DIV/0!	0	#DIV/0!		P11509	0	#DIV/0!	0	#DIV/0!	0.333333	173.205	0	#DIV/0!		P11509	0	#DIV/0!	0	#DIV/0!	0	#DIV/0!	0	#DIV/0!		P11509	CP2A6_HUMAN Cytochrome P450 2A6 OS=Homo sapiens GN=CYP2A6 PE=1 SV=3	0	#DIV/0!	#DIV/0!		0	#DIV/0!	#DIV/0!		0	#DIV/0!	#DIV/0!		0	#DIV/0!	#DIV/0!
P11712	CP2C9_HUMAN Cytochrome P450 2C9 OS=Homo sapiens GN=CYP2C9 PE=1 SV=3	1	0	#DIV/0!	0	#DIV/0!	0.333333	173.205	0	#DIV/0!		P11712	0	#DIV/0!	0	#DIV/0!	0	#DIV/0!	0	#DIV/0!		P11712	0	#DIV/0!	0	#DIV/0!	0	#DIV/0!	0	#DIV/0!		P11712	CP2C9_HUMAN Cytochrome P450 2C9 OS=Homo sapiens GN=CYP2C9 PE=1 SV=3	0	#DIV/0!	#DIV/0!		0	#DIV/0!	#DIV/0!		0.332022	1	0.373901		0	#DIV/0!	#DIV/0!
P11717	MPRI_HUMAN Cation-independent mannose-6-phosphate receptor OS=Homo sapiens GN=IGF2R PE=1 SV=3	1	0	#DIV/0!	0	#DIV/0!	0	#DIV/0!	0	#DIV/0!		P11717	0	#DIV/0!	0	#DIV/0!	0	#DIV/0!	0	#DIV/0!		P11717	0	#DIV/0!	0	#DIV/0!	0.333333	173.205	0	#DIV/0!		P11717	MPRI_HUMAN Cation-independent mannose-6-phosphate receptor OS=Homo sapiens GN=IGF2R PE=1 SV=3	0	#DIV/0!	#DIV/0!		0	#DIV/0!	#DIV/0!		-0.335689	1	0.373901		0	#DIV/0!	#DIV/0!
P12259	FA5_HUMAN Coagulation factor V OS=Homo sapiens GN=F5 PE=1 SV=4	1	0.333333	173.205	0	#DIV/0!	0	#DIV/0!	0	#DIV/0!		P12259	0	#DIV/0!	0	#DIV/0!	0	#DIV/0!	0	#DIV/0!		P12259	0	#DIV/0!	0	#DIV/0!	0	#DIV/0!	0	#DIV/0!		P12259	FA5_HUMAN Coagulation factor V OS=Homo sapiens GN=F5 PE=1 SV=4	0.332291	1	0.373901		0	#DIV/0!	#DIV/0!		0	#DIV/0!	#DIV/0!		0	#DIV/0!	#DIV/0!
P13569	CFTR_HUMAN Cystic fibrosis transmembrane conductance regulator OS=Homo sapiens GN=CFTR PE=1 SV=3	1	0	#DIV/0!	0	#DIV/0!	0	#DIV/0!	0	#DIV/0!		P13569	0	#DIV/0!	0	#DIV/0!	0	#DIV/0!	0	#DIV/0!		P13569	0	#DIV/0!	0.333333	173.205	0	#DIV/0!	0	#DIV/0!		P13569	CFTR_HUMAN Cystic fibrosis transmembrane conductance regulator OS=Homo sapiens GN=CFTR PE=1 SV=3	0	#DIV/0!	#DIV/0!		-0.386302	1	0.373901		0	#DIV/0!	#DIV/0!		0	#DIV/0!	#DIV/0!
P14222	PERF_HUMAN Perforin-1 OS=Homo sapiens GN=PRF1 PE=1 SV=1	1	0	#DIV/0!	0	#DIV/0!	0	#DIV/0!	0	#DIV/0!		P14222	0	#DIV/0!	0	#DIV/0!	0	#DIV/0!	0	#DIV/0!		P14222	0	#DIV/0!	0.333333	173.205	0	#DIV/0!	0	#DIV/0!		P14222	PERF_HUMAN Perforin-1 OS=Homo sapiens GN=PRF1 PE=1 SV=1	0	#DIV/0!	#DIV/0!		-0.386302	1	0.373901		0	#DIV/0!	#DIV/0!		0	#DIV/0!	#DIV/0!
P14778	IL1R1_HUMAN Interleukin-1 receptor type 1 OS=Homo sapiens GN=IL1R1 PE=1 SV=1	1	0	#DIV/0!	0	#DIV/0!	0	#DIV/0!	0	#DIV/0!		P14778	0	#DIV/0!	0	#DIV/0!	0	#DIV/0!	0	#DIV/0!		P14778	0	#DIV/0!	0.333333	173.205	0	#DIV/0!	0	#DIV/0!		P14778	IL1R1_HUMAN Interleukin-1 receptor type 1 OS=Homo sapiens GN=IL1R1 PE=1 SV=1	0	#DIV/0!	#DIV/0!		-0.338906	1	0.373901		0	#DIV/0!	#DIV/0!		0	#DIV/0!	#DIV/0!
P16234	PGFRA_HUMAN Platelet-derived growth factor receptor alpha OS=Homo sapiens GN=PDGFRA PE=1 SV=1	1	0	#DIV/0!	0	#DIV/0!	0.333333	173.205	0	#DIV/0!		P16234	0	#DIV/0!	0	#DIV/0!	0	#DIV/0!	0	#DIV/0!		P16234	0	#DIV/0!	0	#DIV/0!	0	#DIV/0!	0	#DIV/0!		P16234	PGFRA_HUMAN Platelet-derived growth factor receptor alpha OS=Homo sapiens GN=PDGFRA PE=1 SV=1	0	#DIV/0!	#DIV/0!		0	#DIV/0!	#DIV/0!		0.3398	1	0.373901		0	#DIV/0!	#DIV/0!
P16410	CTLA4_HUMAN Cytotoxic T-lymphocyte protein 4 OS=Homo sapiens GN=CTLA4 PE=1 SV=3	1	0	#DIV/0!	0	#DIV/0!	0	#DIV/0!	0	#DIV/0!		P16410	0	#DIV/0!	0	#DIV/0!	0	#DIV/0!	0	#DIV/0!		P16410	0.333333	173.205	0	#DIV/0!	0	#DIV/0!	0	#DIV/0!		P16410	CTLA4_HUMAN Cytotoxic T-lymphocyte protein 4 OS=Homo sapiens GN=CTLA4 PE=1 SV=3	-0.328891	1	0.373901		0	#DIV/0!	#DIV/0!		0	#DIV/0!	#DIV/0!		0	#DIV/0!	#DIV/0!
P17936	IBP3_HUMAN Insulin-like growth factor-binding protein 3 OS=Homo sapiens GN=IGFBP3 PE=1 SV=2	1	0	#DIV/0!	0	#DIV/0!	0.333333	173.205	0	#DIV/0!		P17936	0	#DIV/0!	0	#DIV/0!	0	#DIV/0!	0	#DIV/0!		P17936	0	#DIV/0!	0	#DIV/0!	0	#DIV/0!	0	#DIV/0!		P17936	IBP3_HUMAN Insulin-like growth factor-binding protein 3 OS=Homo sapiens GN=IGFBP3 PE=1 SV=2	0	#DIV/0!	#DIV/0!		0	#DIV/0!	#DIV/0!		0.3398	1	0.373901		0	#DIV/0!	#DIV/0!
P18054	LOX12_HUMAN Arachidonate 12-lipoxygenase 12S-type OS=Homo sapiens GN=ALOX12 PE=1 SV=4	1	0	#DIV/0!	0	#DIV/0!	0	#DIV/0!	0	#DIV/0!		P18054	0	#DIV/0!	0	#DIV/0!	0	#DIV/0!	0	#DIV/0!		P18054	0	#DIV/0!	0.333333	173.205	0	#DIV/0!	0	#DIV/0!		P18054	LOX12_HUMAN Arachidonate 12-lipoxygenase 12S-type OS=Homo sapiens GN=ALOX12 PE=1 SV=4	0	#DIV/0!	#DIV/0!		-0.386302	1	0.373901		0	#DIV/0!	#DIV/0!		0	#DIV/0!	#DIV/0!
P18440	ARY1_HUMAN Arylamine N-acetyltransferase 1 OS=Homo sapiens GN=NAT1 PE=1 SV=2	1	0	#DIV/0!	0.333333	173.205	0	#DIV/0!	0	#DIV/0!		P18440	0	#DIV/0!	0	#DIV/0!	0	#DIV/0!	0	#DIV/0!		P18440	0	#DIV/0!	0	#DIV/0!	0	#DIV/0!	0	#DIV/0!		P18440	ARY1_HUMAN Arylamine N-acetyltransferase 1 OS=Homo sapiens GN=NAT1 PE=1 SV=2	0	#DIV/0!	#DIV/0!		0.350532	1	0.373901		0	#DIV/0!	#DIV/0!		0	#DIV/0!	#DIV/0!
P19224	UD16_HUMAN UDP-glucuronosyltransferase 1-6 OS=Homo sapiens GN=UGT1A6 PE=1 SV=2	1	0	#DIV/0!	0	#DIV/0!	0	#DIV/0!	0	#DIV/0!		P19224	0	#DIV/0!	0	#DIV/0!	0	#DIV/0!	0	#DIV/0!		P19224	0	#DIV/0!	0.333333	173.205	0	#DIV/0!	0	#DIV/0!		P19224	UD16_HUMAN UDP-glucuronosyltransferase 1-6 OS=Homo sapiens GN=UGT1A6 PE=1 SV=2	0	#DIV/0!	#DIV/0!		-0.338906	1	0.373901		0	#DIV/0!	#DIV/0!		0	#DIV/0!	#DIV/0!
P21860	ERBB3_HUMAN Receptor tyrosine-protein kinase erbB-3 OS=Homo sapiens GN=ERBB3 PE=1 SV=1	1	0	#DIV/0!	0	#DIV/0!	0	#DIV/0!	0	#DIV/0!		P21860	0.333333	173.205	0	#DIV/0!	0	#DIV/0!	0	#DIV/0!		P21860	0	#DIV/0!	0	#DIV/0!	0	#DIV/0!	0	#DIV/0!		P21860	ERBB3_HUMAN Receptor tyrosine-protein kinase erbB-3 OS=Homo sapiens GN=ERBB3 PE=1 SV=1	0	#DIV/0!	#DIV/0!		0	#DIV/0!	#DIV/0!		0	#DIV/0!	#DIV/0!		0	#DIV/0!	#DIV/0!
P22676	CALB2_HUMAN Calretinin OS=Homo sapiens GN=CALB2 PE=2 SV=2	1	0.333333	173.205	0	#DIV/0!	0	#DIV/0!	0	#DIV/0!		P22676	0	#DIV/0!	0	#DIV/0!	0	#DIV/0!	0	#DIV/0!		P22676	0	#DIV/0!	0	#DIV/0!	0	#DIV/0!	0	#DIV/0!		P22676	CALB2_HUMAN Calretinin OS=Homo sapiens GN=CALB2 PE=2 SV=2	0.339762	1	0.373901		0	#DIV/0!	#DIV/0!		0	#DIV/0!	#DIV/0!		0	#DIV/0!	#DIV/0!
P23471	PTPRZ_HUMAN Receptor-type tyrosine-protein phosphatase zeta OS=Homo sapiens GN=PTPRZ1 PE=1 SV=4	1	0	#DIV/0!	0	#DIV/0!	0	#DIV/0!	0	#DIV/0!		P23471	0	#DIV/0!	0	#DIV/0!	0	#DIV/0!	0.333333	173.205		P23471	0	#DIV/0!	0	#DIV/0!	0	#DIV/0!	0	#DIV/0!		P23471	PTPRZ_HUMAN Receptor-type tyrosine-protein phosphatase zeta OS=Homo sapiens GN=PTPRZ1 PE=1 SV=4	0	#DIV/0!	#DIV/0!		0	#DIV/0!	#DIV/0!		0	#DIV/0!	#DIV/0!		0	#DIV/0!	#DIV/0!
P24821	TENA_HUMAN Tenascin OS=Homo sapiens GN=TNC PE=1 SV=3	1	0	#DIV/0!	0	#DIV/0!	0.333333	173.205	0	#DIV/0!		P24821	0	#DIV/0!	0	#DIV/0!	0	#DIV/0!	0	#DIV/0!		P24821	0	#DIV/0!	0	#DIV/0!	0	#DIV/0!	0	#DIV/0!		P24821	TENA_HUMAN Tenascin OS=Homo sapiens GN=TNC PE=1 SV=3	0	#DIV/0!	#DIV/0!		0	#DIV/0!	#DIV/0!		0.3398	1	0.373901		0	#DIV/0!	#DIV/0!
P29475	NOS1_HUMAN Nitric oxide synthase brain OS=Homo sapiens GN=NOS1 PE=1 SV=2	1	0	#DIV/0!	0	#DIV/0!	0	#DIV/0!	0	#DIV/0!		P29475	0	#DIV/0!	0	#DIV/0!	0.333333	173.205	0	#DIV/0!		P29475	0	#DIV/0!	0	#DIV/0!	0	#DIV/0!	0	#DIV/0!		P29475	NOS1_HUMAN Nitric oxide synthase brain OS=Homo sapiens GN=NOS1 PE=1 SV=2	0	#DIV/0!	#DIV/0!		0	#DIV/0!	#DIV/0!		0	#DIV/0!	#DIV/0!		0	#DIV/0!	#DIV/0!
P30279	CCND2_HUMAN G1/S-specific cyclin-D2 OS=Homo sapiens GN=CCND2 PE=1 SV=1	1	0	#DIV/0!	0	#DIV/0!	0	#DIV/0!	0	#DIV/0!		P30279	0	#DIV/0!	0	#DIV/0!	0	#DIV/0!	0	#DIV/0!		P30279	0	#DIV/0!	0	#DIV/0!	0	#DIV/0!	0.333333	173.205		P30279	CCND2_HUMAN G1/S-specific cyclin-D2 OS=Homo sapiens GN=CCND2 PE=1 SV=1	0	#DIV/0!	#DIV/0!		0	#DIV/0!	#DIV/0!		0	#DIV/0!	#DIV/0!		-0.341746	1	0.373901
P30479	1B41_HUMAN HLA class I histocompatibility antigen B-41 alpha chain OS=Homo sapiens GN=HLA-B PE=1 SV=1	1	0	#DIV/0!	0	#DIV/0!	0	#DIV/0!	0	#DIV/0!		P30479	0	#DIV/0!	0	#DIV/0!	0	#DIV/0!	0.333333	173.205		P30479	0	#DIV/0!	0	#DIV/0!	0	#DIV/0!	0	#DIV/0!		P30479	1B41_HUMAN HLA class I histocompatibility antigen B-41 alpha chain OS=Homo sapiens GN=HLA-B PE=1 SV=1	0	#DIV/0!	#DIV/0!		0	#DIV/0!	#DIV/0!		0	#DIV/0!	#DIV/0!		0	#DIV/0!	#DIV/0!
P30556	AGTR1_HUMAN Type-1 angiotensin II receptor OS=Homo sapiens GN=AGTR1 PE=1 SV=1	1	0	#DIV/0!	0	#DIV/0!	0	#DIV/0!	0	#DIV/0!		P30556	0	#DIV/0!	0	#DIV/0!	0	#DIV/0!	0.333333	173.205		P30556	0	#DIV/0!	0	#DIV/0!	0	#DIV/0!	0	#DIV/0!		P30556	AGTR1_HUMAN Type-1 angiotensin II receptor OS=Homo sapiens GN=AGTR1 PE=1 SV=1	0	#DIV/0!	#DIV/0!		0	#DIV/0!	#DIV/0!		0	#DIV/0!	#DIV/0!		0	#DIV/0!	#DIV/0!
P31513	FMO3_HUMAN Dimethylaniline monooxygenase [N-oxide-forming] 3 OS=Homo sapiens GN=FMO3 PE=1 SV=5	1	0	#DIV/0!	0	#DIV/0!	0.333333	173.205	0	#DIV/0!		P31513	0	#DIV/0!	0	#DIV/0!	0	#DIV/0!	0	#DIV/0!		P31513	0	#DIV/0!	0	#DIV/0!	0	#DIV/0!	0	#DIV/0!		P31513	FMO3_HUMAN Dimethylaniline monooxygenase [N-oxide-forming] 3 OS=Homo sapiens GN=FMO3 PE=1 SV=5	0	#DIV/0!	#DIV/0!		0	#DIV/0!	#DIV/0!		0.318864	1	0.373901		0	#DIV/0!	#DIV/0!
P35548	MSX2_HUMAN Homeobox protein MSX-2 OS=Homo sapiens GN=MSX2 PE=1 SV=3	1	0	#DIV/0!	0	#DIV/0!	0.333333	173.205	0	#DIV/0!		P35548	0	#DIV/0!	0	#DIV/0!	0	#DIV/0!	0	#DIV/0!		P35548	0	#DIV/0!	0	#DIV/0!	0	#DIV/0!	0	#DIV/0!		P35548	MSX2_HUMAN Homeobox protein MSX-2 OS=Homo sapiens GN=MSX2 PE=1 SV=3	0	#DIV/0!	#DIV/0!		0	#DIV/0!	#DIV/0!		0.3398	1	0.373901		0	#DIV/0!	#DIV/0!
P35568	IRS1_HUMAN Insulin receptor substrate 1 OS=Homo sapiens GN=IRS1 PE=1 SV=1	1	0.333333	173.205	0	#DIV/0!	0	#DIV/0!	0	#DIV/0!		P35568	0	#DIV/0!	0	#DIV/0!	0	#DIV/0!	0	#DIV/0!		P35568	0	#DIV/0!	0	#DIV/0!	0	#DIV/0!	0	#DIV/0!		P35568	IRS1_HUMAN Insulin receptor substrate 1 OS=Homo sapiens GN=IRS1 PE=1 SV=1	0.332291	1	0.373901		0	#DIV/0!	#DIV/0!		0	#DIV/0!	#DIV/0!		0	#DIV/0!	#DIV/0!
P37173	TGFR2_HUMAN TGF-beta receptor type-2 OS=Homo sapiens GN=TGFBR2 PE=1 SV=2	1	0	#DIV/0!	0.333333	173.205	0	#DIV/0!	0	#DIV/0!		P37173	0	#DIV/0!	0	#DIV/0!	0	#DIV/0!	0	#DIV/0!		P37173	0	#DIV/0!	0	#DIV/0!	0	#DIV/0!	0	#DIV/0!		P37173	TGFR2_HUMAN TGF-beta receptor type-2 OS=Homo sapiens GN=TGFBR2 PE=1 SV=2	0	#DIV/0!	#DIV/0!		0.362157	1	0.373901		0	#DIV/0!	#DIV/0!		0	#DIV/0!	#DIV/0!
P37231	PPARG_HUMAN Peroxisome proliferator-activated receptor gamma OS=Homo sapiens GN=PPARG PE=1 SV=3	1	0	#DIV/0!	0	#DIV/0!	0	#DIV/0!	0	#DIV/0!		P37231	0	#DIV/0!	0	#DIV/0!	0.333333	173.205	0	#DIV/0!		P37231	0	#DIV/0!	0	#DIV/0!	0	#DIV/0!	0	#DIV/0!		P37231	PPARG_HUMAN Peroxisome proliferator-activated receptor gamma OS=Homo sapiens GN=PPARG PE=1 SV=3	0	#DIV/0!	#DIV/0!		0	#DIV/0!	#DIV/0!		0	#DIV/0!	#DIV/0!		0	#DIV/0!	#DIV/0!
P39060	COIA1_HUMAN Collagen alpha-1(XVIII) chain OS=Homo sapiens GN=COL18A1 PE=1 SV=5	1	0	#DIV/0!	0	#DIV/0!	0	#DIV/0!	0	#DIV/0!		P39060	0.333333	173.205	0	#DIV/0!	0	#DIV/0!	0	#DIV/0!		P39060	0	#DIV/0!	0	#DIV/0!	0	#DIV/0!	0	#DIV/0!		P39060	COIA1_HUMAN Collagen alpha-1(XVIII) chain OS=Homo sapiens GN=COL18A1 PE=1 SV=5	0	#DIV/0!	#DIV/0!		0	#DIV/0!	#DIV/0!		0	#DIV/0!	#DIV/0!		0	#DIV/0!	#DIV/0!
P41212	ETV6_HUMAN Transcription factor ETV6 OS=Homo sapiens GN=ETV6 PE=1 SV=1	1	0	#DIV/0!	0	#DIV/0!	0	#DIV/0!	0	#DIV/0!		P41212	0	#DIV/0!	0.333333	173.205	0	#DIV/0!	0	#DIV/0!		P41212	0	#DIV/0!	0	#DIV/0!	0	#DIV/0!	0	#DIV/0!		P41212	ETV6_HUMAN Transcription factor ETV6 OS=Homo sapiens GN=ETV6 PE=1 SV=1	0	#DIV/0!	#DIV/0!		0	#DIV/0!	#DIV/0!		0	#DIV/0!	#DIV/0!		0	#DIV/0!	#DIV/0!
P41440	S19A1_HUMAN Folate transporter 1 OS=Homo sapiens GN=SLC19A1 PE=1 SV=3	1	0	#DIV/0!	0.333333	173.205	0	#DIV/0!	0	#DIV/0!		P41440	0	#DIV/0!	0	#DIV/0!	0	#DIV/0!	0	#DIV/0!		P41440	0	#DIV/0!	0	#DIV/0!	0	#DIV/0!	0	#DIV/0!		P41440	S19A1_HUMAN Folate transporter 1 OS=Homo sapiens GN=SLC19A1 PE=1 SV=3	0	#DIV/0!	#DIV/0!		0.362157	1	0.373901		0	#DIV/0!	#DIV/0!		0	#DIV/0!	#DIV/0!
P42336	PK3CA_HUMAN Phosphatidylinositol 45-bisphosphate 3-kinase catalytic subunit alpha isoform OS=Homo sapiens GN=PIK3CA PE=1 SV=2	1	0	#DIV/0!	0	#DIV/0!	0.333333	173.205	0	#DIV/0!		P42336	0	#DIV/0!	0	#DIV/0!	0	#DIV/0!	0	#DIV/0!		P42336	0	#DIV/0!	0	#DIV/0!	0	#DIV/0!	0	#DIV/0!		P42336	PK3CA_HUMAN Phosphatidylinositol 45-bisphosphate 3-kinase catalytic subunit alpha isoform OS=Homo sapiens GN=PIK3CA PE=1 SV=2	0	#DIV/0!	#DIV/0!		0	#DIV/0!	#DIV/0!		0.318864	1	0.373901		0	#DIV/0!	#DIV/0!
P46937	YAP1_HUMAN Transcriptional coactivator YAP1 OS=Homo sapiens GN=YAP1 PE=1 SV=2	1	0	#DIV/0!	0	#DIV/0!	0	#DIV/0!	0	#DIV/0!		P46937	0	#DIV/0!	0	#DIV/0!	0.333333	173.205	0	#DIV/0!		P46937	0	#DIV/0!	0	#DIV/0!	0	#DIV/0!	0	#DIV/0!		P46937	YAP1_HUMAN Transcriptional coactivator YAP1 OS=Homo sapiens GN=YAP1 PE=1 SV=2	0	#DIV/0!	#DIV/0!		0	#DIV/0!	#DIV/0!		0	#DIV/0!	#DIV/0!		0	#DIV/0!	#DIV/0!
P48681	NEST_HUMAN Nestin OS=Homo sapiens GN=NES PE=1 SV=2	1	0	#DIV/0!	0	#DIV/0!	0.333333	173.205	0	#DIV/0!		P48681	0	#DIV/0!	0	#DIV/0!	0	#DIV/0!	0	#DIV/0!		P48681	0	#DIV/0!	0	#DIV/0!	0	#DIV/0!	0	#DIV/0!		P48681	NEST_HUMAN Nestin OS=Homo sapiens GN=NES PE=1 SV=2	0	#DIV/0!	#DIV/0!		0	#DIV/0!	#DIV/0!		0.332022	1	0.373901		0	#DIV/0!	#DIV/0!
P49711	CTCF_HUMAN Transcriptional repressor CTCF OS=Homo sapiens GN=CTCF PE=1 SV=1	1	0	#DIV/0!	0	#DIV/0!	0	#DIV/0!	0	#DIV/0!		P49711	0.333333	173.205	0	#DIV/0!	0	#DIV/0!	0	#DIV/0!		P49711	0	#DIV/0!	0	#DIV/0!	0	#DIV/0!	0	#DIV/0!		P49711	CTCF_HUMAN Transcriptional repressor CTCF OS=Homo sapiens GN=CTCF PE=1 SV=1	0	#DIV/0!	#DIV/0!		0	#DIV/0!	#DIV/0!		0	#DIV/0!	#DIV/0!		0	#DIV/0!	#DIV/0!
P49917	DNLI4_HUMAN DNA ligase 4 OS=Homo sapiens GN=LIG4 PE=1 SV=2	1	0	#DIV/0!	0	#DIV/0!	0	#DIV/0!	0	#DIV/0!		P49917	0	#DIV/0!	0	#DIV/0!	0	#DIV/0!	0	#DIV/0!		P49917	0.333333	173.205	0	#DIV/0!	0	#DIV/0!	0	#DIV/0!		P49917	DNLI4_HUMAN DNA ligase 4 OS=Homo sapiens GN=LIG4 PE=1 SV=2	-0.328891	1	0.373901		0	#DIV/0!	#DIV/0!		0	#DIV/0!	#DIV/0!		0	#DIV/0!	#DIV/0!
P51946	CCNH_HUMAN Cyclin-H OS=Homo sapiens GN=CCNH PE=1 SV=1	1	0	#DIV/0!	0	#DIV/0!	0.333333	173.205	0	#DIV/0!		P51946	0	#DIV/0!	0	#DIV/0!	0	#DIV/0!	0	#DIV/0!		P51946	0	#DIV/0!	0	#DIV/0!	0	#DIV/0!	0	#DIV/0!		P51946	CCNH_HUMAN Cyclin-H OS=Homo sapiens GN=CCNH PE=1 SV=1	0	#DIV/0!	#DIV/0!		0	#DIV/0!	#DIV/0!		0.332022	1	0.373901		0	#DIV/0!	#DIV/0!
P51955	NEK2_HUMAN Serine/threonine-protein kinase Nek2 OS=Homo sapiens GN=NEK2 PE=1 SV=1	1	0	#DIV/0!	0	#DIV/0!	0	#DIV/0!	0	#DIV/0!		P51955	0	#DIV/0!	0	#DIV/0!	0	#DIV/0!	0	#DIV/0!		P51955	0	#DIV/0!	0	#DIV/0!	0	#DIV/0!	0.333333	173.205		P51955	NEK2_HUMAN Serine/threonine-protein kinase Nek2 OS=Homo sapiens GN=NEK2 PE=1 SV=1	0	#DIV/0!	#DIV/0!		0	#DIV/0!	#DIV/0!		0	#DIV/0!	#DIV/0!		-0.317412	1	0.373901
P60484	PTEN_HUMAN Phosphatidylinositol 345-trisphosphate 3-phosphatase and dual-specificity protein phosphatase PTEN OS=Homo sapiens GN=PTEN PE=1 SV=1	1	0	#DIV/0!	0	#DIV/0!	0	#DIV/0!	0	#DIV/0!		P60484	0	#DIV/0!	0	#DIV/0!	0	#DIV/0!	0	#DIV/0!		P60484	0.333333	173.205	0	#DIV/0!	0	#DIV/0!	0	#DIV/0!		P60484	PTEN_HUMAN Phosphatidylinositol 345-trisphosphate 3-phosphatase and dual-specificity protein phosphatase PTEN OS=Homo sapiens GN=PTEN PE=1 SV=1	-0.372016	1	0.373901		0	#DIV/0!	#DIV/0!		0	#DIV/0!	#DIV/0!		0	#DIV/0!	#DIV/0!
P60568	IL2_HUMAN Interleukin-2 OS=Homo sapiens GN=IL2 PE=1 SV=1	1	0	#DIV/0!	0	#DIV/0!	0	#DIV/0!	0	#DIV/0!		P60568	0	#DIV/0!	0	#DIV/0!	0	#DIV/0!	0	#DIV/0!		P60568	0.333333	173.205	0	#DIV/0!	0	#DIV/0!	0	#DIV/0!		P60568	IL2_HUMAN Interleukin-2 OS=Homo sapiens GN=IL2 PE=1 SV=1	-0.328891	1	0.373901		0	#DIV/0!	#DIV/0!		0	#DIV/0!	#DIV/0!		0	#DIV/0!	#DIV/0!
P78545	ELF3_HUMAN ETS-related transcription factor Elf-3 OS=Homo sapiens GN=ELF3 PE=1 SV=1	1	0	#DIV/0!	0	#DIV/0!	0	#DIV/0!	0	#DIV/0!		P78545	0	#DIV/0!	0	#DIV/0!	0.333333	173.205	0	#DIV/0!		P78545	0	#DIV/0!	0	#DIV/0!	0	#DIV/0!	0	#DIV/0!		P78545	ELF3_HUMAN ETS-related transcription factor Elf-3 OS=Homo sapiens GN=ELF3 PE=1 SV=1	0	#DIV/0!	#DIV/0!		0	#DIV/0!	#DIV/0!		0	#DIV/0!	#DIV/0!		0	#DIV/0!	#DIV/0!
P84022	SMAD3_HUMAN Mothers against decapentaplegic homolog 3 OS=Homo sapiens GN=SMAD3 PE=1 SV=1	1	0	#DIV/0!	0	#DIV/0!	0	#DIV/0!	0	#DIV/0!		P84022	0	#DIV/0!	0	#DIV/0!	0	#DIV/0!	0	#DIV/0!		P84022	0.333333	173.205	0	#DIV/0!	0	#DIV/0!	0	#DIV/0!		P84022	SMAD3_HUMAN Mothers against decapentaplegic homolog 3 OS=Homo sapiens GN=SMAD3 PE=1 SV=1	-0.372016	1	0.373901		0	#DIV/0!	#DIV/0!		0	#DIV/0!	#DIV/0!		0	#DIV/0!	#DIV/0!
Q00534	CDK6_HUMAN Cyclin-dependent kinase 6 OS=Homo sapiens GN=CDK6 PE=1 SV=1	1	0	#DIV/0!	0	#DIV/0!	0	#DIV/0!	0	#DIV/0!		Q00534	0	#DIV/0!	0	#DIV/0!	0	#DIV/0!	0	#DIV/0!		Q00534	0	#DIV/0!	0	#DIV/0!	0	#DIV/0!	0.333333	173.205		Q00534	CDK6_HUMAN Cyclin-dependent kinase 6 OS=Homo sapiens GN=CDK6 PE=1 SV=1	0	#DIV/0!	#DIV/0!		0	#DIV/0!	#DIV/0!		0	#DIV/0!	#DIV/0!		-0.317412	1	0.373901
Q07812	BAX_HUMAN Apoptosis regulator BAX OS=Homo sapiens GN=BAX PE=1 SV=1	1	0	#DIV/0!	0.333333	173.205	0	#DIV/0!	0	#DIV/0!		Q07812	0	#DIV/0!	0	#DIV/0!	0	#DIV/0!	0	#DIV/0!		Q07812	0	#DIV/0!	0	#DIV/0!	0	#DIV/0!	0	#DIV/0!		Q07812	BAX_HUMAN Apoptosis regulator BAX OS=Homo sapiens GN=BAX PE=1 SV=1	0	#DIV/0!	#DIV/0!		0.362157	1	0.373901		0	#DIV/0!	#DIV/0!		0	#DIV/0!	#DIV/0!
Q07954	LRP1_HUMAN Prolow-density lipoprotein receptor-related protein 1 OS=Homo sapiens GN=LRP1 PE=1 SV=2	1	0	#DIV/0!	0.333333	173.205	0	#DIV/0!	0	#DIV/0!		Q07954	0	#DIV/0!	0	#DIV/0!	0	#DIV/0!	0	#DIV/0!		Q07954	0	#DIV/0!	0	#DIV/0!	0	#DIV/0!	0	#DIV/0!		Q07954	LRP1_HUMAN Prolow-density lipoprotein receptor-related protein 1 OS=Homo sapiens GN=LRP1 PE=1 SV=2	0	#DIV/0!	#DIV/0!		0.342565	1	0.373901		0	#DIV/0!	#DIV/0!		0	#DIV/0!	#DIV/0!
Q12912	LRMP_HUMAN Lymphoid-restricted membrane protein OS=Homo sapiens GN=LRMP PE=1 SV=3	1	0.333333	173.205	0	#DIV/0!	0	#DIV/0!	0	#DIV/0!		Q12912	0	#DIV/0!	0	#DIV/0!	0	#DIV/0!	0	#DIV/0!		Q12912	0	#DIV/0!	0	#DIV/0!	0	#DIV/0!	0	#DIV/0!		Q12912	LRMP_HUMAN Lymphoid-restricted membrane protein OS=Homo sapiens GN=LRMP PE=1 SV=3	0.332291	1	0.373901		0	#DIV/0!	#DIV/0!		0	#DIV/0!	#DIV/0!		0	#DIV/0!	#DIV/0!
Q13201	MMRN1_HUMAN Multimerin-1 OS=Homo sapiens GN=MMRN1 PE=1 SV=3	1	0	#DIV/0!	0	#DIV/0!	0	#DIV/0!	0	#DIV/0!		Q13201	0	#DIV/0!	0	#DIV/0!	0	#DIV/0!	0	#DIV/0!		Q13201	0	#DIV/0!	0	#DIV/0!	0.333333	173.205	0	#DIV/0!		Q13201	MMRN1_HUMAN Multimerin-1 OS=Homo sapiens GN=MMRN1 PE=1 SV=3	0	#DIV/0!	#DIV/0!		0	#DIV/0!	#DIV/0!		-0.337649	1	0.373901		0	#DIV/0!	#DIV/0!
Q13485	SMAD4_HUMAN Mothers against decapentaplegic homolog 4 OS=Homo sapiens GN=SMAD4 PE=1 SV=1	1	0	#DIV/0!	0	#DIV/0!	0.333333	173.205	0	#DIV/0!		Q13485	0	#DIV/0!	0	#DIV/0!	0	#DIV/0!	0	#DIV/0!		Q13485	0	#DIV/0!	0	#DIV/0!	0	#DIV/0!	0	#DIV/0!		Q13485	SMAD4_HUMAN Mothers against decapentaplegic homolog 4 OS=Homo sapiens GN=SMAD4 PE=1 SV=1	0	#DIV/0!	#DIV/0!		0	#DIV/0!	#DIV/0!		0.332022	1	0.373901		0	#DIV/0!	#DIV/0!
Q13951	PEBB_HUMAN Core-binding factor subunit beta OS=Homo sapiens GN=CBFB PE=1 SV=2	1	0	#DIV/0!	0	#DIV/0!	0.333333	173.205	0	#DIV/0!		Q13951	0	#DIV/0!	0	#DIV/0!	0	#DIV/0!	0	#DIV/0!		Q13951	0	#DIV/0!	0	#DIV/0!	0	#DIV/0!	0	#DIV/0!		Q13951	PEBB_HUMAN Core-binding factor subunit beta OS=Homo sapiens GN=CBFB PE=1 SV=2	0	#DIV/0!	#DIV/0!		0	#DIV/0!	#DIV/0!		0.318864	1	0.373901		0	#DIV/0!	#DIV/0!
Q14766	LTBP1_HUMAN Latent-transforming growth factor beta-binding protein 1 OS=Homo sapiens GN=LTBP1 PE=1 SV=4	1	0	#DIV/0!	0	#DIV/0!	0	#DIV/0!	0	#DIV/0!		Q14766	0	#DIV/0!	0	#DIV/0!	0	#DIV/0!	0.333333	173.205		Q14766	0	#DIV/0!	0	#DIV/0!	0	#DIV/0!	0	#DIV/0!		Q14766	LTBP1_HUMAN Latent-transforming growth factor beta-binding protein 1 OS=Homo sapiens GN=LTBP1 PE=1 SV=4	0	#DIV/0!	#DIV/0!		0	#DIV/0!	#DIV/0!		0	#DIV/0!	#DIV/0!		0	#DIV/0!	#DIV/0!
Q15063	POSTN_HUMAN Periostin OS=Homo sapiens GN=POSTN PE=1 SV=2	1	0	#DIV/0!	0	#DIV/0!	0	#DIV/0!	0	#DIV/0!		Q15063	0.333333	173.205	0	#DIV/0!	0	#DIV/0!	0	#DIV/0!		Q15063	0	#DIV/0!	0	#DIV/0!	0	#DIV/0!	0	#DIV/0!		Q15063	POSTN_HUMAN Periostin OS=Homo sapiens GN=POSTN PE=1 SV=2	0	#DIV/0!	#DIV/0!		0	#DIV/0!	#DIV/0!		0	#DIV/0!	#DIV/0!		0	#DIV/0!	#DIV/0!
Q15303	ERBB4_HUMAN Receptor tyrosine-protein kinase erbB-4 OS=Homo sapiens GN=ERBB4 PE=1 SV=1	1	0	#DIV/0!	0	#DIV/0!	0	#DIV/0!	0.333333	173.205		Q15303	0	#DIV/0!	0	#DIV/0!	0	#DIV/0!	0	#DIV/0!		Q15303	0	#DIV/0!	0	#DIV/0!	0	#DIV/0!	0	#DIV/0!		Q15303	ERBB4_HUMAN Receptor tyrosine-protein kinase erbB-4 OS=Homo sapiens GN=ERBB4 PE=1 SV=1	0	#DIV/0!	#DIV/0!		0	#DIV/0!	#DIV/0!		0	#DIV/0!	#DIV/0!		0.353108	1	0.373901
Q17RY6	LY6K_HUMAN Lymphocyte antigen 6K OS=Homo sapiens GN=LY6K PE=1 SV=2	1	0	#DIV/0!	0	#DIV/0!	0	#DIV/0!	0	#DIV/0!		Q17RY6	0	#DIV/0!	0	#DIV/0!	0	#DIV/0!	0	#DIV/0!		Q17RY6	0	#DIV/0!	0	#DIV/0!	0	#DIV/0!	0.333333	173.205		Q17RY6	LY6K_HUMAN Lymphocyte antigen 6K OS=Homo sapiens GN=LY6K PE=1 SV=2	0	#DIV/0!	#DIV/0!		0	#DIV/0!	#DIV/0!		0	#DIV/0!	#DIV/0!		-0.317412	1	0.373901
Q2M3G0	ABCB5_HUMAN ATP-binding cassette sub-family B member 5 OS=Homo sapiens GN=ABCB5 PE=1 SV=4	1	0	#DIV/0!	0	#DIV/0!	0	#DIV/0!	0	#DIV/0!		Q2M3G0	0	#DIV/0!	0.333333	173.205	0	#DIV/0!	0	#DIV/0!		Q2M3G0	0	#DIV/0!	0	#DIV/0!	0	#DIV/0!	0	#DIV/0!		Q2M3G0	ABCB5_HUMAN ATP-binding cassette sub-family B member 5 OS=Homo sapiens GN=ABCB5 PE=1 SV=4	0	#DIV/0!	#DIV/0!		0	#DIV/0!	#DIV/0!		0	#DIV/0!	#DIV/0!		0	#DIV/0!	#DIV/0!
Q30154	DRB5_HUMAN HLA class II histocompatibility antigen DR beta 5 chain OS=Homo sapiens GN=HLA-DRB5 PE=1 SV=1	1	0	#DIV/0!	0	#DIV/0!	0	#DIV/0!	0	#DIV/0!		Q30154	0	#DIV/0!	0	#DIV/0!	0	#DIV/0!	0	#DIV/0!		Q30154	0	#DIV/0!	0	#DIV/0!	0.333333	173.205	0	#DIV/0!		Q30154	DRB5_HUMAN HLA class II histocompatibility antigen DR beta 5 chain OS=Homo sapiens GN=HLA-DRB5 PE=1 SV=1	0	#DIV/0!	#DIV/0!		0	#DIV/0!	#DIV/0!		-0.33089	1	0.373901		0	#DIV/0!	#DIV/0!
Q30201	HFE_HUMAN Hereditary hemochromatosis protein OS=Homo sapiens GN=HFE PE=1 SV=1	1	0	#DIV/0!	0	#DIV/0!	0	#DIV/0!	0	#DIV/0!		Q30201	0.333333	173.205	0	#DIV/0!	0	#DIV/0!	0	#DIV/0!		Q30201	0	#DIV/0!	0	#DIV/0!	0	#DIV/0!	0	#DIV/0!		Q30201	HFE_HUMAN Hereditary hemochromatosis protein OS=Homo sapiens GN=HFE PE=1 SV=1	0	#DIV/0!	#DIV/0!		0	#DIV/0!	#DIV/0!		0	#DIV/0!	#DIV/0!		0	#DIV/0!	#DIV/0!
Q6UVK1	CSPG4_HUMAN Chondroitin sulfate proteoglycan 4 OS=Homo sapiens GN=CSPG4 PE=1 SV=2	1	0	#DIV/0!	0	#DIV/0!	0	#DIV/0!	0	#DIV/0!		Q6UVK1	0	#DIV/0!	0.333333	173.205	0	#DIV/0!	0	#DIV/0!		Q6UVK1	0	#DIV/0!	0	#DIV/0!	0	#DIV/0!	0	#DIV/0!		Q6UVK1	CSPG4_HUMAN Chondroitin sulfate proteoglycan 4 OS=Homo sapiens GN=CSPG4 PE=1 SV=2	0	#DIV/0!	#DIV/0!		0	#DIV/0!	#DIV/0!		0	#DIV/0!	#DIV/0!		0	#DIV/0!	#DIV/0!
Q8N0V5	GNT2A_HUMAN N-acetyllactosaminide beta-16-N-acetylglucosaminyl-transferase OS=Homo sapiens GN=GCNT2 PE=1 SV=1	1	0	#DIV/0!	0	#DIV/0!	0	#DIV/0!	0	#DIV/0!		Q8N0V5	0	#DIV/0!	0	#DIV/0!	0	#DIV/0!	0	#DIV/0!		Q8N0V5	0	#DIV/0!	0.333333	173.205	0	#DIV/0!	0	#DIV/0!		Q8N0V5	GNT2A_HUMAN N-acetyllactosaminide beta-16-N-acetylglucosaminyl-transferase OS=Homo sapiens GN=GCNT2 PE=1 SV=1	0	#DIV/0!	#DIV/0!		-0.396889	1	0.373901		0	#DIV/0!	#DIV/0!		0	#DIV/0!	#DIV/0!
Q8N109	KI2LA_HUMAN Killer cell immunoglobulin-like receptor 2DL5A OS=Homo sapiens GN=KIR2DL5A PE=3 SV=1	1	0	#DIV/0!	0	#DIV/0!	0	#DIV/0!	0	#DIV/0!		Q8N109	0	#DIV/0!	0	#DIV/0!	0.333333	173.205	0	#DIV/0!		Q8N109	0	#DIV/0!	0	#DIV/0!	0	#DIV/0!	0	#DIV/0!		Q8N109	KI2LA_HUMAN Killer cell immunoglobulin-like receptor 2DL5A OS=Homo sapiens GN=KIR2DL5A PE=3 SV=1	0	#DIV/0!	#DIV/0!		0	#DIV/0!	#DIV/0!		0	#DIV/0!	#DIV/0!		0	#DIV/0!	#DIV/0!
Q8NBN3	TM87A_HUMAN Transmembrane protein 87A OS=Homo sapiens GN=TMEM87A PE=1 SV=3	1	0	#DIV/0!	0	#DIV/0!	0	#DIV/0!	0	#DIV/0!		Q8NBN3	0	#DIV/0!	0.333333	173.205	0	#DIV/0!	0	#DIV/0!		Q8NBN3	0	#DIV/0!	0	#DIV/0!	0	#DIV/0!	0	#DIV/0!		Q8NBN3	TM87A_HUMAN Transmembrane protein 87A OS=Homo sapiens GN=TMEM87A PE=1 SV=3	0	#DIV/0!	#DIV/0!		0	#DIV/0!	#DIV/0!		0	#DIV/0!	#DIV/0!		0	#DIV/0!	#DIV/0!
Q92889	XPF_HUMAN DNA repair endonuclease XPF OS=Homo sapiens GN=ERCC4 PE=1 SV=3	1	0.333333	173.205	0	#DIV/0!	0	#DIV/0!	0	#DIV/0!		Q92889	0	#DIV/0!	0	#DIV/0!	0	#DIV/0!	0	#DIV/0!		Q92889	0	#DIV/0!	0	#DIV/0!	0	#DIV/0!	0	#DIV/0!		Q92889	XPF_HUMAN DNA repair endonuclease XPF OS=Homo sapiens GN=ERCC4 PE=1 SV=3	0.332291	1	0.373901		0	#DIV/0!	#DIV/0!		0	#DIV/0!	#DIV/0!		0	#DIV/0!	#DIV/0!
Q92896	GSLG1_HUMAN Golgi apparatus protein 1 OS=Homo sapiens GN=GLG1 PE=1 SV=2	1	0	#DIV/0!	0	#DIV/0!	0.333333	173.205	0	#DIV/0!		Q92896	0	#DIV/0!	0	#DIV/0!	0	#DIV/0!	0	#DIV/0!		Q92896	0	#DIV/0!	0	#DIV/0!	0	#DIV/0!	0	#DIV/0!		Q92896	GSLG1_HUMAN Golgi apparatus protein 1 OS=Homo sapiens GN=GLG1 PE=1 SV=2	0	#DIV/0!	#DIV/0!		0	#DIV/0!	#DIV/0!		0.332022	1	0.373901		0	#DIV/0!	#DIV/0!
Q96KQ7	EHMT2_HUMAN Histone-lysine N-methyltransferase EHMT2 OS=Homo sapiens GN=EHMT2 PE=1 SV=3	1	0	#DIV/0!	0	#DIV/0!	0	#DIV/0!	0	#DIV/0!		Q96KQ7	0	#DIV/0!	0	#DIV/0!	0	#DIV/0!	0	#DIV/0!		Q96KQ7	0	#DIV/0!	0.333333	173.205	0	#DIV/0!	0	#DIV/0!		Q96KQ7	EHMT2_HUMAN Histone-lysine N-methyltransferase EHMT2 OS=Homo sapiens GN=EHMT2 PE=1 SV=3	0	#DIV/0!	#DIV/0!		-0.396889	1	0.373901		0	#DIV/0!	#DIV/0!		0	#DIV/0!	#DIV/0!
Q99643	C560_HUMAN Succinate dehydrogenase cytochrome b560 subunit mitochondrial OS=Homo sapiens GN=SDHC PE=1 SV=1	1	0	#DIV/0!	0	#DIV/0!	0	#DIV/0!	0	#DIV/0!		Q99643	0	#DIV/0!	0.333333	173.205	0	#DIV/0!	0	#DIV/0!		Q99643	0	#DIV/0!	0	#DIV/0!	0	#DIV/0!	0	#DIV/0!		Q99643	C560_HUMAN Succinate dehydrogenase cytochrome b560 subunit mitochondrial OS=Homo sapiens GN=SDHC PE=1 SV=1	0	#DIV/0!	#DIV/0!		0	#DIV/0!	#DIV/0!		0	#DIV/0!	#DIV/0!		0	#DIV/0!	#DIV/0!
Q9BY66	KDM5D_HUMAN Lysine-specific demethylase 5D OS=Homo sapiens GN=KDM5D PE=1 SV=2	1	0	#DIV/0!	0	#DIV/0!	0	#DIV/0!	0	#DIV/0!		Q9BY66	0	#DIV/0!	0	#DIV/0!	0.333333	173.205	0	#DIV/0!		Q9BY66	0	#DIV/0!	0	#DIV/0!	0	#DIV/0!	0	#DIV/0!		Q9BY66	KDM5D_HUMAN Lysine-specific demethylase 5D OS=Homo sapiens GN=KDM5D PE=1 SV=2	0	#DIV/0!	#DIV/0!		0	#DIV/0!	#DIV/0!		0	#DIV/0!	#DIV/0!		0	#DIV/0!	#DIV/0!
Q9H9B1	EHMT1_HUMAN Histone-lysine N-methyltransferase EHMT1 OS=Homo sapiens GN=EHMT1 PE=1 SV=4	1	0.333333	173.205	0	#DIV/0!	0	#DIV/0!	0	#DIV/0!		Q9H9B1	0	#DIV/0!	0	#DIV/0!	0	#DIV/0!	0	#DIV/0!		Q9H9B1	0	#DIV/0!	0	#DIV/0!	0	#DIV/0!	0	#DIV/0!		Q9H9B1	EHMT1_HUMAN Histone-lysine N-methyltransferase EHMT1 OS=Homo sapiens GN=EHMT1 PE=1 SV=4	0.372978	1	0.373901		0	#DIV/0!	#DIV/0!		0	#DIV/0!	#DIV/0!		0	#DIV/0!	#DIV/0!
Q9HAW8	UD110_HUMAN UDP-glucuronosyltransferase 1-10 OS=Homo sapiens GN=UGT1A10 PE=1 SV=1	1	0	#DIV/0!	0	#DIV/0!	0	#DIV/0!	0	#DIV/0!		Q9HAW8	0	#DIV/0!	0.333333	173.205	0	#DIV/0!	0	#DIV/0!		Q9HAW8	0	#DIV/0!	0	#DIV/0!	0	#DIV/0!	0	#DIV/0!		Q9HAW8	UD110_HUMAN UDP-glucuronosyltransferase 1-10 OS=Homo sapiens GN=UGT1A10 PE=1 SV=1	0	#DIV/0!	#DIV/0!		0	#DIV/0!	#DIV/0!		0	#DIV/0!	#DIV/0!		0	#DIV/0!	#DIV/0!
Q9NPH0	PPA6_HUMAN Lysophosphatidic acid phosphatase type 6 OS=Homo sapiens GN=ACP6 PE=1 SV=2	1	0	#DIV/0!	0	#DIV/0!	0	#DIV/0!	0	#DIV/0!		Q9NPH0	0	#DIV/0!	0	#DIV/0!	0	#DIV/0!	0	#DIV/0!		Q9NPH0	0	#DIV/0!	0.333333	173.205	0	#DIV/0!	0	#DIV/0!		Q9NPH0	PPA6_HUMAN Lysophosphatidic acid phosphatase type 6 OS=Homo sapiens GN=ACP6 PE=1 SV=2	0	#DIV/0!	#DIV/0!		-0.396889	1	0.373901		0	#DIV/0!	#DIV/0!		0	#DIV/0!	#DIV/0!
Q9NS71	GKN1_HUMAN Gastrokine-1 OS=Homo sapiens GN=GKN1 PE=2 SV=3	1	0	#DIV/0!	0	#DIV/0!	0	#DIV/0!	0	#DIV/0!		Q9NS71	0	#DIV/0!	0	#DIV/0!	0	#DIV/0!	0	#DIV/0!		Q9NS71	0	#DIV/0!	0	#DIV/0!	0	#DIV/0!	0.333333	173.205		Q9NS71	GKN1_HUMAN Gastrokine-1 OS=Homo sapiens GN=GKN1 PE=2 SV=3	0	#DIV/0!	#DIV/0!		0	#DIV/0!	#DIV/0!		0	#DIV/0!	#DIV/0!		-0.317412	1	0.373901
Q9UBG3	CRNN_HUMAN Cornulin OS=Homo sapiens GN=CRNN PE=1 SV=1	1	0	#DIV/0!	0	#DIV/0!	0	#DIV/0!	0	#DIV/0!		Q9UBG3	0	#DIV/0!	0	#DIV/0!	0	#DIV/0!	0	#DIV/0!		Q9UBG3	0	#DIV/0!	0.333333	173.205	0	#DIV/0!	0	#DIV/0!		Q9UBG3	CRNN_HUMAN Cornulin OS=Homo sapiens GN=CRNN PE=1 SV=1	0	#DIV/0!	#DIV/0!		-0.338906	1	0.373901		0	#DIV/0!	#DIV/0!		0	#DIV/0!	#DIV/0!
Q9UM47	NOTC3_HUMAN Neurogenic locus notch homolog protein 3 OS=Homo sapiens GN=NOTCH3 PE=1 SV=2	1	0	#DIV/0!	0.333333	173.205	0	#DIV/0!	0	#DIV/0!		Q9UM47	0	#DIV/0!	0	#DIV/0!	0	#DIV/0!	0	#DIV/0!		Q9UM47	0	#DIV/0!	0	#DIV/0!	0	#DIV/0!	0	#DIV/0!		Q9UM47	NOTC3_HUMAN Neurogenic locus notch homolog protein 3 OS=Homo sapiens GN=NOTCH3 PE=1 SV=2	0	#DIV/0!	#DIV/0!		0.342565	1	0.373901		0	#DIV/0!	#DIV/0!		0	#DIV/0!	#DIV/0!
Q9UMF0	ICAM5_HUMAN Intercellular adhesion molecule 5 OS=Homo sapiens GN=ICAM5 PE=1 SV=3	1	0	#DIV/0!	0	#DIV/0!	0	#DIV/0!	0	#DIV/0!		Q9UMF0	0	#DIV/0!	0	#DIV/0!	0	#DIV/0!	0	#DIV/0!		Q9UMF0	0.333333	173.205	0	#DIV/0!	0	#DIV/0!	0	#DIV/0!		Q9UMF0	ICAM5_HUMAN Intercellular adhesion molecule 5 OS=Homo sapiens GN=ICAM5 PE=1 SV=3	-0.328891	1	0.373901		0	#DIV/0!	#DIV/0!		0	#DIV/0!	#DIV/0!		0	#DIV/0!	#DIV/0!
Q9UP52	TFR2_HUMAN Transferrin receptor protein 2 OS=Homo sapiens GN=TFR2 PE=1 SV=1	1	0	#DIV/0!	0	#DIV/0!	0	#DIV/0!	0	#DIV/0!		Q9UP52	0	#DIV/0!	0	#DIV/0!	0	#DIV/0!	0	#DIV/0!		Q9UP52	0	#DIV/0!	0	#DIV/0!	0.333333	173.205	0	#DIV/0!		Q9UP52	TFR2_HUMAN Transferrin receptor protein 2 OS=Homo sapiens GN=TFR2 PE=1 SV=1	0	#DIV/0!	#DIV/0!		0	#DIV/0!	#DIV/0!		-0.33089	1	0.373901		0	#DIV/0!	#DIV/0!
Q9Y222	DMTF1_HUMAN Cyclin-D-binding Myb-like transcription factor 1 OS=Homo sapiens GN=DMTF1 PE=1 SV=1	1	0.333333	173.205	0	#DIV/0!	0	#DIV/0!	0	#DIV/0!		Q9Y222	0	#DIV/0!	0	#DIV/0!	0	#DIV/0!	0	#DIV/0!		Q9Y222	0	#DIV/0!	0	#DIV/0!	0	#DIV/0!	0	#DIV/0!		Q9Y222	DMTF1_HUMAN Cyclin-D-binding Myb-like transcription factor 1 OS=Homo sapiens GN=DMTF1 PE=1 SV=1	0.372978	1	0.373901		0	#DIV/0!	#DIV/0!		0	#DIV/0!	#DIV/0!		0	#DIV/0!	#DIV/0!
Q9Y251	HPSE_HUMAN Heparanase OS=Homo sapiens GN=HPSE PE=1 SV=2	1	0	#DIV/0!	0.333333	173.205	0	#DIV/0!	0	#DIV/0!		Q9Y251	0	#DIV/0!	0	#DIV/0!	0	#DIV/0!	0	#DIV/0!		Q9Y251	0	#DIV/0!	0	#DIV/0!	0	#DIV/0!	0	#DIV/0!		Q9Y251	HPSE_HUMAN Heparanase OS=Homo sapiens GN=HPSE PE=1 SV=2	0	#DIV/0!	#DIV/0!		0.362157	1	0.373901		0	#DIV/0!	#DIV/0!		0	#DIV/0!	#DIV/0!
[truncated: 12 more columns]
