# Supplementary material for: Cell Cycle Model System for Advancing Cancer Biomarker Research
Source: Sci Rep. 2017 Dec 21;7:17989. doi: 10.1038/s41598-017-17845-6 (PMC5740075; doi:10.1038/s41598-017-17845-6)
Supplement: Supplementary file 3 — Supplementary Dataset 2: Up/down-regulated protein panels [file 41598_2017_17845_MOESM3_ESM.xlsx]

## Sheet: Supplemental table S2
Cell Cycle Model System for Advancing Cancer Biomarker Research
Supplemental Table S2
1,2Iulia M. Lazar,* 3Ina Hoeschele, 1Juliana de Morais, 1Milagros J. Tenga
1Department of Biological Sciences and 2Carilion School of Medicine, Virginia Tech
1981 Kraft Drive, Blacksburg, VA 24061
3Department of Statistics and Biocomplexity Institute, Virginia Tech
1015e Science Circle, Blacksburg, VA 24061

## Sheet: Up-regulated protein panel
Up-regulated protein panel (log2 values of fold-change in spectral count values of cancerous MCF7 or SKBR3 vs. non-cancerous MCF10 proteins)
Conditions for selection: (i) the protein had to be identifiable in at least two cell states; (ii) fold-change>=2; (iii) the p-values associated with a change had to be p=<0.2 for at least one out of the 8 comparisons
The proteins are sorted based on the values in the first column that represent the log2 ratios of the G1N/MCF7 vs. MCF10 comparison, from high to low
Cells comprising zeros correspond to proteins that were not detected in that given cell state
UniProt ID	Name	G1N_7vs10	SN_7vs10	G1N_3vs10	SN_3vs10	G1C_7vs10	SC_7vs10	G1C_3vs10	SC_3vs10		Total spectral counts
P08727	K1C19_HUMAN Keratin type I cytoskeletal 19 OS=Homo sapiens GN=KRT19 PE=1 SV=4	7.00029	7.13886	8.85463	7.5366	8.90059	8.6581	7.95171	7.17963		6833.25
P34931	HS71L_HUMAN Heat shock 70 kDa protein 1-like OS=Homo sapiens GN=HSPA1L PE=1 SV=2	5.86105	0.561538	4.24948	1.40084	0.953043	0.561258	0.0919032	1.04968		2360.5
P35749	MYH11_HUMAN Myosin-11 OS=Homo sapiens GN=MYH11 PE=1 SV=3	3.75856	0	0	0	0	0	0	0		39
O14908	GIPC1_HUMAN PDZ domain-containing protein GIPC1 OS=Homo sapiens GN=GIPC1 PE=1 SV=2	3.73738	3.65717	0	0	0.540591	-0.013586	0.305115	0.3688		85
P26358	DNMT1_HUMAN DNA (cytosine-5)-methyltransferase 1 OS=Homo sapiens GN=DNMT1 PE=1 SV=2	3.51928	2.51788	1.44084	-0.115733	0.350532	0	0	0		111
P63092	GNAS2_HUMAN Guanine nucleotide-binding protein G(s) subunit alpha isoforms short OS=Homo sapiens GN=GNAS PE=1 SV=1	2.99517	3.46457	1.49996	4.91572	2.99687	1.97403	2.58707	1.01179		250
P52701	MSH6_HUMAN DNA mismatch repair protein Msh6 OS=Homo sapiens GN=MSH6 PE=1 SV=2	2.91268	2.89286	0.697106	1.49115	0	0	0	0		93.25
P16455	MGMT_HUMAN Methylated-DNA--protein-cysteine methyltransferase OS=Homo sapiens GN=MGMT PE=1 SV=1	2.80819	1.62061	0	0	0	0	0	0.294401		25
P11388	TOP2A_HUMAN DNA topoisomerase 2-alpha OS=Homo sapiens GN=TOP2A PE=1 SV=3	2.73498	3.58236	4.80273	5.27195	0	0	0	0.641178		310.75
P29372	3MG_HUMAN DNA-3-methyladenine glycosylase OS=Homo sapiens GN=MPG PE=1 SV=3	2.72093	0.507804	0	-1.11175	0	0	0	0		28
P46013	KI67_HUMAN Antigen KI-67 OS=Homo sapiens GN=MKI67 PE=1 SV=2	2.71267	4.40676	0.30489	0.96588	0	0	0	0		98
Q6P1J9	CDC73_HUMAN Parafibromin OS=Homo sapiens GN=CDC73 PE=1 SV=1	2.64225	1.9444	1.03525	0.876696	0	0	0	0		51
Q14980	NUMA1_HUMAN Nuclear mitotic apparatus protein 1 OS=Homo sapiens GN=NUMA1 PE=1 SV=2	2.57642	3.05338	0.954234	1.98842	1.05525	0	0	0		1035.5
P43246	MSH2_HUMAN DNA mismatch repair protein Msh2 OS=Homo sapiens GN=MSH2 PE=1 SV=1	2.44287	2.42472	2.35516	0.79354	0	0	0	0		50.75
P34896	GLYC_HUMAN Serine hydroxymethyltransferase cytosolic OS=Homo sapiens GN=SHMT1 PE=1 SV=1	2.35789	-1.39164	-0.348535	-1.39164	0	0	0	0		24
Q01831	XPC_HUMAN DNA repair protein complementing XP-C cells OS=Homo sapiens GN=XPC PE=1 SV=4	2.11791	0	0	0	0	0	0	0		10
P06400	RB_HUMAN Retinoblastoma-associated protein OS=Homo sapiens GN=RB1 PE=1 SV=2	1.82834	0.332521	0.205234	-0.543465	0	0.865695	0	0		53
P18887	XRCC1_HUMAN DNA repair protein XRCC1 OS=Homo sapiens GN=XRCC1 PE=1 SV=2	1.7851	0.536924	0	0	0	0	0	0		10
Q12888	TP53B_HUMAN Tumor suppressor p53-binding protein 1 OS=Homo sapiens GN=TP53BP1 PE=1 SV=2	1.73617	-0.00366747	1.23174	-0.335689	0	0	0	0		16.25
P35244	RFA3_HUMAN Replication protein A 14 kDa subunit OS=Homo sapiens GN=RPA3 PE=1 SV=1	1.68523	1.9295	1.0367	0.965589	1.19109	0.484251	-0.0876989	-0.479424		93.25
O43290	SNUT1_HUMAN U4/U6.U5 tri-snRNP-associated protein 1 OS=Homo sapiens GN=SART1 PE=1 SV=1	1.67692	1.05553	1.04187	-0.423691	0	0	0	0		132.5
O00255	MEN1_HUMAN Menin OS=Homo sapiens GN=MEN1 PE=1 SV=4	1.59414	0	0	0.292285	0	0	0	0		7
O00206	TLR4_HUMAN Toll-like receptor 4 OS=Homo sapiens GN=TLR4 PE=1 SV=2	1.58535	1.20162	0.49001	0	0	0	0	0		13
P49916	DNLI3_HUMAN DNA ligase 3 OS=Homo sapiens GN=LIG3 PE=1 SV=2	1.48949	0.3398	1.63329	0.815389	0.362157	0	0	0		22
P15941	MUC1_HUMAN Mucin-1 OS=Homo sapiens GN=MUC1 PE=1 SV=3	1.24214	-1.47021	0	-2.98138	-0.744081	-1.33204	-0.744081	-1.33204		44
Q13085	ACACA_HUMAN Acetyl-CoA carboxylase 1 OS=Homo sapiens GN=ACACA PE=1 SV=2	1.20954	-0.0120263	-0.271609	0.296422	-0.481672	-0.0639064	-1.57893	-1.48786		40
P20585	MSH3_HUMAN DNA mismatch repair protein Msh3 OS=Homo sapiens GN=MSH3 PE=1 SV=4	1.12076	0.840952	0.283626	0.314133	0	0	0	0		12
Q9UHN1	DPOG2_HUMAN DNA polymerase subunit gamma-2 mitochondrial OS=Homo sapiens GN=POLG2 PE=1 SV=1	1.10644	1.03765	-1.07087	-0.337649	0	0	0	0		20
P08107	Heat shock 70 kDa protein 1A/1B OS=Homo sapiens GN=HSPA1A PE=1 SV=5 - [HSP71_HUMAN]	1.05828	0.61102	-0.441299	1.01616	1.05578	0.59969	-0.0363054	0.707546		3837.25
Q9UBB5	MBD2_HUMAN Methyl-CpG-binding domain protein 2 OS=Homo sapiens GN=MBD2 PE=1 SV=1	1.03808	0.990686	2.11435	0.501256	0	0	0	0		21.25
P35520	CBS_HUMAN Cystathionine beta-synthase OS=Homo sapiens GN=CBS PE=1 SV=2	0.920248	0	0	0	2.21081	0.330213	0	0		16
P11586	C1TC_HUMAN C-1-tetrahydrofolate synthase cytoplasmic OS=Homo sapiens GN=MTHFD1 PE=1 SV=3	0.910779	-1.00812	0.706358	-0.366901	2.51601	1.54927	1.59461	0.194912		435
Q8N1B4	VPS52_HUMAN Vacuolar protein sorting-associated protein 52 homolog OS=Homo sapiens GN=VPS52 PE=1 SV=1	0.791213	0.695982	-0.938048	1.30248	1.79795	1.56173	2.1527	1.45681		72
P14625	ENPL_HUMAN Endoplasmin OS=Homo sapiens GN=HSP90B1 PE=1 SV=1	0.7354	0.774055	1.94614	0.845399	0.484773	0.177075	0.482145	0.199517		1594.5
Q13330	MTA1_HUMAN Metastasis-associated protein MTA1 OS=Homo sapiens GN=MTA1 PE=1 SV=2	0.580486	0.983562	0	0	0	0	0	0		6
P40763	STAT3_HUMAN Signal transducer and activator of transcription 3 OS=Homo sapiens GN=STAT3 PE=1 SV=2	0.52693	0.327048	0.96214	0.448301	-1.22344	-1.68105	1.29628	1.83385		280.5
P03886	NU1M_HUMAN NADH-ubiquinone oxidoreductase chain 1 OS=Homo sapiens GN=MT-ND1 PE=1 SV=1	0.52693	0	1.26977	0.636109	0	0	0	0		9.5
P15311	EZRI_HUMAN Ezrin OS=Homo sapiens GN=EZR PE=1 SV=4	0.401444	0.270011	0.15094	0.97141	-0.818796	-1.30564	-0.513819	-0.441351		2068.25
P54727	RD23B_HUMAN UV excision repair protein RAD23 homolog B OS=Homo sapiens GN=RAD23B PE=1 SV=1	0.379538	1.22179	-0.137889	1.6565	0.797524	0.582264	0.489532	0.276714		326.25
P03891	NU2M_HUMAN NADH-ubiquinone oxidoreductase chain 2 OS=Homo sapiens GN=MT-ND2 PE=1 SV=2	0.372978	1.7082	0.30489	1.67117	1.6004	0	1.42532	0		31
P20700	LMNB1_HUMAN Lamin-B1 OS=Homo sapiens GN=LMNB1 PE=1 SV=2	0.341891	0.233988	1.12998	1.00213	0.704722	-0.340416	1.34127	-0.0424208		709.75
P11172	UMPS_HUMAN Uridine 5'-monophosphate synthase OS=Homo sapiens GN=UMPS PE=1 SV=1	0.332291	0	0	0	2.38848	0.628269	0.325258	1.18412		36
Q9UBN6	TR10D_HUMAN Tumor necrosis factor receptor superfamily member 10D OS=Homo sapiens GN=TNFRSF10D PE=1 SV=1	0.332291	0	0.433124	1.55445	-0.396889	0	-0.0917735	0.316492		12.25
P06748	NPM_HUMAN Nucleophosmin OS=Homo sapiens GN=NPM1 PE=1 SV=2	0.255161	0.534786	0.986035	-0.738899	0.070648	0.208481	-0.0386212	-0.550049		6280.75
P22392	NDKB_HUMAN Nucleoside diphosphate kinase B OS=Homo sapiens GN=NME2 PE=1 SV=1	0.236541	1.30203	0.54856	0.650517	0.464472	0.798506	-0.475538	0.0686921		1038.25
P47985	UCRI_HUMAN Cytochrome b-c1 complex subunit Rieske mitochondrial OS=Homo sapiens GN=UQCRFS1 PE=1 SV=2	0.210616	1.9823	0.666212	2.69688	0.551118	0	0.490317	0		50
P12004	PCNA_HUMAN Proliferating cell nuclear antigen OS=Homo sapiens GN=PCNA PE=1 SV=1	0	1.0355	0.79862	1.93139	2.27234	0.238167	3.48445	2.08665		170
P05091	ALDH2_HUMAN Aldehyde dehydrogenase mitochondrial OS=Homo sapiens GN=ALDH2 PE=1 SV=2	0	0	1.90817	1.67066	0	0	6.38555	5.72989		463.5
P21964	COMT_HUMAN Catechol O-methyltransferase OS=Homo sapiens GN=COMT PE=1 SV=2	0	0	1.55603	1.84756	0.940118	-1.23175	2.76359	1.5998		447.25
P16435	NCPR_HUMAN NADPH--cytochrome P450 reductase OS=Homo sapiens GN=POR PE=1 SV=2	0	0	0.433124	0.636109	2.82345	1.42714	4.92613	3.63207		283.25
P21266	GSTM3_HUMAN Glutathione S-transferase Mu 3 OS=Homo sapiens GN=GSTM3 PE=1 SV=3	0	0	0	0	4.36423	3.94369	4.32474	3.94727		210
P04626	ERBB2_HUMAN Receptor tyrosine-protein kinase erbB-2 OS=Homo sapiens GN=ERBB2 PE=1 SV=1	0	0	3.12423	2.68749	0	0	4.03553	4.34034		160.25
P25815	S100P_HUMAN Protein S100-P OS=Homo sapiens GN=S100P PE=1 SV=2	0	0	1.74149	3.74654	0	0	3.28251	4.17213		147
Q14451	GRB7_HUMAN Growth factor receptor-bound protein 7 OS=Homo sapiens GN=GRB7 PE=1 SV=2	0	0	3.01889	3.50641	0	0	3.12602	2.48723		102.5
O75223	GGCT_HUMAN Gamma-glutamylcyclotransferase OS=Homo sapiens GN=GGCT PE=1 SV=1	0	0	0	0	2.55077	1.60538	3.39614	1.93927		79
Q5K4L6	S27A3_HUMAN Long-chain fatty acid transport protein 3 OS=Homo sapiens GN=SLC27A3 PE=2 SV=3	0	0.664698	0	0	1.31353	1.80473	1.91478	1.11401		46
P16422	EPCAM_HUMAN Epithelial cell adhesion molecule OS=Homo sapiens GN=EPCAM PE=1 SV=2	0	0	0	0	2.95682	2.20465	1.15607	1.50829		42
Q16881	TRXR1_HUMAN Thioredoxin reductase 1 cytoplasmic OS=Homo sapiens GN=TXNRD1 PE=1 SV=3	0	0	0	1.10496	-2.13827	-0.879922	2.58923	4.1361		207
P15559	NQO1_HUMAN NAD(P)H dehydrogenase [quinone] 1 OS=Homo sapiens GN=NQO1 PE=1 SV=1	0	0	0	0	1.50094	3.11315	2.08554	2.8074		139
P23921	RIR1_HUMAN Ribonucleoside-diphosphate reductase large subunit OS=Homo sapiens GN=RRM1 PE=1 SV=1	0	0	0	0	1.59372	0.55451	3.00179	2.52572		49
Q92820	GGH_HUMAN Gamma-glutamyl hydrolase OS=Homo sapiens GN=GGH PE=1 SV=2	0	0	0.98374	0.606418	1.54358	1.99037	0.600907	0.289606		44
O43708	MAAI_HUMAN Maleylacetoacetate isomerase OS=Homo sapiens GN=GSTZ1 PE=1 SV=3	0	0	0	0	1.33978	1.55857	2.23898	0.794897		30
Q92597	NDRG1_HUMAN Protein NDRG1 OS=Homo sapiens GN=NDRG1 PE=1 SV=1	0	0	0.923134	1.72236	-3.75804	-4.43707	1.64031	0.749598		414.25
P02786	TFR1_HUMAN Transferrin receptor protein 1 OS=Homo sapiens GN=TFRC PE=1 SV=2	0	0.526571	0	0	2.28159	-0.0477414	2.10365	-1.43344		183
Q08380	LG3BP_HUMAN Galectin-3-binding protein OS=Homo sapiens GN=LGALS3BP PE=1 SV=1	0	0	0.433124	0.605463	0.566381	0	4.50903	3.82564		120.25
P16615	AT2A2_HUMAN Sarcoplasmic/endoplasmic reticulum calcium ATPase 2 OS=Homo sapiens GN=ATP2A2 PE=1 SV=1	0	0.332022	0	0.900699	-0.202778	-0.0499854	1.69153	1.79528		119
P55290	CAD13_HUMAN Cadherin-13 OS=Homo sapiens GN=CDH13 PE=1 SV=1	0	0	0	0.313179	1.54208	1.65902	0.583415	0.596451		75
P04040	CATA_HUMAN Catalase OS=Homo sapiens GN=CAT PE=1 SV=3	0	0	0	0	0.889986	0	3.92258	2.21432		66
P20839	IMDH1_HUMAN Inosine-5'-monophosphate dehydrogenase 1 OS=Homo sapiens GN=IMPDH1 PE=1 SV=2	0	0	0	0	0	0	3.27717	3.46205		65
P27361	MK03_HUMAN Mitogen-activated protein kinase 3 OS=Homo sapiens GN=MAPK3 PE=1 SV=4	0	0.3398	0	0	1.46002	1.08928	-0.731711	1.60161		52
P48163	MAOX_HUMAN NADP-dependent malic enzyme OS=Homo sapiens GN=ME1 PE=1 SV=1	0	0	0	0	0.70928	0.330213	2.14926	3.01086		43
Q99873	ANM1_HUMAN Protein arginine N-methyltransferase 1 OS=Homo sapiens GN=PRMT1 PE=1 SV=2	0	0	0	0.292285	1.04312	1.98447	-0.815696	-0.539506		32
P04183	KITH_HUMAN Thymidine kinase cytosolic OS=Homo sapiens GN=TK1 PE=1 SV=2	0	0.526571	0.623345	0	0	1.95392	0	1.82887		23
P50225	ST1A1_HUMAN Sulfotransferase 1A1 OS=Homo sapiens GN=SULT1A1 PE=1 SV=3	0	0	0	0	0	0	1.92956	1.59612		20
O75363	BCAS1_HUMAN Breast carcinoma-amplified sequence 1 OS=Homo sapiens GN=BCAS1 PE=1 SV=2	0	0	0	0	0	0	1.90056	1.19068		19
Q6UXD5	SE6L2_HUMAN Seizure 6-like protein 2 OS=Homo sapiens GN=SEZ6L2 PE=1 SV=2	0	0	0	0	1.73867	1.55803	-0.396889	0		17
Q05823	RN5A_HUMAN 2-5A-dependent ribonuclease OS=Homo sapiens GN=RNASEL PE=1 SV=2	0	0	0	0	0	-0.340416	1.53181	1.16675		16
Q9UBV2	SE1L1_HUMAN Protein sel-1 homolog 1 OS=Homo sapiens GN=SEL1L PE=1 SV=3	0	0	0	0	1.59499	1.20955	0	0		12
P25787	PSA2_HUMAN Proteasome subunit alpha type-2 OS=Homo sapiens GN=PSMA2 PE=1 SV=2	0	-0.869756	0	2.07416	-0.0201557	0.255428	0.0312041	-0.594067		381
P07099	HYEP_HUMAN Epoxide hydrolase 1 OS=Homo sapiens GN=EPHX1 PE=1 SV=1	0	0	0	0.313179	-1.8962	-0.685728	0.661158	1.67833		185
O14737	PDCD5_HUMAN Programmed cell death protein 5 OS=Homo sapiens GN=PDCD5 PE=1 SV=3	0	0	0	0	-0.23503	0.076862	1.22531	-0.505578		67
P06702	S10A9_HUMAN Protein S100-A9 OS=Homo sapiens GN=S100A9 PE=1 SV=1	0	0	0	0	-2.1521	-1.41291	-0.569113	1.69669		61
P01111	RASN_HUMAN GTPase NRas OS=Homo sapiens GN=NRAS PE=1 SV=1	0	0	0	1.10888	-1.1992	-0.701179	-2.44603	-1.6194		40
Q9UGI8	TES_HUMAN Testin OS=Homo sapiens GN=TES PE=1 SV=1	0	0	0	0	-1.09801	-0.340416	0.904134	2.7062		40
O00170	AIP_HUMAN AH receptor-interacting protein OS=Homo sapiens GN=AIP PE=1 SV=2	0	0	0	0	1.40037	1.90996	-0.0720854	-0.24151		36
P29353	SHC1_HUMAN SHC-transforming protein 1 OS=Homo sapiens GN=SHC1 PE=1 SV=4	0	-0.33089	0	-0.33089	1.82219	-1.24655	0.947777	-1.30505		36
P55211	CASP9_HUMAN Caspase-9 OS=Homo sapiens GN=CASP9 PE=1 SV=3	0	-0.00562779	0	0.455891	0.317398	0.761047	0.456025	1.25752		33
Q99757	THIOM_HUMAN Thioredoxin mitochondrial OS=Homo sapiens GN=TXN2 PE=1 SV=2	0	0	0	0	-0.255159	0.805236	1.74613	0.907037		27
Q9BQ52	RNZ2_HUMAN Zinc phosphodiesterase ELAC protein 2 OS=Homo sapiens GN=ELAC2 PE=1 SV=2	0	0	0	0	0.902748	-0.0649215	1.33118	0.552387		23
O60934	NBN_HUMAN Nibrin OS=Homo sapiens GN=NBN PE=1 SV=1	0	-0.959986	1.65529	-0.361971	0	0	0	0		19.25
Q9NNW7	TRXR2_HUMAN Thioredoxin reductase 2 mitochondrial OS=Homo sapiens GN=TXNRD2 PE=1 SV=3	0	0	0	0	0	-0.787367	1.18123	0.40331		15
Q15648	MED1_HUMAN Mediator of RNA polymerase II transcription subunit 1 OS=Homo sapiens GN=MED1 PE=1 SV=4	0	0.671822	0.49373	1.67884	0	0	0	0		13
P14174	MIF_HUMAN Macrophage migration inhibitory factor OS=Homo sapiens GN=MIF PE=1 SV=4	0	0	0	0	0	-1.19301	1.15323	-1.19301		12
P28340	DPOD1_HUMAN DNA polymerase delta catalytic subunit OS=Homo sapiens GN=POLD1 PE=1 SV=2	0	0.318864	0	0.314133	0.893683	1.56365	0	0		11
Q00653	NFKB2_HUMAN Nuclear factor NF-kappa-B p100 subunit OS=Homo sapiens GN=NFKB2 PE=1 SV=4	0	0	0	0	-1.31893	0.330213	-1.31893	1.12765		11
Q13641	TPBG_HUMAN Trophoblast glycoprotein OS=Homo sapiens GN=TPBG PE=1 SV=1	0	0	0	0	0.70928	1.63309	0	0		11
Q9BRT3	MIEN1_HUMAN Migration and invasion enhancer 1 OS=Homo sapiens GN=MIEN1 PE=1 SV=1	0	0	0	0	0	0	0.517523	1.4424		10
P34913	HYES_HUMAN Bifunctional epoxide hydrolase 2 OS=Homo sapiens GN=EPHX2 PE=1 SV=2	0	0	0	0	0	0	1.80389	0		8
O43683	BUB1_HUMAN Mitotic checkpoint serine/threonine-protein kinase BUB1 OS=Homo sapiens GN=BUB1 PE=1 SV=1	0	0.3398	0	0	1.1175	0.55451	0	0.316492		8
O60674	JAK2_HUMAN Tyrosine-protein kinase JAK2 OS=Homo sapiens GN=JAK2 PE=1 SV=2	0	0	0	0	0	0	0.656622	1.04114		7
P06396	GELS_HUMAN Gelsolin OS=Homo sapiens GN=GSN PE=1 SV=1	-0.0155652	0.591548	-0.826538	-0.26224	-0.394152	0.431752	0.946205	1.95423		436
P09874	PARP1_HUMAN Poly [ADP-ribose] polymerase 1 OS=Homo sapiens GN=PARP1 PE=1 SV=4	-0.117013	-0.638698	0.432266	-0.0868639	0.429212	0.901106	1.73737	-1.52662		1505.75
P14618	KPYM_HUMAN Pyruvate kinase PKM OS=Homo sapiens GN=PKM PE=1 SV=4	-0.126302	-0.936018	0.57497	1.05307	-0.00817236	-0.107939	-0.930826	-0.817642		7955.5
Q14247	SRC8_HUMAN Src substrate cortactin OS=Homo sapiens GN=CTTN PE=1 SV=2	-0.271308	-0.774009	0.235357	-0.136227	-0.554181	1.53306	0.235762	1.86245		161
P10620	MGST1_HUMAN Microsomal glutathione S-transferase 1 OS=Homo sapiens GN=MGST1 PE=1 SV=1	-0.372016	0	-0.0671257	2.24764	0	0	0	0		18
P17275	JUNB_HUMAN Transcription factor jun-B OS=Homo sapiens GN=JUNB PE=1 SV=1	-0.391876	-0.33	-0.966601	-1.21877	0.122629	0.0105412	0.0563419	0.976701		48
P07339	CATD_HUMAN Cathepsin D OS=Homo sapiens GN=CTSD PE=1 SV=1	-0.477723	2.12105	2.2786	2.22899	1.04417	0.65861	1.23741	0.775322		661
O15446	RPA34_HUMAN DNA-directed RNA polymerase I subunit RPA34 OS=Homo sapiens GN=CD3EAP PE=1 SV=1	-0.522388	-1.16191	1.71745	-0.236847	0	0	0	0		32
P27695	APEX1_HUMAN DNA-(apurinic or apyrimidinic site) lyase OS=Homo sapiens GN=APEX1 PE=1 SV=2	-0.633874	-0.535475	0.35835	0.0185012	0.157748	0.801495	0.00530492	1.03978		739
Q07065	CKAP4_HUMAN Cytoskeleton-associated protein 4 OS=Homo sapiens GN=CKAP4 PE=1 SV=2	-0.701013	0.535481	-0.568149	2.6254	0	0	0	0		43.25
P00390	GSHR_HUMAN Glutathione reductase mitochondrial OS=Homo sapiens GN=GSR PE=1 SV=2	-0.992198	0	-0.992198	0	-0.193172	0	2.8604	2.0177		54
P35232	PHB_HUMAN Prohibitin OS=Homo sapiens GN=PHB PE=1 SV=1	-1.21404	1.14188	-2.41145	1.40052	2.4977	1.51618	3.49353	0.96762		487

## Sheet: Down-regulated protein panel
Down-regulated protein panel (log2 values of fold-change in spectral count values of cancerous MCF7 or SKBR3 vs. non-cancerous MCF10 proteins)
Conditions for selection: (i) the protein had to be identifiable in at least two cell states; (ii) fold-change>=2; (iii) the p-values associated with a change had to be p=<0.2 for at least one out of the 8 comparisons
The proteins are sorted based on the values in the first column that represent the log2 ratios of the G1N/MCF7 vs. MCF10 comparison, from high to low
Cells comprising zeros correspond to proteins that were not detected in that given cell state
UniProt ID	Name	G1N_7vs10	SN_7vs10	G1N_3vs10	SN_3vs10	G1C_7vs10	SC_7vs10	G1C_3vs10	SC_3vs10		Total spectral counts
P29372	3MG_HUMAN DNA-3-methyladenine glycosylase OS=Homo sapiens GN=MPG PE=1 SV=3	2.72093	0.507804	0	-1.11175	0	0	0	0		28
P34896	GLYC_HUMAN Serine hydroxymethyltransferase cytosolic OS=Homo sapiens GN=SHMT1 PE=1 SV=1	2.35789	-1.39164	-0.348535	-1.39164	0	0	0	0		24
P15941	MUC1_HUMAN Mucin-1 OS=Homo sapiens GN=MUC1 PE=1 SV=3	1.24214	-1.47021	0	-2.98138	-0.744081	-1.33204	-0.744081	-1.33204		44
Q13085	ACACA_HUMAN Acetyl-CoA carboxylase 1 OS=Homo sapiens GN=ACACA PE=1 SV=2	1.20954	-0.0120263	-0.271609	0.296422	-0.481672	-0.0639064	-1.57893	-1.48786		40
Q9UHN1	DPOG2_HUMAN DNA polymerase subunit gamma-2 mitochondrial OS=Homo sapiens GN=POLG2 PE=1 SV=1	1.10644	1.03765	-1.07087	-0.337649	0	0	0	0		20
Q7Z5J4	RAI1_HUMAN Retinoic acid-induced protein 1 OS=Homo sapiens GN=RAI1 PE=1 SV=2	0.824463	1.37971	-1.27871	-0.77774	0	0.341539	0	0		40.25
P40763	STAT3_HUMAN Signal transducer and activator of transcription 3 OS=Homo sapiens GN=STAT3 PE=1 SV=2	0.52693	0.327048	0.96214	0.448301	-1.22344	-1.68105	1.29628	1.83385		280.5
O43684	BUB3_HUMAN Mitotic checkpoint protein BUB3 OS=Homo sapiens GN=BUB3 PE=1 SV=1	0.467106	0.349903	-0.852324	-1.73075	0.350532	0.671752	0	0		246.75
P15311	EZRI_HUMAN Ezrin OS=Homo sapiens GN=EZR PE=1 SV=4	0.401444	0.270011	0.15094	0.97141	-0.818796	-1.30564	-0.513819	-0.441351		2068.25
Q13509	TBB3_HUMAN Tubulin beta-3 chain OS=Homo sapiens GN=TUBB3 PE=1 SV=2	0.361485	0.317836	-0.109873	-5.07184	0.0320218	0.243755	-0.686922	-0.690915		3337.75
P17931	LEG3_HUMAN Galectin-3 OS=Homo sapiens GN=LGALS3 PE=1 SV=5	0.241754	-0.10005	-2.37588	-2.2009	0.911825	0.526217	-2.15784	-3.04199		139
P07737	PROF1_HUMAN Profilin-1 OS=Homo sapiens GN=PFN1 PE=1 SV=2	0.0361164	0.70191	-0.315592	0.584099	0.120316	-0.019263	-1.11574	-0.822977		1442
Q01995	TAGL_HUMAN Transgelin OS=Homo sapiens GN=TAGLN PE=1 SV=4	0	-3.52432	0	-3.52432	-2.20925	-4.51377	-2.20925	-4.51377		109
P12429	ANXA3_HUMAN Annexin A3 OS=Homo sapiens GN=ANXA3 PE=1 SV=3	0	0	0	0	-5.74388	-6.01636	-5.77468	-3.35804		390
P40261	NNMT_HUMAN Nicotinamide N-methyltransferase OS=Homo sapiens GN=NNMT PE=1 SV=1	0	0	0	0	-4.1182	-4.08432	-4.1182	-4.08432		94
P04179	SODM_HUMAN Superoxide dismutase [Mn] mitochondrial OS=Homo sapiens GN=SOD2 PE=1 SV=2	0	0	0	0	-3.38616	-3.33019	-3.38616	-3.33019		56
P07203	GPX1_HUMAN Glutathione peroxidase 1 OS=Homo sapiens GN=GPX1 PE=1 SV=4	0	0	0	0	-2.88374	-3.3811	-2.88374	-3.3811		52
P42330	AK1C3_HUMAN Aldo-keto reductase family 1 member C3 OS=Homo sapiens GN=AKR1C3 PE=1 SV=4	0	0	0	0	-3.19796	-3.08624	-3.19796	-3.08624		45
Q14116	IL18_HUMAN Interleukin-18 OS=Homo sapiens GN=IL18 PE=1 SV=1	0	0	0	0	-2.52329	-2.99106	-2.52329	-2.99106		34
P16070	CD44_HUMAN CD44 antigen OS=Homo sapiens GN=CD44 PE=1 SV=3	0	0	0	0	-1.17975	-2.01423	-1.17975	-2.01423		23
Q53FA7	QORX_HUMAN Quinone oxidoreductase PIG3 OS=Homo sapiens GN=TP53I3 PE=1 SV=2	0	0	0	0	-2.3981	-1.44519	-2.3981	-1.44519		17
P01111	RASN_HUMAN GTPase NRas OS=Homo sapiens GN=NRAS PE=1 SV=1	0	0	0	1.10888	-1.1992	-0.701179	-2.44603	-1.6194		40
P62328	TYB4_HUMAN Thymosin beta-4 OS=Homo sapiens GN=TMSB4X PE=1 SV=2	0	0	0	0	-0.981378	0.346915	-3.26109	-1.85773		54
Q92597	NDRG1_HUMAN Protein NDRG1 OS=Homo sapiens GN=NDRG1 PE=1 SV=1	0	0	0.923134	1.72236	-3.75804	-4.43707	1.64031	0.749598		414.25
P06702	S10A9_HUMAN Protein S100-A9 OS=Homo sapiens GN=S100A9 PE=1 SV=1	0	0	0	0	-2.1521	-1.41291	-0.569113	1.69669		61
P14174	MIF_HUMAN Macrophage migration inhibitory factor OS=Homo sapiens GN=MIF PE=1 SV=4	0	0	0	0	0	-1.19301	1.15323	-1.19301		12
Q00653	NFKB2_HUMAN Nuclear factor NF-kappa-B p100 subunit OS=Homo sapiens GN=NFKB2 PE=1 SV=4	0	0	0	0	-1.31893	0.330213	-1.31893	1.12765		11
P00441	SODC_HUMAN Superoxide dismutase [Cu-Zn] OS=Homo sapiens GN=SOD1 PE=1 SV=2	0	0	0	0.313179	-1.03859	-1.27263	0.592947	0.173435		221
P14550	AK1A1_HUMAN Alcohol dehydrogenase [NADP(+)] OS=Homo sapiens GN=AKR1A1 PE=1 SV=3	0	0	0.65725	0.472772	-2.20318	-1.99047	0.68453	0.800173		178.5
Q15121	PEA15_HUMAN Astrocytic phosphoprotein PEA-15 OS=Homo sapiens GN=PEA15 PE=1 SV=2	0	0	0	0	-2.63218	-2.85787	-0.0440909	0.500135		116
Q15165	PON2_HUMAN Serum paraoxonase/arylesterase 2 OS=Homo sapiens GN=PON2 PE=1 SV=3	0	0	0	0	-1.97716	-1.75749	1.29666	0.935851		72
P00492	HPRT_HUMAN Hypoxanthine-guanine phosphoribosyltransferase OS=Homo sapiens GN=HPRT1 PE=1 SV=2	0	0	0	0	0.543606	0.208789	-2.24179	-2.29599		68
Q06124	PTN11_HUMAN Tyrosine-protein phosphatase non-receptor type 11 OS=Homo sapiens GN=PTPN11 PE=1 SV=2	0	0	0	0	-1.58546	-0.312576	-1.29155	0.929649		27
P50579	MAP2_HUMAN Methionine aminopeptidase 2 OS=Homo sapiens GN=METAP2 PE=1 SV=1	0	-2.10282	0	-2.61175	0	0	0	0		18
P63313	TYB10_HUMAN Thymosin beta-10 OS=Homo sapiens GN=TMSB10 PE=1 SV=2	0	0	0	0	-2.27071	-0.834817	-2.27071	-0.834817		18
Q8IUF8	MINA_HUMAN Bifunctional lysine-specific demethylase and histidyl-hydroxylase MINA OS=Homo sapiens GN=MINA PE=1 SV=1	0	-1.72932	0.307626	-1.25655	0	0	0	0		10
P49789	FHIT_HUMAN Bis(5'-adenosyl)-triphosphatase OS=Homo sapiens GN=FHIT PE=1 SV=3	0	0	0	0	-1.52694	-0.539506	-1.52694	-0.539506		9
Q53EL6	PDCD4_HUMAN Programmed cell death protein 4 OS=Homo sapiens GN=PDCD4 PE=1 SV=2	0	-0.33089	0	-0.33089	-1.52694	0	-1.52694	0		8
P18074	ERCC2_HUMAN TFIIH basal transcription factor complex helicase XPD subunit OS=Homo sapiens GN=ERCC2 PE=1 SV=1	0	-1.00423	0	-1.00423	0	0	0.305115	0		4
Q16881	TRXR1_HUMAN Thioredoxin reductase 1 cytoplasmic OS=Homo sapiens GN=TXNRD1 PE=1 SV=3	0	0	0	1.10496	-2.13827	-0.879922	2.58923	4.1361		207
P02786	TFR1_HUMAN Transferrin receptor protein 1 OS=Homo sapiens GN=TFRC PE=1 SV=2	0	0.526571	0	0	2.28159	-0.0477414	2.10365	-1.43344		183
P07099	HYEP_HUMAN Epoxide hydrolase 1 OS=Homo sapiens GN=EPHX1 PE=1 SV=1	0	0	0	0.313179	-1.8962	-0.685728	0.661158	1.67833		185
Q9UGI8	TES_HUMAN Testin OS=Homo sapiens GN=TES PE=1 SV=1	0	0	0	0	-1.09801	-0.340416	0.904134	2.7062		40
P29353	SHC1_HUMAN SHC-transforming protein 1 OS=Homo sapiens GN=SHC1 PE=1 SV=4	0	-0.33089	0	-0.33089	1.82219	-1.24655	0.947777	-1.30505		36
P10599	THIO_HUMAN Thioredoxin OS=Homo sapiens GN=TXN PE=1 SV=3	0	-1.11655	0.612517	0.22606	0.0217454	-0.249501	-0.0106961	-0.24783		218
P25786	PSA1_HUMAN Proteasome subunit alpha type-1 OS=Homo sapiens GN=PSMA1 PE=1 SV=1	0	0	0	0.627312	0.656948	-0.0513766	0.110635	-1.89014		108
P78417	GSTO1_HUMAN Glutathione S-transferase omega-1 OS=Homo sapiens GN=GSTO1 PE=1 SV=2	0	0	0	0	0.543687	-0.311374	-1.5036	-2.65089		48
P09874	PARP1_HUMAN Poly [ADP-ribose] polymerase 1 OS=Homo sapiens GN=PARP1 PE=1 SV=4	-0.117013	-0.638698	0.432266	-0.0868639	0.429212	0.901106	1.73737	-1.52662		1505.75
P13489	RINI_HUMAN Ribonuclease inhibitor OS=Homo sapiens GN=RNH1 PE=1 SV=2	-0.144415	-0.14044	-1.37731	-0.703597	-0.549498	-1.2353	-0.688164	-0.898462		345
P04792	HSPB1_HUMAN Heat shock protein beta-1 OS=Homo sapiens GN=HSPB1 PE=1 SV=2	-0.210055	0.157692	-1.118	-0.171662	0.216835	0.411848	-0.747112	0.311286		1898
P07954	FUMH_HUMAN Fumarate hydratase mitochondrial OS=Homo sapiens GN=FH PE=1 SV=3	-0.348535	0	-0.348535	0	-3.06044	-2.79331	-0.447709	-0.94162		521
P13591	NCAM1_HUMAN Neural cell adhesion molecule 1 OS=Homo sapiens GN=NCAM1 PE=1 SV=3	-0.348535	-1.00423	-0.348535	-0.711944	0	0	0	0.294401		6
P46940	IQGA1_HUMAN Ras GTPase-activating-like protein IQGAP1 OS=Homo sapiens GN=IQGAP1 PE=1 SV=1	-0.359297	-0.261796	-2.29285	-1.39212	-0.484849	0.117578	-1.25527	-0.341904		3262
P46063	RECQ1_HUMAN ATP-dependent DNA helicase Q1 OS=Homo sapiens GN=RECQL PE=1 SV=3	-0.368397	-0.996551	-1.35748	-1.04893	0	0	0	0		50.25
P13928	ANXA8_HUMAN Annexin A8 OS=Homo sapiens GN=ANXA8 PE=1 SV=3	-0.372016	-1.33634	-0.372016	-1.33634	-5.06456	-4.70528	-5.06456	-4.70528		165
P17275	JUNB_HUMAN Transcription factor jun-B OS=Homo sapiens GN=JUNB PE=1 SV=1	-0.391876	-0.33	-0.966601	-1.21877	0.122629	0.0105412	0.0563419	0.976701		48
P13010	XRCC5_HUMAN X-ray repair cross-complementing protein 5 OS=Homo sapiens GN=XRCC5 PE=1 SV=3	-0.486876	-0.971166	-0.439821	-0.714541	-0.016964	0.231711	-1.00358	-0.575947		1936
O15446	RPA34_HUMAN DNA-directed RNA polymerase I subunit RPA34 OS=Homo sapiens GN=CD3EAP PE=1 SV=1	-0.522388	-1.16191	1.71745	-0.236847	0	0	0	0		32
Q99496	RING2_HUMAN E3 ubiquitin-protein ligase RING2 OS=Homo sapiens GN=RNF2 PE=1 SV=1	-0.548484	-1.00423	0.250136	-1.00423	0	0	0	0		8
P31946	1433B_HUMAN 14-3-3 protein beta/alpha OS=Homo sapiens GN=YWHAB PE=1 SV=3	-0.659295	-0.99141	-1.72872	-0.733745	-0.452737	0.0447379	-0.454216	0.202724		1346.5
P01241	SOMA_HUMAN Somatotropin OS=Homo sapiens GN=GH1 PE=1 SV=2	-0.700907	-1.06553	-0.700907	-1.06553	0	0	0	0		6
P11021	GRP78_HUMAN 78 kDa glucose-regulated protein OS=Homo sapiens GN=HSPA5 PE=1 SV=2	-0.772149	-1.42216	-0.0272868	0.194611	-0.0607758	0.0446711	-0.3315	-0.0408999		3277.25
Q03468	ERCC6_HUMAN DNA excision repair protein ERCC-6 OS=Homo sapiens GN=ERCC6 PE=1 SV=1	-1.01818	0	-1.01818	0	0	0	0	0		4
P31151	S10A7_HUMAN Protein S100-A7 OS=Homo sapiens GN=S100A7 PE=1 SV=4	-1.06131	0	-1.06131	0	-3.18659	-1.74804	-3.18659	-1.74804		44
P07858	CATB_HUMAN Cathepsin B OS=Homo sapiens GN=CTSB PE=1 SV=3	-1.07212	-0.33089	-1.07212	-0.33089	-4.02273	-4.36671	-3.51391	-3.94614		240
P49959	MRE11_HUMAN Double-strand break repair protein MRE11A OS=Homo sapiens GN=MRE11A PE=1 SV=3	-1.17579	-0.584696	-1.07669	-0.788084	-0.735795	0	-0.735795	0		178
P21912	SDHB_HUMAN Succinate dehydrogenase [ubiquinone] iron-sulfur subunit mitochondrial OS=Homo sapiens GN=SDHB PE=1 SV=3	-1.18936	-0.868826	-1.52166	0.790318	-1.54368	-0.537742	0.0292692	0.737758		54
P35232	PHB_HUMAN Prohibitin OS=Homo sapiens GN=PHB PE=1 SV=1	-1.21404	1.14188	-2.41145	1.40052	2.4977	1.51618	3.49353	0.96762		487
Q8WUF5	IASPP_HUMAN RelA-associated inhibitor OS=Homo sapiens GN=PPP1R13L PE=1 SV=4	-1.26167	-0.986331	-2.61446	-2.50446	-0.902785	0.130539	-1.34534	-0.503222		95
O75915	PRAF3_HUMAN PRA1 family protein 3 OS=Homo sapiens GN=ARL6IP5 PE=1 SV=1	-1.28474	-1.53638	-1.14031	-2.16855	-1.9483	-2.4621	-1.57444	-0.533218		173.75
Q05397	FAK1_HUMAN Focal adhesion kinase 1 OS=Homo sapiens GN=PTK2 PE=1 SV=2	-1.31533	-0.525061	-1.31533	-0.525061	-2.42633	-0.657828	-2.42633	-0.657828		30
Q92878	RAD50_HUMAN DNA repair protein RAD50 OS=Homo sapiens GN=RAD50 PE=1 SV=1	-1.41794	-2.68646	-0.79322	-1.8025	-0.386302	-0.317412	-0.386302	-0.0194162		129.5
Q8WX93	PALLD_HUMAN Palladin OS=Homo sapiens GN=PALLD PE=1 SV=3	-1.91873	-3.9967	-1.91873	-3.9967	0	-0.856917	0	-0.856917		58
P13987	CD59_HUMAN CD59 glycoprotein OS=Homo sapiens GN=CD59 PE=1 SV=1	-2.04487	-2.88815	-2.37716	-2.59587	-0.381924	-1.37432	-0.744081	-1.37432		46
P12830	CADH1_HUMAN Cadherin-1 OS=Homo sapiens GN=CDH1 PE=1 SV=3	-2.12491	-0.33089	-2.12491	-0.33089	0	0	0	0		12
P63104	1433Z_HUMAN 14-3-3 protein zeta/delta OS=Homo sapiens GN=YWHAZ PE=1 SV=1	-2.20079	-1.29247	-1.90343	-1.00488	-0.786942	-0.877218	-1.41151	-1.00241		2170
P08758	ANXA5_HUMAN Annexin A5 OS=Homo sapiens GN=ANXA5 PE=1 SV=2	-2.38117	-2.13942	-1.05549	-0.820659	-1.03452	-1.11683	-1.57718	-1.26845		1021.25
Q03135	CAV1_HUMAN Caveolin-1 OS=Homo sapiens GN=CAV1 PE=1 SV=4	-2.74126	-2.59198	-2.74126	-2.59198	-2.69316	-1.1969	-2.69316	-1.1969		49
P06703	S10A6_HUMAN Protein S100-A6 OS=Homo sapiens GN=S100A6 PE=1 SV=1	-2.80502	-2.17258	-2.80502	-0.824235	-5.16659	-3.95729	-1.07477	-1.27227		257
P35222	CTNB1_HUMAN Catenin beta-1 OS=Homo sapiens GN=CTNNB1 PE=1 SV=1	-2.81508	-2.27724	-2.81508	-3.21078	-0.863722	-2.3979	-2.91459	-2.95241		108
Q16658	FSCN1_HUMAN Fascin OS=Homo sapiens GN=FSCN1 PE=1 SV=3	-2.82047	-5.32738	-2.82047	-5.32738	-5.09878	-5.27897	-5.09878	-5.27897		340
Q96FQ6	S10AG_HUMAN Protein S100-A16 OS=Homo sapiens GN=S100A16 PE=1 SV=1	-3.2672	-4.52796	-0.353631	-0.416426	-1.3439	-4.19274	-0.227158	-0.377367		2920.75
Q05682	CALD1_HUMAN Caldesmon OS=Homo sapiens GN=CALD1 PE=1 SV=3	-3.50705	-2.83794	-3.50705	-2.83794	0	0	0	0		49
P09211	GSTP1_HUMAN Glutathione S-transferase P OS=Homo sapiens GN=GSTP1 PE=1 SV=2	-3.67134	-3.36649	-3.67134	-3.36649	-6.98766	-6.59749	-5.51148	-4.52557		704
P29034	S10A2_HUMAN Protein S100-A2 OS=Homo sapiens GN=S100A2 PE=1 SV=3	-3.74464	-3.94575	-3.74464	-3.94575	-5.03212	-4.75085	-5.03212	-4.75085		238
P31947	1433S_HUMAN 14-3-3 protein sigma OS=Homo sapiens GN=SFN PE=1 SV=1	-6.10826	-3.67231	-6.10826	-2.82747	-2.55544	-1.87454	-3.14909	-1.95373		1976
