# Supplementary material for: Cell Cycle Model System for Advancing Cancer Biomarker Research
Source: Sci Rep. 2017 Dec 21;7:17989. doi: 10.1038/s41598-017-17845-6 (PMC5740075; doi:10.1038/s41598-017-17845-6)
Supplement: Supplementary file 4 — Supplementary Dataset 3: DAVID annotations and classification [file 41598_2017_17845_MOESM4_ESM.xlsx]

## Sheet: Supplemental table S3
Cell Cycle Model System for Advancing Cancer Biomarker Research
Supplemental Table S3
1,2Iulia M. Lazar,* 3Ina Hoeschele, 1Juliana de Morais, 1Milagros J. Tenga
1Department of Biological Sciences and 2Carilion School of Medicine, Virginia Tech
1981 Kraft Drive, Blacksburg, VA 24061
3Department of Statistics and Biocomplexity Institute, Virginia Tech
1015e Science Circle, Blacksburg, VA 24061

## Sheet: BP
List of 112 up
Category	Term	Count	%	PValue	Genes	List Total	Pop Hits	Pop Total	Fold Enrichment	Bonferroni	Benjamini	FDR
GOTERM_BP_DIRECT	GO:0006281~DNA repair	14	12.6126	3.60386e-09	P27695, P16455, Q9UHN1, P52701, P28340, P35244, O60934, O00255, Q01831, P49916, P43246, P09874, P06748, P20585	109	235	16792	9.17775	4.33904e-06	4.33904e-06	5.82866e-06
GOTERM_BP_DIRECT	GO:0042493~response to drug	15	13.5135	9.14614e-09	P17275, P47985, P27695, P63092, P03886, P10620, P21964, P04040, Q01831, Q92820, P16435, P16455, P18887, P40763, Q99757	109	304	16792	7.6014	1.10119e-05	5.50596e-06	1.47924e-05
GOTERM_BP_DIRECT	GO:0006298~mismatch repair	7	6.30631	8.58208e-08	P52701, P28340, P35244, Q01831, P43246, P12004, P20585	109	35	16792	30.811	0.000103323	3.44422e-05	0.000138801
GOTERM_BP_DIRECT	GO:0098869~cellular oxidant detoxification	7	6.30631	5.77738e-06	P06702, P00390, Q9NNW7, Q16881, P10620, O43708, P04040	109	70	16792	15.4055	0.00693184	0.00173748	0.00934356
GOTERM_BP_DIRECT	GO:0032496~response to lipopolysaccharide	9	8.10811	1.07308e-05	P17275, Q00653, O60674, Q9UBN6, P10620, O00206, P21964, Q13330, P55211	109	164	16792	8.45424	0.0128369	0.00258066	0.0173539
GOTERM_BP_DIRECT	GO:0006805~xenobiotic metabolic process	7	6.30631	1.08565e-05	O00170, P07099, P10620, P50225, P15559, P16435, P34913	109	78	16792	13.8255	0.0129862	0.00217618	0.0175572
GOTERM_BP_DIRECT	GO:0006297~nucleotide-excision repair, DNA gap filling	5	4.5045	1.55715e-05	P28340, P35244, P18887, P49916, P12004	109	24	16792	32.0948	0.0185736	0.00267473	0.0251814
GOTERM_BP_DIRECT	GO:0042127~regulation of cell proliferation	9	8.10811	2.56831e-05	P17275, Q9UGI8, Q9UBB5, P26358, O60674, P02786, Q9UBN6, P35244, Q92597	109	185	16792	7.49457	0.0304497	0.0038579	0.0415302
GOTERM_BP_DIRECT	GO:0010628~positive regulation of gene expression	10	9.00901	4.86606e-05	O14737, P15311, P35232, P26358, P06396, P04626, O00206, P40763, Q15648, P34913	109	262	16792	5.87996	0.0569055	0.00648872	0.0786716
GOTERM_BP_DIRECT	GO:0000302~response to reactive oxygen species	5	4.5045	0.000111912	P00390, Q9NNW7, Q16881, P04040, Q99757	109	39	16792	19.7506	0.126066	0.0133846	0.180846
GOTERM_BP_DIRECT	GO:0043066~negative regulation of apoptotic process	12	10.8108	0.00016636	P16455, P22392, P14625, Q9UBN6, Q9BRT3, P14174, P04040, P15559, P40763, Q15648, P06748, P16422	109	455	16792	4.06299	0.181526	0.0180455	0.26872
GOTERM_BP_DIRECT	GO:0008285~negative regulation of cell proliferation	11	9.90991	0.000235646	O14737, Q6P1J9, P06400, Q9UGI8, P35232, P55290, O60674, O00255, Q92597, P40763, P06748	109	396	16792	4.27931	0.247046	0.0233685	0.380438
GOTERM_BP_DIRECT	GO:0014070~response to organic cyclic compound	5	4.5045	0.000274398	P07099, P03886, P46013, P21964, Q99757	109	49	16792	15.7199	0.281379	0.0250967	0.442871
GOTERM_BP_DIRECT	GO:0032355~response to estradiol	6	5.40541	0.000300568	Q9UBB5, P04040, P15559, P12004, P55211, P40763	109	91	16792	10.1575	0.303674	0.0255214	0.485012
GOTERM_BP_DIRECT	GO:0045910~negative regulation of DNA recombination	3	2.7027	0.000404703	P52701, P43246, P20585	109	5	16792	92.433	0.385754	0.0319686	0.652535
GOTERM_BP_DIRECT	GO:0043570~maintenance of DNA repeat elements	3	2.7027	0.000404703	P52701, P43246, P20585	109	5	16792	92.433	0.385754	0.0319686	0.652535
GOTERM_BP_DIRECT	GO:0055114~oxidation-reduction process	13	11.7117	0.000420951	P27695, P23921, P20839, P03886, P00390, Q9NNW7, Q16881, P10620, P15559, P48163, P11586, P16435, Q99757	109	592	16792	3.38297	0.397659	0.0311866	0.67865
GOTERM_BP_DIRECT	GO:0006260~DNA replication	7	6.30631	0.000495164	P23921, Q9UHN1, P28340, O60934, P35244, P49916, P12004	109	155	16792	6.95732	0.449168	0.0344699	0.797846
GOTERM_BP_DIRECT	GO:0015949~nucleobase-containing small molecule interconversion	4	3.6036	0.000536806	P23921, P22392, P00390, Q16881	109	25	16792	24.6488	0.476118	0.0352787	0.86467
GOTERM_BP_DIRECT	GO:0071897~DNA biosynthetic process	4	3.6036	0.000603995	P04183, P35232, Q9UHN1, P49916	109	26	16792	23.7008	0.516851	0.0375621	0.9724
GOTERM_BP_DIRECT	GO:0000710~meiotic mismatch repair	3	2.7027	0.000604503	P52701, P43246, P20585	109	6	16792	77.0275	0.517146	0.0357475	0.973214
GOTERM_BP_DIRECT	GO:0051096~positive regulation of helicase activity	3	2.7027	0.000604503	P52701, P43246, P20585	109	6	16792	77.0275	0.517146	0.0357475	0.973214
GOTERM_BP_DIRECT	GO:0006266~DNA ligation	3	2.7027	0.000604503	P16455, P11388, P49916	109	6	16792	77.0275	0.517146	0.0357475	0.973214
GOTERM_BP_DIRECT	GO:0007568~aging	7	6.30631	0.000688378	P27695, Q9UBB5, Q00653, P04040, P15559, P55211, P40763	109	165	16792	6.53567	0.563555	0.0387114	1.10754
GOTERM_BP_DIRECT	GO:0034599~cellular response to oxidative stress	5	4.5045	0.000764263	P16455, P22392, P09874, P16615, Q99757	109	64	16792	12.0356	0.60169	0.0409787	1.22893
GOTERM_BP_DIRECT	GO:0006294~nucleotide-excision repair, preincision complex assembly	4	3.6036	0.000837033	P54727, P35244, Q01831, P09874	109	29	16792	21.249	0.635129	0.0428883	1.3452
GOTERM_BP_DIRECT	GO:0006302~double-strand break repair	5	4.5045	0.000858434	O60934, Q13330, P49916, P43246, P09874	109	66	16792	11.6708	0.644418	0.0421684	1.37937
GOTERM_BP_DIRECT	GO:0016925~protein sumoylation	6	5.40541	0.000949094	Q12888, P11388, Q13330, Q01831, P09874, P12004	109	117	16792	7.90026	0.681219	0.0447002	1.524
GOTERM_BP_DIRECT	GO:0006283~transcription-coupled nucleotide-excision repair	5	4.5045	0.00131766	P28340, P35244, P18887, P49916, P12004	109	74	16792	10.4091	0.795565	0.0592312	2.10992
GOTERM_BP_DIRECT	GO:0000724~double-strand break repair via homologous recombination	5	4.5045	0.00131766	O60934, P35244, P18887, P49916, P09874	109	74	16792	10.4091	0.795565	0.0592312	2.10992
GOTERM_BP_DIRECT	GO:0006284~base-excision repair	4	3.6036	0.0014579	P27695, P29372, P35244, P18887	109	35	16792	17.6063	0.827368	0.0629878	2.33202
GOTERM_BP_DIRECT	GO:0045944~positive regulation of transcription from RNA polymerase II promoter	16	14.4144	0.0015092	P17275, P06400, Q12888, P11388, O00206, P27361, Q05823, P09874, P16422, Q6P1J9, P22392, Q00653, P55290, O00255, Q15648, P40763	109	981	16792	2.51262	0.837723	0.0628807	2.41314
GOTERM_BP_DIRECT	GO:0045454~cell redox homeostasis	5	4.5045	0.00152707	P27695, P00390, Q9NNW7, Q16881, Q99757	109	77	16792	10.0036	0.841182	0.0614772	2.44138
GOTERM_BP_DIRECT	GO:0042769~DNA damage response, detection of DNA damage	4	3.6036	0.00158304	P28340, P35244, P09874, P12004	109	36	16792	17.1172	0.851548	0.0616039	2.52979
GOTERM_BP_DIRECT	GO:0000723~telomere maintenance	4	3.6036	0.00158304	P27695, P28340, O60934, P12004	109	36	16792	17.1172	0.851548	0.0616039	2.52979
GOTERM_BP_DIRECT	GO:0006296~nucleotide-excision repair, DNA incision, 5'-to lesion	4	3.6036	0.00171471	P28340, P35244, P09874, P12004	109	37	16792	16.6546	0.873345	0.0644816	2.73748
GOTERM_BP_DIRECT	GO:0033683~nucleotide-excision repair, DNA incision	4	3.6036	0.00185304	P28340, P35244, P09874, P12004	109	38	16792	16.2163	0.892807	0.0674059	2.95522
GOTERM_BP_DIRECT	GO:0038128~ERBB2 signaling pathway	4	3.6036	0.00185304	P04626, Q14451, P01111, P29353	109	38	16792	16.2163	0.892807	0.0674059	2.95522
GOTERM_BP_DIRECT	GO:0009636~response to toxic substance	5	4.5045	0.00219691	P07099, P16455, P27361, P15559, P34913	109	85	16792	9.06206	0.929207	0.0771072	3.49454
GOTERM_BP_DIRECT	GO:0016032~viral process	8	7.20721	0.00318935	P06400, O43683, P52701, P08727, P27361, P29353, P40763, P06748	109	299	16792	4.12187	0.978637	0.106957	5.03531
GOTERM_BP_DIRECT	GO:0031532~actin cytoskeleton reorganization	4	3.6036	0.00341574	P06702, P15311, P29353, Q14247	109	47	16792	13.1111	0.983749	0.11104	5.38353
List of 86 down
Category	Term	Count	%	PValue	Genes	List Total	Pop Hits	Pop Total	Fold Enrichment	Bonferroni	Benjamini	FDR
GOTERM_BP_DIRECT	GO:0000302~response to reactive oxygen species	7	8.13953	4.01426e-08	P09211, P00441, P04179, P10599, Q16881, P31151, P07203	86	39	16792	35.0459	4.63235e-05	4.63235e-05	6.45816e-05
GOTERM_BP_DIRECT	GO:0098609~cell-cell adhesion	12	13.9535	1.17194e-07	P46940, P07737, Q9UGI8, P49959, Q8WUF5, Q05682, Q16658, P31947, P11021, P31946, Q92597, P63104	86	271	16792	8.64601	0.000135233	6.76188e-05	0.000188542
GOTERM_BP_DIRECT	GO:0043066~negative regulation of apoptotic process	13	15.1163	2.97219e-06	P13987, P49959, P09211, Q05397, P04179, Q53EL6, P11021, P14174, P08758, P16070, P04792, P40763, P63104	86	455	16792	5.57874	0.00342404	0.00114265	0.00478156
GOTERM_BP_DIRECT	GO:0098869~cellular oxidant detoxification	6	6.97674	2.75817e-05	P06702, P09211, P10599, P78417, Q16881, P07203	86	70	16792	16.7362	0.0313284	0.00792584	0.0443642
GOTERM_BP_DIRECT	GO:0000165~MAPK cascade	9	10.4651	5.3844e-05	P25786, Q05397, P13591, Q14116, Q15121, P31946, P01111, Q03135, P29353	86	262	16792	6.70726	0.0602464	0.0123506	0.0865892
GOTERM_BP_DIRECT	GO:0007173~epidermal growth factor receptor signaling pathway	5	5.81395	0.000183765	P46940, Q05397, Q06124, P01111, P29353	86	56	16792	17.4336	0.191103	0.03473	0.295232
GOTERM_BP_DIRECT	GO:0006749~glutathione metabolic process	5	5.81395	0.000183765	P09211, P00441, P04179, P78417, P07203	86	56	16792	17.4336	0.191103	0.03473	0.295232
GOTERM_BP_DIRECT	GO:0000303~response to superoxide	3	3.48837	0.000250738	Q03468, P00441, P04179	86	5	16792	117.153	0.251278	0.0404982	0.402626
GOTERM_BP_DIRECT	GO:0050900~leukocyte migration	6	6.97674	0.000384586	Q06124, P14174, P16070, P01111, Q03135, P29353	86	122	16792	9.60274	0.358469	0.0539759	0.616932
GOTERM_BP_DIRECT	GO:0010332~response to gamma radiation	4	4.65116	0.000507891	Q03468, P04179, P07203, P09874	86	31	16792	25.1943	0.443593	0.0630632	0.813974
GOTERM_BP_DIRECT	GO:0060396~growth hormone receptor signaling pathway	3	3.48837	0.000695158	Q05397, P01241, P40763	86	8	16792	73.2209	0.551789	0.0771136	1.11253
GOTERM_BP_DIRECT	GO:0051897~positive regulation of protein kinase B signaling	5	5.81395	0.000867028	Q05397, P10599, Q14116, P07203, P42330	86	84	16792	11.6224	0.632483	0.086981	1.38579
GOTERM_BP_DIRECT	GO:0042493~response to drug	8	9.30233	0.000878929	P17275, P12830, P00441, P04179, P13010, P35222, P40763, P40261	86	304	16792	5.13831	0.6375	0.0810842	1.40469
GOTERM_BP_DIRECT	GO:0009636~response to toxic substance	5	5.81395	0.000906366	P07099, P12830, Q03468, P09211, Q15165	86	85	16792	11.4856	0.648807	0.0773395	1.44824
GOTERM_BP_DIRECT	GO:0000122~negative regulation of transcription from RNA polymerase II promoter	12	13.9535	0.000988555	P17275, P15311, P35232, Q8WUF5, Q00653, P10599, P09874, P35222, Q8IUF8, Q03135, P40763, Q99496	86	720	16792	3.25426	0.680614	0.0782907	1.57858
GOTERM_BP_DIRECT	GO:0033674~positive regulation of kinase activity	3	3.48837	0.00135207	P49959, Q92878, P16070	86	11	16792	53.2516	0.790146	0.0988553	2.15316
GOTERM_BP_DIRECT	GO:0032508~DNA duplex unwinding	4	4.65116	0.00142719	P49959, Q92878, P13010, P46063	86	44	16792	17.7505	0.807596	0.097882	2.27152
GOTERM_BP_DIRECT	GO:1902166~negative regulation of intrinsic apoptotic signaling pathway in response to DNA damage by p53 class mediator	3	3.48837	0.0019049	P14174, P15941, P16070	86	13	16792	45.059	0.889236	0.121406	3.02097
GOTERM_BP_DIRECT	GO:0032481~positive regulation of type I interferon production	4	4.65116	0.00218772	P49959, Q00653, P13010, P35222	86	51	16792	15.3142	0.920133	0.130999	3.46212
GOTERM_BP_DIRECT	GO:1902176~negative regulation of oxidative stress-induced intrinsic apoptotic signaling pathway	3	3.48837	0.00221509	P04179, P07203, P04792	86	14	16792	41.8405	0.922622	0.126011	3.50472
GOTERM_BP_DIRECT	GO:0008283~cell proliferation	8	9.30233	0.00253781	P49959, P18074, Q16658, P10599, Q16881, P13010, P14174, P40763	86	366	16792	4.26789	0.946729	0.136376	4.0056
GOTERM_BP_DIRECT	GO:0008631~intrinsic apoptotic signaling pathway in response to oxidative stress	3	3.48837	0.00254749	O75915, P04179, P07203	86	15	16792	39.0512	0.947322	0.130789	4.02058
GOTERM_BP_DIRECT	GO:0051289~protein homotetramerization	4	4.65116	0.00347933	Q13085, P00492, P04179, P34896	86	60	16792	13.0171	0.982086	0.167086	5.45301
List of 352
Category	Term	Count	%	PValue	Genes	List Total	Pop Hits	Pop Total	Fold Enrichment	Bonferroni	Benjamini	FDR
GOTERM_BP_DIRECT	GO:0042493~response to drug	34	9.71429	5.04534e-15	P17275, Q05932, P54277, P00441, P39060, P10620, P21964, P04040, Q01831, P35222, Q92820, P16435, P26006, P61769, P12830, P17301, P18065, P37231, P47985, P27695, P03886, P63092, P13716, P02452, P13010, Q16611, P16455, P37173, P04179, P18887, P60484, P40763, Q99757, P40261	346	304	16792	5.4279	1.4958e-11	1.4958e-11	8.99281e-12
GOTERM_BP_DIRECT	GO:0006281~DNA repair	30	8.57143	8.55966e-15	P49959, Q92889, P52701, P35244, O60934, Q01831, P49916, P09874, O95243, P20585, Q13315, Q14191, P28340, Q92466, O15360, P18858, P27695, Q9UHN1, Q92878, Q12824, P06746, P46063, O43502, P06748, P16455, O75771, O00255, Q7LG56, P36639, P43246	346	235	16792	6.19555	2.55949e-11	1.27974e-11	1.53877e-11
GOTERM_BP_DIRECT	GO:0043066~negative regulation of apoptotic process	38	10.8571	9.19934e-13	P13987, P49959, P01033, P30279, Q9UBN6, P08138, P35548, P14174, P04040, Q15303, P84022, P78527, P16422, P22392, P14625, P11021, Q9BRT3, P15559, P08758, P63104, P49841, P18054, P19838, P06748, P60568, P04233, P16455, Q05397, P09211, Q9H3D4, P04179, Q53EL6, P60484, P16070, P00533, P04792, Q15648, P40763	346	455	16792	4.0532	2.75427e-09	9.18091e-10	1.65613e-09
GOTERM_BP_DIRECT	GO:0006805~xenobiotic metabolic process	16	4.57143	4.90634e-11	O00170, P06133, P35869, P18440, P10620, P31513, P11712, P34913, P16435, P07099, P09211, P11245, O00748, P50225, P15559, P19224	346	78	16792	9.95524	1.46896e-07	3.6724e-08	8.83275e-08
GOTERM_BP_DIRECT	GO:0010332~response to gamma radiation	11	3.14286	3.5581e-10	Q03468, Q9H3D4, Q07812, P04179, P49917, P06746, O00255, P07203, P09874, Q16611, P78527	346	31	16792	17.221	1.06529e-06	2.13059e-07	6.40555e-07
GOTERM_BP_DIRECT	GO:0001666~response to hypoxia	21	6	4.07687e-10	Q09472, P13716, P04040, P15941, P84022, Q03135, Q13315, P37173, P17301, P18074, P14625, Q13485, P04179, P29475, P08253, P21359, P18887, P14618, Q15063, O60603, Q99757	346	172	16792	5.92539	1.22061e-06	2.03436e-07	7.33947e-07
GOTERM_BP_DIRECT	GO:0010628~positive regulation of gene expression	25	7.14286	1.02042e-09	P04114, P26358, O00206, P84022, Q03135, P34913, Q9Y6Q9, P26006, P35232, P15311, P04626, P49711, Q00534, P18054, P22455, P02741, O14737, P24821, P06396, Q9H1R3, P21860, Q30201, O60603, Q15648, P40763	346	262	16792	4.6309	3.05513e-06	4.36447e-07	1.83703e-06
GOTERM_BP_DIRECT	GO:0000165~MAPK cascade	25	7.14286	1.02042e-09	Q99996, P25786, P25787, P16234, P22455, P13591, P27361, Q15121, P31946, P35568, Q15303, Q03135, Q99436, P05113, P60568, O60674, Q05397, P04626, P21860, P21359, O00255, Q14116, P00533, P29353, P01111	346	262	16792	4.6309	3.05513e-06	4.36447e-07	1.83703e-06
GOTERM_BP_DIRECT	GO:0000723~telomere maintenance	11	3.14286	1.86116e-09	Q13315, P27695, Q14191, Q92889, O75771, P28340, Q92878, P12956, P13010, O60934, P12004	346	36	16792	14.8292	5.57231e-06	6.96541e-07	3.3506e-06
GOTERM_BP_DIRECT	GO:0031100~organ regeneration	12	3.42857	2.11277e-09	Q05932, P46531, P37173, P09211, P12429, P46013, P11717, P14618, P37231, Q16611, Q15648, P40261	346	47	16792	12.3911	6.3256e-06	7.02846e-07	3.80355e-06
GOTERM_BP_DIRECT	GO:0000302~response to reactive oxygen species	11	3.14286	4.40679e-09	P09211, P00441, P00390, P04179, P10599, Q9NNW7, Q16881, P31151, P04040, P07203, Q99757	346	39	16792	13.6885	1.31939e-05	1.31939e-06	7.93343e-06
GOTERM_BP_DIRECT	GO:0032355~response to estradiol	15	4.28571	4.70184e-09	Q9UBB5, P10912, P02452, P04040, P35222, O95243, P09211, P18065, P01241, Q15063, P15559, P60484, P12004, P40763, P55211	346	91	16792	7.99975	1.40772e-05	1.27975e-06	8.46458e-06
GOTERM_BP_DIRECT	GO:0032496~response to lipopolysaccharide	19	5.42857	7.86088e-09	P17275, O15528, P04114, Q9UBN6, P13716, P08138, P10620, O00206, P21964, Q13330, P46531, O60674, Q00653, P04179, P31151, O60603, P35372, O00220, P55211	346	164	16792	5.62259	2.35352e-05	1.96129e-06	1.41517e-05
GOTERM_BP_DIRECT	GO:0007568~aging	19	5.42857	8.66058e-09	P27695, Q9UBB5, P01033, P18054, P00441, P06746, P04040, Q16611, Q14191, Q07954, P37173, Q00653, P18074, P18065, P15559, P60484, P36639, P55211, P40763	346	165	16792	5.58851	2.59294e-05	1.9946e-06	1.55914e-05
GOTERM_BP_DIRECT	GO:0008283~cell proliferation	28	8	1.03954e-08	Q05932, P49959, O43683, P49917, O60934, P13010, P46937, P14174, Q15303, Q6UVK1, Q16611, O60566, P78527, P63000, Q07954, P04233, P17301, P18074, Q16658, P04626, P10599, Q13485, Q16881, P46013, P60484, P00533, P12004, P40763	346	366	16792	3.71281	3.11232e-05	2.22312e-06	1.87145e-05
GOTERM_BP_DIRECT	GO:0008285~negative regulation of cell proliferation	29	8.28571	1.38387e-08	Q9UGI8, O15528, P39060, P35548, Q15303, P35222, P17936, Q6P1J9, P46531, P35232, O60674, Q13617, Q00534, P35372, Q92560, P06400, Q12824, Q16611, P06748, P15531, O14737, P55290, P04179, Q13485, O00255, O60603, P60484, Q92597, P40763	346	396	16792	3.5541	4.14322e-05	2.7622e-06	2.49134e-05
GOTERM_BP_DIRECT	GO:0006298~mismatch repair	10	2.85714	2.59166e-08	Q9UHC1, P52701, P28340, P54277, P18858, P35244, Q01831, P43246, P12004, P20585	346	35	16792	13.8662	7.75913e-05	4.84963e-06	4.66569e-05
GOTERM_BP_DIRECT	GO:0007507~heart development	19	5.42857	4.40331e-08	Q9UBB5, Q09472, Q15303, P11586, P78527, P26006, Q13315, P46531, P37173, P04179, P04626, Q06124, P21359, P21860, Q12802, P37231, P60484, P12004, P29353	346	183	16792	5.03882	0.000131827	7.75498e-06	7.92716e-05
GOTERM_BP_DIRECT	GO:0042127~regulation of cell proliferation	19	5.42857	5.20917e-08	P17275, P21673, Q9UGI8, Q9UBB5, P26358, P02786, Q9UBN6, P08138, P35244, P30556, Q9NS71, P24821, P37173, O60674, Q05397, O15360, P21860, Q92597, O00220	346	185	16792	4.98435	0.000155951	8.66456e-06	9.37793e-05
GOTERM_BP_DIRECT	GO:0006302~double-strand break repair	12	3.42857	9.1949e-08	Q14191, P49959, Q92878, P18858, P49917, P13010, O60934, Q13330, P49916, P43246, P09874, P78527	346	66	16792	8.82396	0.000275257	1.44891e-05	0.000165533
GOTERM_BP_DIRECT	GO:0007131~reciprocal meiotic recombination	9	2.57143	1.15501e-07	Q13315, P49959, Q9UHC1, P52701, O75771, Q92878, O43502, P43246, P20585	346	30	16792	14.5595	0.00034575	1.72903e-05	0.000207933
GOTERM_BP_DIRECT	GO:0045944~positive regulation of transcription from RNA polymerase II promoter	47	13.4286	1.3571e-07	P17275, P12956, P11388, P51946, P21675, O00206, P09874, P84022, P35222, P78527, P78545, P16422, Q9Y6Q9, Q6P1J9, P46531, P07737, P22392, Q00653, P29475, P49711, Q14116, P37231, Q9UM47, P06400, P35869, Q09472, P41212, Q12824, P49841, Q12888, P46937, P27361, P19838, Q05823, Q13951, P60568, P55290, P18074, Q9H3D4, Q13485, Q7Z5J4, O00255, O60603, P00533, P40763, Q15648, Q9UP52	346	981	16792	2.32517	0.000406234	1.93482e-05	0.000244315
GOTERM_BP_DIRECT	GO:0050900~leukocyte migration	15	4.28571	2.11989e-07	P04114, Q92896, P02452, P32004, P14174, O00592, Q03135, P26006, P04233, P42336, Q06124, Q14451, P16070, P29353, P01111	346	122	16792	5.96702	0.000634494	2.88494e-05	0.000381637
GOTERM_BP_DIRECT	GO:0045471~response to ethanol	14	4	2.36359e-07	P00441, P13716, P06746, P04040, Q16611, Q92820, P60568, P24821, P16455, P09211, Q96KQ7, P15559, P60484, P40763	346	105	16792	6.47091	0.000707408	3.07673e-05	0.000425509
GOTERM_BP_DIRECT	GO:0000724~double-strand break repair via homologous recombination	12	3.42857	3.09041e-07	Q13315, P49959, Q92889, O75771, Q92878, O60934, P35244, P18887, O43502, P49916, P46063, P09874	346	74	16792	7.87002	0.000924841	3.85521e-05	0.000556356
GOTERM_BP_DIRECT	GO:0006283~transcription-coupled nucleotide-excision repair	12	3.42857	3.09041e-07	P30876, Q92889, Q03468, P18074, Q09472, P28340, P51946, P18858, P35244, P18887, P49916, P12004	346	74	16792	7.87002	0.000924841	3.85521e-05	0.000556356
GOTERM_BP_DIRECT	GO:0006297~nucleotide-excision repair, DNA gap filling	8	2.28571	3.72535e-07	P28340, P18858, P49917, P06746, P35244, P18887, P49916, P12004	346	24	16792	16.1773	0.00111475	4.46138e-05	0.000670662
GOTERM_BP_DIRECT	GO:0008630~intrinsic apoptotic signaling pathway in response to DNA damage	10	2.85714	4.02508e-07	Q13315, Q03468, P52701, Q07812, P04179, P06746, P31947, Q16611, P55211, P78527	346	47	16792	10.3259	0.00120438	4.63493e-05	0.000724622
GOTERM_BP_DIRECT	GO:0045893~positive regulation of transcription, DNA-templated	30	8.57143	9.73738e-07	P12956, Q9H7Z7, P84022, Q15303, P35222, P78545, Q9Y6Q9, P46531, P35232, P12830, P29475, P49711, P06213, P37231, P06400, P35869, Q12888, P02452, P27361, P19838, P06748, P05113, Q15911, P18074, Q9H3D4, Q13485, Q7Z5J4, O15085, Q15648, P40763	346	515	16792	2.82709	0.00291113	0.000107971	0.00175298
GOTERM_BP_DIRECT	GO:0006310~DNA recombination	12	3.42857	1.0122e-06	P27695, Q14191, P49959, Q92878, P12956, P18858, P49917, P13010, P35244, O43502, P49916, P46063	346	83	16792	7.01664	0.00302593	0.000108227	0.00182222
GOTERM_BP_DIRECT	GO:0009636~response to toxic substance	12	3.42857	1.28979e-06	P07099, P16455, P12830, Q03468, P35869, P09211, Q07812, P27361, O60603, P15559, Q15165, P34913	346	85	16792	6.85155	0.00385419	0.000133151	0.00232195
GOTERM_BP_DIRECT	GO:0098869~cellular oxidant detoxification	11	3.14286	1.56296e-06	P06702, P09211, P00390, P10599, Q9NNW7, P78417, Q16881, P10620, O43708, P04040, P07203	346	70	16792	7.62642	0.00466856	0.000155971	0.00281371
GOTERM_BP_DIRECT	GO:0006266~DNA ligation	5	1.42857	2.54278e-06	P16455, P12956, P11388, P49917, P49916	346	6	16792	40.4432	0.00758419	0.000245554	0.0045776
GOTERM_BP_DIRECT	GO:0034644~cellular response to UV	9	2.57143	2.72169e-06	Q92889, Q09472, P28340, Q9H3D4, Q07812, P21675, P12004, Q16611, P55211	346	44	16792	9.92696	0.00811565	0.000254616	0.00489968
GOTERM_BP_DIRECT	GO:0098609~cell-cell adhesion	20	5.71429	3.52848e-06	P46940, Q9UGI8, P49959, Q8WUF5, P31947, O14908, P31946, Q8NFJ5, P16422, P07737, P11142, Q05682, Q16658, P11021, P14618, P25815, Q92597, Q9UM47, P63104, Q14247	346	271	16792	3.58168	0.0105087	0.000320078	0.00635202
GOTERM_BP_DIRECT	GO:0016032~viral process	21	6	3.99703e-06	P06400, P49959, O43683, Q09472, P52701, Q92878, P30505, P21675, P16234, P27361, P31946, P01889, P06748, Q99436, P11142, P30479, P18074, Q07812, P08727, Q13617, P40763, P29353	346	299	16792	3.40859	0.0118958	0.000351913	0.0071955
GOTERM_BP_DIRECT	GO:0043065~positive regulation of apoptotic process	21	6	4.20373e-06	O75915, P00441, P11388, P16410, P08138, P11717, Q15303, P17936, P35222, Q16611, P78527, O94813, P63000, Q13315, O14737, P46531, Q07812, Q15257, P21359, Q12802, O15085	346	300	16792	3.39723	0.0125071	0.000359535	0.00756759
GOTERM_BP_DIRECT	GO:0055114~oxidation-reduction process	31	8.85714	5.35331e-06	O15528, P00441, P78417, Q9NNW7, Q9H7Z7, P10620, P31513, P11586, P16435, P11509, P29475, Q99643, P15559, P00374, P27695, P03886, P00390, P48163, P11712, Q8IUF8, P23921, Q9BY66, P20839, Q53FA7, P04179, P10599, Q16881, P14550, Q7LG56, P42330, Q99757	346	592	16792	2.54136	0.0159001	0.000445119	0.00963698
GOTERM_BP_DIRECT	GO:0006284~base-excision repair	8	2.28571	5.95872e-06	P27695, Q14191, Q03468, P29372, P18858, P06746, P35244, P18887	346	35	16792	11.093	0.0176823	0.000482059	0.0107268
GOTERM_BP_DIRECT	GO:0000731~DNA synthesis involved in DNA repair	8	2.28571	5.95872e-06	Q13315, Q14191, P49959, O75771, P28340, Q92878, O60934, O43502	346	35	16792	11.093	0.0176823	0.000482059	0.0107268
GOTERM_BP_DIRECT	GO:0030335~positive regulation of cell migration	16	4.57143	6.27379e-06	Q8N0V5, P18054, P39060, P02452, P16234, O00592, P84022, P46531, P55290, O60674, Q05397, P11021, Q9BRT3, Q14451, P06213, P00533	346	184	16792	4.22016	0.0186085	0.000494188	0.0112939
GOTERM_BP_DIRECT	GO:0032481~positive regulation of type I interferon production	9	2.57143	8.6284e-06	P49959, Q00653, Q09472, P12956, P13010, P19838, P35222, P78527, Q14653	346	51	16792	8.56443	0.0255027	0.000662179	0.0155323
GOTERM_BP_DIRECT	GO:0015949~nucleobase-containing small molecule interconversion	7	2	9.16761e-06	P23921, P22392, P00390, P10599, Q16881, Q7LG56, P15531	346	25	16792	13.5889	0.0270747	0.000685963	0.0165029
GOTERM_BP_DIRECT	GO:0038128~ERBB2 signaling pathway	8	2.28571	1.06063e-05	P04626, P42336, P21860, Q14451, Q15303, P00533, P01111, P29353	346	38	16792	10.2172	0.0312566	0.000774225	0.0190926
GOTERM_BP_DIRECT	GO:0060396~growth hormone receptor signaling pathway	5	1.42857	1.14844e-05	O60674, Q05397, P10912, P01241, P40763	346	8	16792	30.3324	0.0338001	0.000818343	0.020673
GOTERM_BP_DIRECT	GO:0000732~strand displacement	7	2	1.17129e-05	Q13315, Q14191, P49959, O75771, Q92878, O60934, O43502	346	26	16792	13.0663	0.0344608	0.000815215	0.0210843
GOTERM_BP_DIRECT	GO:0071897~DNA biosynthetic process	7	2	1.17129e-05	P04183, P35232, Q9UHN1, P18858, P49917, P06746, P49916	346	26	16792	13.0663	0.0344608	0.000815215	0.0210843
GOTERM_BP_DIRECT	GO:0030198~extracellular matrix organization	16	4.57143	1.34513e-05	O95980, P39060, P02452, Q9Y251, P78545, P26006, P24821, P12830, P17301, P18074, Q00653, Q05397, Q9UMF0, Q15063, P21359, P16070	346	196	16792	3.96178	0.0394732	0.000914887	0.0242132
GOTERM_BP_DIRECT	GO:0070374~positive regulation of ERK1 and ERK2 cascade	15	4.28571	1.58209e-05	Q8N0V5, P16234, P22455, O00206, P27361, P14174, Q15303, P04233, P35232, Q06124, P31151, P60484, P16070, P35372, P00533	346	175	16792	4.15987	0.0462638	0.00105207	0.0284781
GOTERM_BP_DIRECT	GO:0007173~epidermal growth factor receptor signaling pathway	9	2.57143	1.76045e-05	P46940, Q05397, P42336, Q06124, Q14451, P00533, P01111, P29353, P01833	346	56	16792	7.79975	0.0513433	0.00114518	0.0316881
GOTERM_BP_DIRECT	GO:0006749~glutathione metabolic process	9	2.57143	1.76045e-05	P21266, P09211, P00441, P00390, P04179, P78417, P10620, O43708, P07203	346	56	16792	7.79975	0.0513433	0.00114518	0.0316881
GOTERM_BP_DIRECT	GO:0043542~endothelial cell migration	7	2	2.29414e-05	P55290, Q05397, P42336, O14908, P60484, P25815, P29034	346	29	16792	11.7146	0.0663816	0.00146037	0.0412928
GOTERM_BP_DIRECT	GO:0006294~nucleotide-excision repair, preincision complex assembly	7	2	2.29414e-05	P54727, P18074, Q92466, P51946, P35244, Q01831, P09874	346	29	16792	11.7146	0.0663816	0.00146037	0.0412928
GOTERM_BP_DIRECT	GO:0006974~cellular response to DNA damage stimulus	16	4.57143	2.71409e-05	P49959, Q92878, Q12888, P11388, P21675, P16410, P06746, P27361, P46937, P09874, Q14653, Q13315, Q14191, Q9H3D4, O00255, P55211	346	208	16792	3.73321	0.0780468	0.0016915	0.0488497
GOTERM_BP_DIRECT	GO:0014066~regulation of phosphatidylinositol 3-kinase signaling	10	2.85714	3.07937e-05	P04626, P42336, Q06124, P16234, P22455, P27361, P21860, P35568, Q15303, P00533	346	78	16792	6.22202	0.0880752	0.00187982	0.0554225
GOTERM_BP_DIRECT	GO:0042981~regulation of apoptotic process	16	4.57143	3.57957e-05	Q9UBN6, P08138, P07858, Q15121, P17936, P15531, Q13315, Q14191, P35232, Q53FA7, O60674, Q07812, Q9H3D4, Q92597, O00220, P55211	346	213	16792	3.64558	0.101631	0.00214119	0.0644224
GOTERM_BP_DIRECT	GO:0008284~positive regulation of cell proliferation	25	7.14286	3.71122e-05	Q8N0V5, P01033, P30279, P18054, P39060, P21675, P16234, P22455, P46937, P35568, Q15303, P06748, P16422, P46531, P60568, P24821, P37173, Q05397, Q9BTC8, P60484, P06213, P00533, P42330, P40763, P29353	346	466	16792	2.60364	0.105165	0.00217637	0.066791
GOTERM_BP_DIRECT	GO:0042060~wound healing	10	2.85714	3.77744e-05	P24821, P01033, P37173, P04626, P16234, P21359, P21860, P35372, P84022, P00533	346	80	16792	6.06647	0.106937	0.00217261	0.0679823
GOTERM_BP_DIRECT	GO:0007420~brain development	15	4.28571	3.94182e-05	Q05932, P12956, P13010, Q16611, P78527, Q13315, P48681, Q14191, P37173, Q15911, Q06124, O00255, Q9NP58, P21359, Q15648	346	190	16792	3.83146	0.111322	0.00222432	0.0709397
GOTERM_BP_DIRECT	GO:0000722~telomere maintenance via recombination	7	2	4.1549e-05	Q14191, P28340, Q92878, P18858, P35244, O43502, P12004	346	32	16792	10.6163	0.116974	0.00230105	0.074773
GOTERM_BP_DIRECT	GO:0006303~double-strand break repair via nonhomologous end joining	9	2.57143	4.23657e-05	Q13315, P49959, Q92878, Q12888, P12956, P49917, P13010, O60934, P78527	346	63	16792	6.93311	0.11913	0.00230363	0.0762423
GOTERM_BP_DIRECT	GO:0051402~neuron apoptotic process	7	2	4.99106e-05	P06400, Q13315, Q9H3D4, Q07812, P49917, P06746, P21860	346	33	16792	10.2946	0.138806	0.00266494	0.0898145
GOTERM_BP_DIRECT	GO:0010718~positive regulation of epithelial to mesenchymal transition	7	2	4.99106e-05	P46531, Q8N0V5, P37173, Q13485, P02452, P84022, P35222	346	33	16792	10.2946	0.138806	0.00266494	0.0898145
GOTERM_BP_DIRECT	GO:1901796~regulation of signal transduction by p53 class mediator	12	3.42857	5.01698e-05	Q13315, Q14191, P49959, Q8WUF5, Q09472, Q96KQ7, Q9H3D4, Q92878, Q9H9B1, P21675, O60934, P35244	346	124	16792	4.69663	0.139475	0.00263183	0.0902807
GOTERM_BP_DIRECT	GO:0046777~protein autophosphorylation	14	4	5.73621e-05	P49841, P21675, P51955, P16234, P22455, Q15303, Q13315, P22392, O60674, Q05397, P04626, Q9H1R3, P06213, P00533	346	172	16792	3.95026	0.157808	0.00295677	0.103217
GOTERM_BP_DIRECT	GO:0048015~phosphatidylinositol-mediated signaling	11	3.14286	6.53054e-05	P15311, P04626, P42336, Q06124, P16234, P22455, P21860, P60484, P35568, Q15303, P00533	346	106	16792	5.03632	0.177602	0.0033086	0.117502
GOTERM_BP_DIRECT	GO:1901687~glutathione derivative biosynthetic process	6	1.71429	7.02256e-05	P21266, P09211, P78417, P10620, P14550, O43708	346	22	16792	13.2359	0.189629	0.00349825	0.12635
GOTERM_BP_DIRECT	GO:0033591~response to L-ascorbic acid	4	1.14286	8.33827e-05	P17301, P09211, P04179, P04040	346	5	16792	38.8254	0.220933	0.00408439	0.150005
GOTERM_BP_DIRECT	GO:0000122~negative regulation of transcription from RNA polymerase II promoter	32	9.14286	8.67009e-05	P17275, Q9UBB5, Q8WUF5, P26358, P35548, P09874, P84022, P35222, Q03135, Q6P1J9, P46531, P35232, P15311, Q00653, Q96KQ7, P49711, P37231, Q9UM47, Q99496, P06400, Q09472, P41212, P19838, Q8IUF8, Q15911, Q9H3D4, P10599, Q13485, Q9H9B1, O00255, Q15648, P40763	346	720	16792	2.15697	0.228635	0.00417824	0.15597
GOTERM_BP_DIRECT	GO:0006260~DNA replication	13	3.71429	8.74704e-05	Q13315, Q14191, P23921, P49959, Q9UHN1, P28340, Q92878, P18858, P49917, P35244, O60934, P49916, P12004	346	155	16792	4.07041	0.23041	0.00414848	0.157353
GOTERM_BP_DIRECT	GO:0006296~nucleotide-excision repair, DNA incision, 5'-to lesion	7	2	9.776e-05	Q92889, P18074, P28340, Q92466, P35244, P09874, P12004	346	37	16792	9.18169	0.25376	0.00456311	0.175848
GOTERM_BP_DIRECT	GO:0060333~interferon-gamma-mediated signaling pathway	9	2.57143	0.000100934	P61769, P30479, O60674, P30505, P01920, P13591, Q30154, P16070, P01889, Q14653	346	71	16792	6.15192	0.260819	0.00463863	0.181553
GOTERM_BP_DIRECT	GO:0071260~cellular response to mechanical stimulus	9	2.57143	0.000100934	P17301, P02452, O00206, P27361, P19838, P00533, Q16611, O00220, P63000	346	71	16792	6.15192	0.260819	0.00463863	0.181553
GOTERM_BP_DIRECT	GO:0048146~positive regulation of fibroblast proliferation	8	2.28571	0.000112303	P04233, P06703, P16234, P49917, Q00534, P14174, P00533, P78527	346	54	16792	7.1899	0.285559	0.00508182	0.201984
GOTERM_BP_DIRECT	GO:0033683~nucleotide-excision repair, DNA incision	7	2	0.000114101	Q92889, P18074, P28340, Q92466, P35244, P09874, P12004	346	38	16792	8.94007	0.289395	0.00508611	0.205214
GOTERM_BP_DIRECT	GO:0050729~positive regulation of inflammatory response	9	2.57143	0.000123071	P60568, P06702, O60674, P17301, O00206, Q14116, O60603, P30556, P00533	346	73	16792	5.98337	0.308227	0.00540442	0.22133
GOTERM_BP_DIRECT	GO:0006306~DNA methylation	6	1.71429	0.000134686	P16455, P63092, P26358, Q96KQ7, Q9H9B1, P49711	346	25	16792	11.6476	0.331874	0.00582757	0.242195
GOTERM_BP_DIRECT	GO:0046686~response to cadmium ion	6	1.71429	0.000134686	P61769, P04179, P13716, P04040, P36639, P12004	346	25	16792	11.6476	0.331874	0.00582757	0.242195
GOTERM_BP_DIRECT	GO:0007584~response to nutrient	9	2.57143	0.000135558	P37173, P18065, P14618, P60484, P37231, P15559, P42330, P16435, Q99757	346	74	16792	5.90252	0.333615	0.00578161	0.24376
GOTERM_BP_DIRECT	GO:0001889~liver development	9	2.57143	0.000135558	Q05932, P46531, P04179, P42336, P11717, P14618, P21359, P84022, Q15648	346	74	16792	5.90252	0.333615	0.00578161	0.24376
GOTERM_BP_DIRECT	GO:0045618~positive regulation of keratinocyte differentiation	5	1.42857	0.000148914	P46531, O15528, P22392, Q15648, Q9Y6Q9	346	14	16792	17.3328	0.35974	0.00626033	0.267746
GOTERM_BP_DIRECT	GO:0040014~regulation of multicellular organism growth	6	1.71429	0.000163966	P00441, P10912, P42336, Q06124, O75882, P40763	346	26	16792	11.1996	0.387958	0.00679561	0.294772
GOTERM_BP_DIRECT	GO:0006259~DNA metabolic process	6	1.71429	0.000163966	P04183, Q14191, Q92889, P18858, P46013, P15531	346	26	16792	11.1996	0.387958	0.00679561	0.294772
GOTERM_BP_DIRECT	GO:0006289~nucleotide-excision repair	7	2	0.000176458	P54727, Q92889, P18074, O75771, Q92466, P35244, Q01831	346	41	16792	8.28592	0.41043	0.00721171	0.317197
GOTERM_BP_DIRECT	GO:0045454~cell redox homeostasis	9	2.57143	0.000179436	P27695, P00390, P10599, Q9NNW7, P29475, Q16881, Q9H7Z7, P07203, Q99757	346	77	16792	5.67255	0.415664	0.00723424	0.322541
GOTERM_BP_DIRECT	GO:0060397~JAK-STAT cascade involved in growth hormone signaling pathway	5	1.42857	0.000199786	O60674, P10912, P01241, P27361, P40763	346	15	16792	16.1773	0.45021	0.00794452	0.359059
GOTERM_BP_DIRECT	GO:0045740~positive regulation of DNA replication	7	2	0.000202346	P16234, P06213, P00533, P12004, P29353, P06748, P63000	346	42	16792	8.08863	0.454409	0.0079405	0.363653
GOTERM_BP_DIRECT	GO:0048661~positive regulation of smooth muscle cell proliferation	8	2.28571	0.000220426	P37173, P55290, P17301, Q9NWZ3, P18054, Q14116, P00533, Q9UM47	346	60	16792	6.47091	0.483163	0.00853517	0.396084
GOTERM_BP_DIRECT	GO:0045429~positive regulation of nitric oxide biosynthetic process	7	2	0.000231138	O60674, P04179, O00206, P06213, P35372, P84022, P00533	346	43	16792	7.90052	0.49948	0.00883393	0.415295
GOTERM_BP_DIRECT	GO:0051726~regulation of cell cycle	11	3.14286	0.000241642	P17275, P06400, Q13315, P11142, Q09472, O75771, P60484, Q16611, P40763, Q15648, Q92560	346	124	16792	4.30524	0.514979	0.00911722	0.434129
GOTERM_BP_DIRECT	GO:0032508~DNA duplex unwinding	7	2	0.000263059	Q14191, P49959, Q92878, P12956, P13010, O60934, P46063	346	44	16792	7.72097	0.545111	0.00979796	0.47252
GOTERM_BP_DIRECT	GO:0006977~DNA damage response, signal transduction by p53 class mediator resulting in cell cycle arrest	8	2.28571	0.000271021	Q13315, Q09472, Q07812, P31947, P15941, Q99873, P12004, P06748	346	62	16792	6.26217	0.555829	0.00996907	0.486789
GOTERM_BP_DIRECT	GO:0001649~osteoblast differentiation	10	2.85714	0.000290922	P17275, P61604, P24821, P35232, P02452, P21359, P35548, P04040, P17936, Q13951	346	104	16792	4.66652	0.581528	0.0105675	0.522445
GOTERM_BP_DIRECT	GO:0071363~cellular response to growth factor stimulus	7	2	0.000298343	P07737, P04626, P29475, P04040, P06213, P35222, P29353	346	45	16792	7.54939	0.590727	0.0107058	0.535739
GOTERM_BP_DIRECT	GO:0051897~positive regulation of protein kinase B signaling	9	2.57143	0.000328331	Q8N0V5, Q05397, P10599, Q14116, P06213, P07203, P00533, P42330, Q9Y251	346	84	16792	5.19983	0.625882	0.0116363	0.589437
GOTERM_BP_DIRECT	GO:0042523~positive regulation of tyrosine phosphorylation of Stat5 protein	5	1.42857	0.000337199	P60568, O60674, P10912, P01241, Q15303	346	17	16792	14.2741	0.635688	0.0118091	0.605313
GOTERM_BP_DIRECT	GO:0000187~activation of MAPK activity	10	2.85714	0.000359803	P04233, P00441, P10912, Q06124, O00206, P27361, Q15121, P06213, Q6UVK1, P29353	346	107	16792	4.53568	0.659535	0.0124503	0.645765
GOTERM_BP_DIRECT	GO:0043627~response to estrogen	8	2.28571	0.000364019	P21266, O15528, P37173, Q09472, P08727, P18065, P37231, Q03135	346	65	16792	5.97314	0.663807	0.0124514	0.653309
GOTERM_BP_DIRECT	GO:0014068~positive regulation of phosphatidylinositol 3-kinase signaling	8	2.28571	0.000364019	O60674, Q05397, P16234, P01241, P21860, P04040, Q14116, Q15303	346	65	16792	5.97314	0.663807	0.0124514	0.653309
GOTERM_BP_DIRECT	GO:0006928~movement of cell or subcellular component	9	2.57143	0.000385697	P07437, Q05682, O60674, P18054, P10599, P04792, O15085, P40763, P63000	346	86	16792	5.07891	0.684942	0.0130392	0.692088
GOTERM_BP_DIRECT	GO:0046655~folic acid metabolic process	5	1.42857	0.000426557	Q05932, P34896, P41440, P11586, P00374	346	18	16792	13.4811	0.721234	0.0142501	0.76514
GOTERM_BP_DIRECT	GO:0006979~response to oxidative stress	10	2.85714	0.000441615	Q14191, Q03468, P18074, P13716, O75882, Q7LG56, P36639, P07203, P00533, Q15165	346	110	16792	4.41198	0.733528	0.0145869	0.792048
GOTERM_BP_DIRECT	GO:0010269~response to selenium ion	4	1.14286	0.000445929	P04114, P04179, P13716, P07203	346	8	16792	24.2659	0.736949	0.0145677	0.799756
GOTERM_BP_DIRECT	GO:0070911~global genome nucleotide-excision repair	6	1.71429	0.000453728	P54727, Q92889, P18074, Q92466, Q01831, P09874	346	32	16792	9.09971	0.743023	0.0146607	0.81369
GOTERM_BP_DIRECT	GO:0071364~cellular response to epidermal growth factor stimulus	6	1.71429	0.000525838	P46940, P09211, P04626, P02452, P00533, Q15648	346	33	16792	8.82396	0.792945	0.0167905	0.942431
GOTERM_BP_DIRECT	GO:0007155~cell adhesion	22	6.28571	0.000558181	P39060, P02452, P32004, Q13641, P13591, O00592, P16615, P35222, P63000, P26006, P60568, Q8WXI7, P24821, O14522, P22392, P17301, P55290, Q9UMF0, Q15063, Q08380, P16070, Q13201	346	459	16792	2.32614	0.812065	0.0176264	1.00012
GOTERM_BP_DIRECT	GO:0030855~epithelial cell differentiation	8	2.28571	0.000574306	P00558, P07858, P17931, P15941, P37231, P12004, Q01995, P78545	346	70	16792	5.54649	0.820928	0.017942	1.02887
GOTERM_BP_DIRECT	GO:0097192~extrinsic apoptotic signaling pathway in absence of ligand	6	1.71429	0.00060623	P60568, Q07812, P49841, P21860, Q16611, P55211	346	34	16792	8.56443	0.83726	0.0187348	1.08577
GOTERM_BP_DIRECT	GO:0071375~cellular response to peptide hormone stimulus	5	1.42857	0.000653816	P27695, O00255, P19838, Q03135, P16435	346	20	16792	12.1329	0.858883	0.0199849	1.17053
GOTERM_BP_DIRECT	GO:0032930~positive regulation of superoxide anion generation	4	1.14286	0.000658724	P09211, P00441, P00533, P02741	346	9	16792	21.5697	0.860943	0.0199301	1.17927
GOTERM_BP_DIRECT	GO:0048660~regulation of smooth muscle cell proliferation	4	1.14286	0.000658724	P12956, P13010, P35222, P78527	346	9	16792	21.5697	0.860943	0.0199301	1.17927
GOTERM_BP_DIRECT	GO:0006915~apoptotic process	25	7.14286	0.000688587	Q8WUF5, Q15121, O60566, P17936, O60674, Q9BRT3, P55211, O00220, P06400, P06702, P35869, Q09472, O43683, P27361, P19838, Q14653, O14737, P37173, P18074, Q9H3D4, Q07812, Q53EL6, P14222, P60484, O60603	346	567	16792	2.13985	0.872844	0.0206162	1.23241
GOTERM_BP_DIRECT	GO:0046854~phosphatidylinositol phosphorylation	9	2.57143	0.000702291	P04626, P42336, Q06124, P16234, P22455, P21860, P35568, Q15303, P00533	346	94	16792	4.64666	0.877959	0.0208143	1.25679
GOTERM_BP_DIRECT	GO:0006293~nucleotide-excision repair, preincision complex stabilization	5	1.42857	0.000794669	Q92889, P18074, Q92466, P35244, P09874	346	21	16792	11.5552	0.907467	0.0232907	1.421
GOTERM_BP_DIRECT	GO:0071480~cellular response to gamma radiation	5	1.42857	0.000794669	Q13315, Q14191, P12956, P13010, P46937	346	21	16792	11.5552	0.907467	0.0232907	1.421
GOTERM_BP_DIRECT	GO:0051103~DNA ligation involved in DNA repair	4	1.14286	0.000926744	P18858, P49917, P49916, P09874	346	10	16792	19.4127	0.93771	0.0268483	1.65531
GOTERM_BP_DIRECT	GO:0071481~cellular response to X-ray	4	1.14286	0.000926744	Q13315, Q12888, P12956, P13010	346	10	16792	19.4127	0.93771	0.0268483	1.65531
GOTERM_BP_DIRECT	GO:0033151~V(D)J recombination	4	1.14286	0.000926744	Q13315, P18858, P49917, P49916	346	10	16792	19.4127	0.93771	0.0268483	1.65531
GOTERM_BP_DIRECT	GO:0000717~nucleotide-excision repair, DNA duplex unwinding	5	1.42857	0.000955656	P54727, P18074, Q92466, Q01831, P09874	346	22	16792	11.03	0.94288	0.0274096	1.70653
GOTERM_BP_DIRECT	GO:0006295~nucleotide-excision repair, DNA incision, 3'-to lesion	5	1.42857	0.00113827	Q92889, P18074, Q92466, P35244, P09874	346	23	16792	10.5504	0.966956	0.0322561	2.02949
GOTERM_BP_DIRECT	GO:0001836~release of cytochrome c from mitochondria	5	1.42857	0.00113827	O75223, Q07812, P04179, P31947, Q16611	346	23	16792	10.5504	0.966956	0.0322561	2.02949
GOTERM_BP_DIRECT	GO:0030890~positive regulation of B cell proliferation	6	1.71429	0.00115348	P05113, P60568, P04233, P02786, O00206, P14174	346	39	16792	7.46643	0.968429	0.0323739	2.05633
GOTERM_BP_DIRECT	GO:0006288~base-excision repair, DNA ligation	3	0.857143	0.00124556	P06746, P18887, P49916	346	3	16792	48.5318	0.976044	0.0345907	2.21876
GOTERM_BP_DIRECT	GO:0033674~positive regulation of kinase activity	4	1.14286	0.00125494	P49959, Q92878, O60934, P16070	346	11	16792	17.6479	0.976708	0.0345268	2.23529
GOTERM_BP_DIRECT	GO:0043488~regulation of mRNA stability	9	2.57143	0.00127953	P27695, P11142, P25786, P25787, Q05823, P31946, P04792, P63104, Q99436	346	103	16792	4.24064	0.978363	0.0348716	2.27862
GOTERM_BP_DIRECT	GO:0051262~protein tetramerization	6	1.71429	0.00129637	Q9H3D4, P34896, Q30154, P07954, P04040, P48163	346	40	16792	7.27977	0.979428	0.0350042	2.30827
GOTERM_BP_DIRECT	GO:0009612~response to mechanical stimulus	7	2	0.00129748	P17275, Q9UBB5, P24821, P37173, P18065, Q15063, P37231	346	59	16792	5.75801	0.979497	0.0347209	2.31023
GOTERM_BP_DIRECT	GO:0048870~cell motility	5	1.42857	0.00134401	Q16658, Q05397, O14939, P63000, Q14247	346	24	16792	10.1108	0.982166	0.0356262	2.39214
GOTERM_BP_DIRECT	GO:0051289~protein homotetramerization	7	2	0.00141715	P04183, Q13085, P00492, Q9H3D4, P04179, P34896, P04040	346	60	16792	5.66204	0.985678	0.0372008	2.52076
GOTERM_BP_DIRECT	GO:0051091~positive regulation of sequence-specific DNA binding transcription factor activity	9	2.57143	0.00144846	P05113, Q09472, O60674, Q12824, Q12888, P12429, P60484, P37231, P35222	346	105	16792	4.15987	0.986961	0.0376775	2.57576
GOTERM_BP_DIRECT	GO:0050731~positive regulation of peptidyl-tyrosine phosphorylation	8	2.28571	0.00147724	P05113, P04233, O60674, P10912, P01241, P14174, P16070, Q6UVK1	346	82	16792	4.73481	0.988039	0.0380816	2.6263
GOTERM_BP_DIRECT	GO:0032092~positive regulation of protein binding	7	2	0.00154506	P61769, Q09472, P49841, P21675, O00255, Q30201, Q03135	346	61	16792	5.56922	0.99024	0.0394569	2.74529
GOTERM_BP_DIRECT	GO:0007569~cell aging	5	1.42857	0.00157436	Q14191, P00441, Q53EL6, P14174, P06748	346	25	16792	9.70636	0.991061	0.0398509	2.79665
GOTERM_BP_DIRECT	GO:0006919~activation of cysteine-type endopeptidase activity involved in apoptotic process	8	2.28571	0.00158545	P61604, P06702, O60674, Q07812, P08138, P37231, P84022, O00220	346	83	16792	4.67776	0.991354	0.0397902	2.8161
GOTERM_BP_DIRECT	GO:0045892~negative regulation of transcription, DNA-templated	22	6.28571	0.00158819	P06400, Q9UBB5, P35869, P12956, P13010, P35548, P31946, P35222, Q8IUF8, P78545, P46531, P11142, P35232, Q15911, Q9H3D4, Q13485, Q9BTC8, Q9H9B1, P49711, Q53EL6, O00255, P37231	346	499	16792	2.13968	0.991424	0.0395265	2.82089
GOTERM_BP_DIRECT	GO:0009411~response to UV	6	1.71429	0.00162077	Q92889, Q03468, P52701, P28340, Q92466, O00255	346	42	16792	6.93311	0.992222	0.0399895	2.87796
GOTERM_BP_DIRECT	GO:0043524~negative regulation of neuron apoptotic process	10	2.85714	0.00162954	P48681, Q07954, O60674, Q07812, P00441, P04179, P42336, P49917, P21860, P43246	346	132	16792	3.67665	0.992424	0.0398735	2.89333
GOTERM_BP_DIRECT	GO:0009650~UV protection	4	1.14286	0.00164789	Q92889, P18074, P04040, P07203	346	12	16792	16.1773	0.99283	0.0399873	2.92546
GOTERM_BP_DIRECT	GO:0042088~T-helper 1 type immune response	4	1.14286	0.00164789	Q9Y2C9, Q30154, O00206, Q14116	346	12	16792	16.1773	0.99283	0.0399873	2.92546
GOTERM_BP_DIRECT	GO:0007411~axon guidance	11	3.14286	0.00168182	Q13509, P15311, Q05397, Q13485, P08138, P32004, P13591, P27361, P01111, O94813, P63000	346	159	16792	3.35755	0.993524	0.0404668	2.98484
GOTERM_BP_DIRECT	GO:0001701~in utero embryonic development	12	3.42857	0.00171774	P46531, P37173, P04114, Q9UHN1, P18074, Q13485, P49917, P15941, P43246, Q99873, P84022, P35222	346	187	16792	3.11434	0.994185	0.0409846	3.04765
GOTERM_BP_DIRECT	GO:0043525~positive regulation of neuron apoptotic process	6	1.71429	0.00180361	Q13315, Q07812, P21359, P15559, P35222, P55211	346	43	16792	6.77188	0.995505	0.0426516	3.19768
GOTERM_BP_DIRECT	GO:0006879~cellular iron ion homeostasis	6	1.71429	0.00200112	P02786, P00441, Q13485, Q9NP58, Q30201, Q9UP52	346	44	16792	6.61797	0.997515	0.0468461	3.54192
GOTERM_BP_DIRECT	GO:0097296~activation of cysteine-type endopeptidase activity involved in apoptotic signaling pathway	4	1.14286	0.00210983	O60674, Q07812, P84022, O00220	346	13	16792	14.9329	0.998206	0.048948	3.7309
GOTERM_BP_DIRECT	GO:1902166~negative regulation of intrinsic apoptotic signaling pathway in response to DNA damage by p53 class mediator	4	1.14286	0.00210983	P04233, P14174, P15941, P16070	346	13	16792	14.9329	0.998206	0.048948	3.7309
GOTERM_BP_DIRECT	GO:0002224~toll-like receptor signaling pathway	5	1.42857	0.00211478	P14625, Q9NWZ3, Q9Y2C9, P07858, O00206	346	27	16792	8.98737	0.998233	0.0486834	3.7395
GOTERM_BP_DIRECT	GO:0033077~T cell differentiation in thymus	5	1.42857	0.00211478	P61769, P49917, Q00534, P35222, P78527	346	27	16792	8.98737	0.998233	0.0486834	3.7395
GOTERM_BP_DIRECT	GO:0006954~inflammatory response	18	5.14286	0.002226	P06702, Q9UBN6, Q9Y2C9, P08138, P06746, O00206, P14174, P19838, P02741, P78545, P63000, P34913, P05113, Q00653, O75882, Q14116, O60603, O00220	346	379	16792	2.30494	0.998734	0.0507904	3.93247
GOTERM_BP_DIRECT	GO:0007565~female pregnancy	8	2.28571	0.00237037	P63092, P17301, P18065, P49683, P21964, Q30201, P15941, P11172	346	89	16792	4.36241	0.999179	0.0535904	4.18239
GOTERM_BP_DIRECT	GO:2000145~regulation of cell motility	5	1.42857	0.00242777	P04626, Q00534, P21860, Q15303, P00533	346	28	16792	8.66639	0.999309	0.0544432	4.28159
GOTERM_BP_DIRECT	GO:0010033~response to organic substance	5	1.42857	0.00242777	P12830, P00441, P18887, P08758, P25815	346	28	16792	8.66639	0.999309	0.0544432	4.28159
GOTERM_BP_DIRECT	GO:0043388~positive regulation of DNA binding	5	1.42857	0.00242777	P18074, O60674, P17301, P10599, P15531	346	28	16792	8.66639	0.999309	0.0544432	4.28159
GOTERM_BP_DIRECT	GO:0035116~embryonic hindlimb morphogenesis	5	1.42857	0.00242777	P46531, P63092, P35548, P35222, Q15648	346	28	16792	8.66639	0.999309	0.0544432	4.28159
GOTERM_BP_DIRECT	GO:0006290~pyrimidine dimer repair	3	0.857143	0.00245725	Q03468, Q92466, P06746	346	4	16792	36.3988	0.999368	0.0546778	4.3325
GOTERM_BP_DIRECT	GO:0031860~telomeric 3' overhang formation	3	0.857143	0.00245725	P49959, Q92878, O60934	346	4	16792	36.3988	0.999368	0.0546778	4.3325
GOTERM_BP_DIRECT	GO:0014912~negative regulation of smooth muscle cell migration	4	1.14286	0.00264462	P27695, Q07954, P17936, O94813	346	14	16792	13.8662	0.99964	0.0582961	4.6555
GOTERM_BP_DIRECT	GO:0010812~negative regulation of cell-substrate adhesion	4	1.14286	0.00264462	P46531, Q8N0V5, P02452, O00255	346	14	16792	13.8662	0.99964	0.0582961	4.6555
GOTERM_BP_DIRECT	GO:0048008~platelet-derived growth factor receptor signaling pathway	5	1.42857	0.00277118	P46940, O60674, Q06124, P16234, P60484	346	29	16792	8.36755	0.999754	0.0605582	4.87307
GOTERM_BP_DIRECT	GO:0006955~immune response	19	5.42857	0.00282515	Q9UBN6, P30505, Q9Y2C9, P16410, P08138, Q30154, O00206, P84022, P01889, P05113, P46531, P60568, P61769, P04233, P14778, P30479, P01920, Q14116, O60603, O00220	346	421	16792	2.19027	0.99979	0.061256	4.96571
GOTERM_BP_DIRECT	GO:0033138~positive regulation of peptidyl-serine phosphorylation	7	2	0.00312823	Q99996, P49841, P10599, P42336, P14174, P16070, Q03135	346	70	16792	4.85318	0.999916	0.0671268	5.48437
GOTERM_BP_DIRECT	GO:0002474~antigen processing and presentation of peptide antigen via MHC class I	5	1.42857	0.00314643	P61769, P30479, P30505, P01920, Q30201, P01889	346	30	16792	8.08863	0.99992	0.0670251	5.51543
GOTERM_BP_DIRECT	GO:0097193~intrinsic apoptotic signaling pathway	5	1.42857	0.00314643	O43290, P52701, Q07812, O60934, Q13617	346	30	16792	8.08863	0.99992	0.0670251	5.51543
GOTERM_BP_DIRECT	GO:0000077~DNA damage checkpoint	5	1.42857	0.00314643	Q13315, Q12888, Q06124, O60934, Q15121	346	30	16792	8.08863	0.99992	0.0670251	5.51543
GOTERM_BP_DIRECT	GO:0010212~response to ionizing radiation	6	1.71429	0.00323244	Q13315, P23921, O75771, P13716, Q13330, O43502	346	49	16792	5.94267	0.999938	0.068311	5.66208
GOTERM_BP_DIRECT	GO:0014070~response to organic cyclic compound	6	1.71429	0.00323244	P07099, P03886, P46013, P21964, Q16611, Q99757	346	49	16792	5.94267	0.999938	0.068311	5.66208
GOTERM_BP_DIRECT	GO:0008631~intrinsic apoptotic signaling pathway in response to oxidative stress	4	1.14286	0.00325583	O75915, O60674, P04179, P07203	346	15	16792	12.9418	0.999943	0.0683077	5.70193
GOTERM_BP_DIRECT	GO:0045190~isotype switching	4	1.14286	0.00325583	P52701, P49917, O60934, P43246	346	15	16792	12.9418	0.999943	0.0683077	5.70193
GOTERM_BP_DIRECT	GO:0022408~negative regulation of cell-cell adhesion	4	1.14286	0.00325583	P12830, O60674, Q05397, O00592	346	15	16792	12.9418	0.999943	0.0683077	5.70193
GOTERM_BP_DIRECT	GO:0000729~DNA double-strand break processing	4	1.14286	0.00325583	Q13315, P49959, Q92878, O60934	346	15	16792	12.9418	0.999943	0.0683077	5.70193

## Sheet: MF
List of 112 up
Category	Term	Count	%	PValue	Genes	List Total	Pop Hits	Pop Total	Fold Enrichment	Bonferroni	Benjamini	FDR
GOTERM_MF_DIRECT	GO:0003684~damaged DNA binding	13	11.7117	4.56222e-15	P54727, P27695, P16455, P52701, P28340, P29372, P35244, O60934, P18887, Q01831, P43246, P12004, P20585	108	63	16881	32.2535	1.68876e-12	1.68876e-12	6.28386e-12
GOTERM_MF_DIRECT	GO:0019899~enzyme binding	15	13.5135	2.39546e-08	P35520, P11388, P04040, Q99873, P09874, P16615, P20585, P16435, P21266, P35232, P22392, P28340, P18887, P43246, P12004	108	333	16881	7.04079	8.88711e-06	4.44356e-06	3.30459e-05
GOTERM_MF_DIRECT	GO:0005515~protein binding	84	75.6757	4.12652e-08	P17275, Q9UBB5, P52701, Q9NNW7, O14908, P10620, O00206, P35244, P21964, P14174, P49916, Q01831, P11586, P16435, O43290, P15311, O43708, P15559, P55211, P29353, P06400, P04183, P06702, P63092, Q9UHN1, P02786, Q05823, Q99873, P06748, P54727, P23921, P20700, P08727, Q16881, O00255, O00170, Q9UGI8, P34931, P26358, P25787, P11388, O60934, P09874, P16615, P20585, P16422, Q6P1J9, P22392, P35232, O60674,…	108	8785	16881	1.49456	1.53093e-05	5.10312e-06	5.69263e-05
GOTERM_MF_DIRECT	GO:0042803~protein homodimerization activity	16	14.4144	5.56759e-05	P35520, P52701, P02786, P11388, P34896, P10620, O14908, P04040, P06748, P20585, P34913, O75223, P21266, P55290, O43708, P43246	108	730	16881	3.42588	0.0204445	0.00515077	0.0767788
GOTERM_MF_DIRECT	GO:0032139~dinucleotide insertion or deletion binding	3	2.7027	0.000118915	P43246, P12004, P20585	108	3	16881	156.306	0.0431608	0.00878518	0.163921
GOTERM_MF_DIRECT	GO:0032142~single guanine insertion binding	3	2.7027	0.000118915	P52701, P43246, P20585	108	3	16881	156.306	0.0431608	0.00878518	0.163921
GOTERM_MF_DIRECT	GO:0016668~oxidoreductase activity, acting on a sulfur group of donors, NAD(P) as acceptor	3	2.7027	0.000236844	P00390, Q9NNW7, Q16881	108	4	16881	117.229	0.0841286	0.0145398	0.326236
GOTERM_MF_DIRECT	GO:0032137~guanine/thymine mispair binding	3	2.7027	0.000236844	P52701, P43246, P20585	108	4	16881	117.229	0.0841286	0.0145398	0.326236
GOTERM_MF_DIRECT	GO:0032357~oxidized purine DNA binding	3	2.7027	0.000393104	P52701, P43246, P20585	108	5	16881	93.7833	0.13573	0.020623	0.540933
GOTERM_MF_DIRECT	GO:0032405~MutLalpha complex binding	3	2.7027	0.000587214	P52701, P43246, P12004	108	6	16881	78.1528	0.19581	0.0268724	0.807038
GOTERM_MF_DIRECT	GO:0003677~DNA binding	23	20.7207	0.000711348	P17275, P06400, P27695, Q9UBB5, P26358, Q9UHN1, Q12888, P11388, P35244, P49916, P09874, P06748, O14737, P16455, P20839, P22392, Q00653, P28340, P29372, P46013, P43246, P12004, P40763	108	1674	16881	2.14757	0.23203	0.0289077	0.976867
GOTERM_MF_DIRECT	GO:0003682~chromatin binding	10	9.00901	0.000850649	Q9UBB5, P26358, Q00653, P52701, P28340, P11388, O00255, Q13330, P12004, Q15648	108	391	16881	3.99758	0.27074	0.0310793	1.16712
GOTERM_MF_DIRECT	GO:0003713~transcription coactivator activity	8	7.20721	0.00101716	P17275, O00170, P06400, P27695, Q00653, Q13330, Q15648, P06748	108	248	16881	5.04211	0.314467	0.0337412	1.3941
GOTERM_MF_DIRECT	GO:0005524~ATP binding	21	18.9189	0.00103971	P04183, P34931, O43683, P52701, P11388, P27361, P49916, Q05823, P16615, P11586, P20585, Q13085, P23921, P22392, P14625, O60674, P04626, P46013, P14618, P43246, P35749	108	1495	16881	2.1956	0.320185	0.0316495	1.42481
GOTERM_MF_DIRECT	GO:0008022~protein C-terminus binding	7	6.30631	0.00106251	P35232, O60674, P11388, P04626, P46013, P43246, P16615	108	182	16881	6.01175	0.325915	0.0298828	1.45583
GOTERM_MF_DIRECT	GO:0043531~ADP binding	4	3.6036	0.0011763	P52701, P14618, P43246, P48163	108	33	16881	18.9461	0.353812	0.0307089	1.61058
GOTERM_MF_DIRECT	GO:0050661~NADP binding	4	3.6036	0.00139818	P00390, P04040, P48163, P16435	108	35	16881	17.8635	0.404937	0.0340139	1.91166
GOTERM_MF_DIRECT	GO:0000287~magnesium ion binding	7	6.30631	0.00190154	P52701, P11388, P21964, P14618, P43246, P25815, P34913	108	204	16881	5.36343	0.506455	0.0431741	2.59154
GOTERM_MF_DIRECT	GO:0030983~mismatched DNA binding	3	2.7027	0.00210896	P52701, P43246, P20585	108	11	16881	42.6288	0.543082	0.0450284	2.87043
GOTERM_MF_DIRECT	GO:0098641~cadherin binding involved in cell-cell adhesion	8	7.20721	0.00248129	Q9UGI8, P15311, O14908, P14618, Q92597, P25815, P16422, Q14247	108	290	16881	4.31188	0.602158	0.0499167	3.36918
GOTERM_MF_DIRECT	GO:0009055~electron carrier activity	5	4.5045	0.00256663	P00390, Q16881, P48163, P16435, P05091	108	90	16881	8.68364	0.614588	0.0489429	3.48316
GOTERM_MF_DIRECT	GO:0042802~identical protein binding	13	11.7117	0.00277983	P06400, P04183, P21266, Q9UHN1, P02786, P04626, P34896, Q14451, P15559, Q99873, P09874, P12004, P40763	108	749	16881	2.71291	0.643975	0.0503271	3.76738
GOTERM_MF_DIRECT	GO:0003697~single-stranded DNA binding	5	4.5045	0.00289067	P54727, P35244, Q01831, P43246, P20585	108	93	16881	8.40352	0.658358	0.0498568	3.91483
GOTERM_MF_DIRECT	GO:0008168~methyltransferase activity	5	4.5045	0.00300463	P16455, P26358, P34896, P21964, Q99873	108	94	16881	8.31413	0.672542	0.0494792	4.06621
GOTERM_MF_DIRECT	GO:0000400~four-way junction DNA binding	3	2.7027	0.00344635	P52701, O00255, P43246	108	14	16881	33.494	0.722186	0.054165	4.6509
List of 86 down
Category	Term	Count	%	PValue	Genes	List Total	Pop Hits	Pop Total	Fold Enrichment	Bonferroni	Benjamini	FDR
GOTERM_MF_DIRECT	GO:0098641~cadherin binding involved in cell-cell adhesion	15	17.4419	1.81699e-10	P46940, Q9UGI8, Q8WUF5, P49959, P31947, P31946, P35222, P07737, P12830, P15311, Q05682, Q16658, P11021, Q92597, P63104	86	290	16881	10.153	5.59633e-08	5.59633e-08	2.43779e-07
GOTERM_MF_DIRECT	GO:0005515~protein binding	72	83.7209	1.08647e-09	P17275, P46940, P13987, O75915, P49959, P78417, P31947, P14174, P31946, P49789, Q03135, P07737, P15311, P12830, P13489, P62328, P08758, P29353, Q99496, P06702, Q9UHN1, P02786, Q92878, P06703, Q05682, P09211, P10599, Q16881, P14550, Q7Z5J4, P31151, P04792, Q9UGI8, Q8WUF5, P25786, P00441, P17931, Q15121, P09874, P35222, Q01995, P00492, P35232, Q00653, P29372, Q06124, P11021, P01241, Q14116, P63104,…	86	8785	16881	1.60876	3.34633e-07	1.67316e-07	1.45768e-06
GOTERM_MF_DIRECT	GO:0042802~identical protein binding	17	19.7674	8.61733e-07	Q8WUF5, Q9UHN1, P02786, P00441, P31947, P34896, P49789, P09874, Q8IUF8, Q03135, Q15165, P00492, P04179, P04792, P40763, P29034, P63104	86	749	16881	4.4552	0.000265379	8.84673e-05	0.00115615
GOTERM_MF_DIRECT	GO:0004003~ATP-dependent DNA helicase activity	5	5.81395	1.93314e-05	P49959, P18074, Q92878, P13010, P46063	86	32	16881	30.6704	0.00593644	0.00148742	0.0259331
GOTERM_MF_DIRECT	GO:0008022~protein C-terminus binding	7	8.13953	0.000312438	P49959, P35232, Q03468, P18074, P13010, P31946, P35222	86	182	16881	7.54964	0.0917594	0.0190651	0.418375
GOTERM_MF_DIRECT	GO:0019901~protein kinase binding	9	10.4651	0.000607595	P46940, Q05397, P31947, P09874, P35222, P04792, Q03135, P40763, P63104	86	376	16881	4.69845	0.170719	0.0307177	0.812121
GOTERM_MF_DIRECT	GO:0019904~protein domain specific binding	7	8.13953	0.00063419	P46940, P15311, Q06124, P31947, P11021, P31946, P63104	86	208	16881	6.60594	0.177488	0.0275272	0.847528
GOTERM_MF_DIRECT	GO:0044822~poly(A) RNA binding	15	17.4419	0.00144047	Q9UGI8, P02786, P50579, P13010, P17931, P09874, P07737, Q96FQ6, P15311, Q16658, P62328, P10599, P04792, O15446, P63104	86	1129	16881	2.60794	0.358524	0.0539861	1.91543
GOTERM_MF_DIRECT	GO:0044548~S100 protein binding	3	3.48837	0.00188523	P46940, P15311, P06703	86	13	16881	45.2979	0.440773	0.0625367	2.49995
GOTERM_MF_DIRECT	GO:0003779~actin binding	7	8.13953	0.00278685	P07737, P15311, Q05682, Q16658, Q05397, Q8WX93, Q01995	86	278	16881	4.94257	0.576647	0.0823643	3.67501
GOTERM_MF_DIRECT	GO:0005509~calcium ion binding	11	12.7907	0.00316912	P46940, P06702, P12830, Q96FQ6, P06703, P13928, P12429, P31151, P11021, P08758, P29034	86	717	16881	3.01143	0.623802	0.0850413	4.16924
GOTERM_MF_DIRECT	GO:0016491~oxidoreductase activity	6	6.97674	0.00338463	Q53FA7, P21912, P78417, Q16881, P14550, P42330	86	200	16881	5.88872	0.648038	0.0833407	4.44683
List of 352
Category	Term	Count	%	PValue	Genes	List Total	Pop Hits	Pop Total	Fold Enrichment	Bonferroni	Benjamini	FDR
GOTERM_MF_DIRECT	GO:0005515~protein binding	267	76.2857	3.9751e-24	P17275, P46940, P07437, P13987, P04114, P78417, P10620, O00206, Q9H7Z7, P11137, P21964, Q01831, P49789, P78545, P61769, P07737, P11142, O43290, P55211, O95980, P35869, Q9UHN1, P46937, Q99873, Q13951, P04233, P23921, Q8WXI7, Q07812, P00558, Q15063, O60603, P14222, Q13201, Q9UP52, Q9UGI8, Q8WUF5, P00995, P26358, O60934, P09874, Q15303, Q99436, O95243, P20585, Q13315, P46531, P13569, P00492, P14625,…	341	8785	16881	1.50457	3.1602e-21	3.1602e-21	6.09676e-21
GOTERM_MF_DIRECT	GO:0003684~damaged DNA binding	20	5.71429	9.53289e-18	P27695, Q92889, Q09472, P52701, P12956, P06746, P35244, O60934, P13010, Q01831, P20585, P54727, P16455, Q92466, Q9H3D4, P28340, P29372, P18887, P43246, P12004	341	63	16881	15.7157	7.57865e-15	3.78932e-15	1.4621e-14
GOTERM_MF_DIRECT	GO:0019899~enzyme binding	35	10	6.67554e-15	P35520, P11388, Q14019, P04040, P31946, Q9HAW8, P09874, P16615, P35222, P78527, Q03135, P16435, P20585, P46531, P13569, P11509, P11142, P21266, P22392, P35232, P28340, P11021, P19224, P37231, Q9UM47, P12004, P06746, P11717, Q99873, P63000, Q15911, P18887, P43246, P60484, P00533	341	333	16881	5.20317	5.29576e-12	1.76525e-12	1.02141e-11
GOTERM_MF_DIRECT	GO:0042802~identical protein binding	44	12.5714	5.76769e-10	Q8WUF5, P00441, P39060, P31947, P49789, P09874, P84022, Q03135, O94813, Q15165, P61769, P21266, P00492, P04626, Q14451, P15559, P37231, P12004, P63104, P06400, P04183, Q9UHN1, P02786, P13716, P02452, P34896, P11717, P19838, Q99873, Q16611, Q8IUF8, Q14653, P15531, P04233, Q9H3D4, Q07812, P04179, Q13485, P21860, P60484, P00533, P04792, P29034, P40763	341	749	16881	2.90814	4.58531e-07	1.14633e-07	8.84614e-07
GOTERM_MF_DIRECT	GO:0098641~cadherin binding involved in cell-cell adhesion	24	6.85714	2.44066e-08	P46940, Q9UGI8, P49959, Q8WUF5, P31947, O14908, P31946, P35222, Q8NFJ5, P16422, P07737, P11142, P12830, P15311, Q05682, Q16658, P11021, P14618, P25815, P00533, Q92597, Q9UM47, Q14247, P63104	341	290	16881	4.09692	1.94031e-05	3.88065e-06	3.74334e-05
GOTERM_MF_DIRECT	GO:0008022~protein C-terminus binding	19	5.42857	2.99152e-08	P49959, Q92889, Q09472, P12956, P11388, P49917, P13010, P46937, P31946, P16615, P35222, P35232, O60674, P18074, Q03468, P04626, P46013, P43246, P35372	341	182	16881	5.16804	2.37823e-05	3.96375e-06	4.58821e-05
GOTERM_MF_DIRECT	GO:0005524~ATP binding	63	18	3.06279e-08	P52701, Q9NWZ3, P49917, P16234, P49916, P11586, P61604, Q14191, P11142, P18858, Q9NP58, Q00534, P06213, Q2M3G0, P04183, Q92878, P49841, P22455, Q05823, P23921, P37173, P00558, Q9H1R3, Q05932, P34931, P12956, P54277, P11388, P21675, Q15303, P16615, O60566, P78527, P20585, Q13315, P13569, Q02224, P22392, O60674, P14625, Q15257, P04626, P11021, P35749, O43683, Q9UHC1, P51955, P13010, P27361, P46063,…	341	1495	16881	2.08614	2.43488e-05	3.47844e-06	4.69751e-05
GOTERM_MF_DIRECT	GO:0044212~transcription regulatory region DNA binding	19	5.42857	3.28369e-07	P35869, P12956, P21675, P13010, P46937, P35548, P19838, P84022, Q15303, P35222, Q15911, P35232, Q9Y222, Q9H3D4, Q13485, P49711, O00255, P37231, P40763	341	213	16881	4.41589	0.000261019	3.26311e-05	0.000503631
GOTERM_MF_DIRECT	GO:0005088~Ras guanyl-nucleotide exchange factor activity	14	4	5.49987e-07	Q99996, P16234, P22455, P13591, Q15303, P35568, P05113, P60568, O60674, Q05397, P04626, P21860, P00533, P29353	341	115	16881	6.02662	0.000437144	4.8581e-05	0.000843533
GOTERM_MF_DIRECT	GO:0003690~double-stranded DNA binding	12	3.42857	6.48816e-07	P49959, P52701, O75771, Q9H3D4, P12956, P13010, O00255, O43502, P43246, P00533, P35222, P78527	341	81	16881	7.33399	0.000515676	5.15796e-05	0.00099511
GOTERM_MF_DIRECT	GO:0042803~protein homodimerization activity	36	10.2857	1.90423e-06	P35520, P52701, P11388, P00441, P10912, P16234, O14908, P10620, P04040, Q9HAW8, Q15303, P84022, O94813, P34913, P20585, O75223, Q14191, P21266, P00492, Q15257, O43708, P19224, P02786, P06703, P34896, P19838, Q16611, P06748, Q14653, Q53FA7, Q96FQ6, P55290, Q07812, Q13485, P21860, P43246	341	730	16881	2.44131	0.00151272	0.000137615	0.00292055
GOTERM_MF_DIRECT	GO:0003697~single-stranded DNA binding	12	3.42857	2.63114e-06	P54727, Q92889, P01871, Q9UHC1, O75771, P54277, P35244, O43502, Q01831, P43246, P15531, P20585	341	93	16881	6.38766	0.00208957	0.000174298	0.0040354
GOTERM_MF_DIRECT	GO:0004003~ATP-dependent DNA helicase activity	8	2.28571	2.75816e-06	Q14191, P49959, P18074, Q92878, P12956, P13010, O60934, P46063	341	32	16881	12.3761	0.00219034	0.000168658	0.00423022
GOTERM_MF_DIRECT	GO:0003682~chromatin binding	24	6.85714	4.72059e-06	Q9UBB5, Q9UHC1, P26358, Q09472, P52701, P11388, P46937, Q13330, P19838, P30876, Q14191, Q00653, Q03468, Q9H3D4, P28340, Q13485, Q9BTC8, O00255, P37231, P00533, P12004, Q15648, Q92560, Q99496	341	391	16881	3.03863	0.00374585	0.000268027	0.00723991
GOTERM_MF_DIRECT	GO:0019901~protein kinase binding	23	6.57143	8.31965e-06	P46940, P30279, P49841, P10912, P31947, P84022, P09874, Q6UVK1, P35222, P06748, Q03135, P15531, P63000, O60674, Q05397, P43246, Q14451, P60484, P00533, P04792, P55211, P40763, P63104	341	376	16881	3.02819	0.00659232	0.000440846	0.0127594
GOTERM_MF_DIRECT	GO:0008134~transcription factor binding	19	5.42857	1.92921e-05	P17275, P06400, O00170, Q8WUF5, Q09472, P35869, P21675, O60934, P35548, P19838, P84022, P09874, P35222, P78527, P37231, O00220, Q15648, P40763, P63104	341	284	16881	3.31191	0.0152203	0.000958125	0.0295849
GOTERM_MF_DIRECT	GO:0004716~receptor signaling protein tyrosine kinase activity	5	1.42857	3.08487e-05	P04626, P21860, P06213, Q15303, P00533	341	10	16881	24.7522	0.0242268	0.00144161	0.0473033
GOTERM_MF_DIRECT	GO:0003909~DNA ligase activity	4	1.14286	3.19143e-05	P18858, P49917, P18887, P49916	341	4	16881	49.5044	0.0250531	0.00140858	0.048937
GOTERM_MF_DIRECT	GO:0046934~phosphatidylinositol-4,5-bisphosphate 3-kinase activity	9	2.57143	3.27037e-05	P04626, P42336, Q06124, P16234, P22455, P21860, P35568, Q15303, P00533	341	62	16881	7.18612	0.0256648	0.00136748	0.0501472
GOTERM_MF_DIRECT	GO:0030983~mismatched DNA binding	5	1.42857	4.77073e-05	Q9UHC1, P52701, P54277, P43246, P20585	341	11	16881	22.502	0.037218	0.00189461	0.0731456
GOTERM_MF_DIRECT	GO:0003677~DNA binding	58	16.5714	5.3066e-05	P17275, Q9UBB5, P49959, P49917, Q9H7Z7, P35244, P49916, P84022, Q14191, Q9Y222, Q92466, P18858, P06400, Q9UHN1, P35869, Q92878, Q12824, P06746, P06748, Q13951, P16455, P20839, P04179, Q9BTC8, Q92889, P26358, P12956, P54277, P11388, O75534, P09874, Q13315, P30876, P22392, Q00653, P28340, P29372, P37231, P12004, P27695, Q99996, Q09472, Q12888, P13010, P19838, P46063, O43502, Q14653, O14737, Q9BY66,…	341	1674	16881	1.71521	0.041311	0.00200696	0.0813584
GOTERM_MF_DIRECT	GO:0002039~p53 binding	9	2.57143	5.78148e-05	Q09472, Q96KQ7, Q12824, Q9H3D4, P49841, Q12888, Q9H9B1, P21675, P15941	341	67	16881	6.64984	0.0449237	0.0020871	0.088636
GOTERM_MF_DIRECT	GO:0050661~NADP binding	7	2	6.3305e-05	P00390, P29475, P04040, P31513, P48163, P16435, P00374	341	35	16881	9.90088	0.0490836	0.00218583	0.0970494
GOTERM_MF_DIRECT	GO:0032403~protein complex binding	15	4.28571	7.70534e-05	P46940, P47985, P27695, P07437, P31946, P16422, Q13315, Q14191, Q07954, P17301, Q03468, P08727, Q13617, P01111, Q99757	341	206	16881	3.60469	0.0594212	0.00254924	0.118115
GOTERM_MF_DIRECT	GO:0000400~four-way junction DNA binding	5	1.42857	0.000137941	P52701, O75771, O00255, O43502, P43246	341	14	16881	17.6801	0.103871	0.00437722	0.211357
GOTERM_MF_DIRECT	GO:0003910~DNA ligase (ATP) activity	4	1.14286	0.000154835	P18858, P49917, P49916, P09874	341	6	16881	33.0029	0.115828	0.00472355	0.237213
GOTERM_MF_DIRECT	GO:0003713~transcription coactivator activity	16	4.57143	0.000159376	P17275, P06400, O00170, P27695, Q09472, Q12824, P21675, Q13330, P46937, P35222, P06748, P78545, Q9Y6Q9, Q13951, Q00653, Q15648	341	248	16881	3.19383	0.119015	0.00468212	0.244163
GOTERM_MF_DIRECT	GO:0019903~protein phosphatase binding	8	2.28571	0.000265633	P46940, P14625, P04626, P51955, P37231, P00533, P35222, P40763	341	63	16881	6.28627	0.190393	0.00751469	0.406636
GOTERM_MF_DIRECT	GO:0001948~glycoprotein binding	8	2.28571	0.000322969	P61769, P12830, P02786, P11717, P11021, P00533, Q9UP52, P26006	341	65	16881	6.09285	0.226478	0.00881614	0.494205
GOTERM_MF_DIRECT	GO:0008094~DNA-dependent ATPase activity	6	1.71429	0.000414365	Q03468, P18074, O75771, P11388, P51946, O43502	341	32	16881	9.28207	0.280708	0.0109229	0.633644
GOTERM_MF_DIRECT	GO:0031995~insulin-like growth factor II binding	4	1.14286	0.000420694	P18065, P11717, P06213, P17936	341	8	16881	24.7522	0.28432	0.010733	0.643292
GOTERM_MF_DIRECT	GO:0003691~double-stranded telomeric DNA binding	4	1.14286	0.000420694	P27695, Q92878, P12956, P13010	341	8	16881	24.7522	0.28432	0.010733	0.643292
GOTERM_MF_DIRECT	GO:0009055~electron carrier activity	9	2.57143	0.00046047	P21912, P00390, Q16881, Q9H7Z7, Q99643, P14550, P48163, P16435, P05091	341	90	16881	4.95044	0.306607	0.0113772	0.703914
GOTERM_MF_DIRECT	GO:0008408~3'-5' exonuclease activity	5	1.42857	0.00049323	P27695, Q14191, P49959, P28340, Q92878	341	19	16881	13.0275	0.324441	0.0118149	0.753818
GOTERM_MF_DIRECT	GO:0046982~protein heterodimerization activity	22	6.28571	0.0005108	P35869, P11388, P21675, Q9HAW8, P19838, P84022, P30556, Q16611, P35222, P06748, Q03135, P26006, P46531, P17301, Q07812, Q13485, P04626, Q15257, P21860, O60603, P19224, P00533	341	465	16881	2.34214	0.333816	0.0118757	0.780571
GOTERM_MF_DIRECT	GO:0016491~oxidoreductase activity	13	3.71429	0.000764711	P27695, P21912, P00390, Q9NNW7, P78417, P11712, P05091, P16435, Q53FA7, Q16881, P14550, Q7LG56, P42330	341	200	16881	3.21779	0.455658	0.0172264	1.16646
GOTERM_MF_DIRECT	GO:0004520~endodeoxyribonuclease activity	5	1.42857	0.000887523	P27695, P49959, Q92889, O75771, O95243	341	22	16881	11.251	0.506333	0.0194172	1.3526
GOTERM_MF_DIRECT	GO:0004714~transmembrane receptor protein tyrosine kinase activity	6	1.71429	0.000935733	P04626, P16234, P21860, P06213, Q15303, P00533	341	38	16881	7.81648	0.524912	0.0199141	1.42558
GOTERM_MF_DIRECT	GO:0019904~protein domain specific binding	13	3.71429	0.00107815	P46940, P07437, Q9UBB5, P15311, P41212, P06396, Q06124, P31947, P11021, P31946, P35372, P63104, P26006	341	208	16881	3.09402	0.575817	0.0223154	1.64088
GOTERM_MF_DIRECT	GO:0043295~glutathione binding	4	1.14286	0.001185	P21266, P09211, Q9H7Z7, P10620	341	11	16881	18.0016	0.610401	0.0238804	1.80213
GOTERM_MF_DIRECT	GO:0043560~insulin receptor substrate binding	4	1.14286	0.001185	O60674, P42336, Q06124, P06213	341	11	16881	18.0016	0.610401	0.0238804	1.80213
GOTERM_MF_DIRECT	GO:0032142~single guanine insertion binding	3	0.857143	0.00119727	P52701, P43246, P20585	341	3	16881	49.5044	0.614186	0.0235288	1.82062
GOTERM_MF_DIRECT	GO:0032139~dinucleotide insertion or deletion binding	3	0.857143	0.00119727	P43246, P12004, P20585	341	3	16881	49.5044	0.614186	0.0235288	1.82062
GOTERM_MF_DIRECT	GO:0016887~ATPase activity	12	3.42857	0.00123424	Q02224, Q14191, P13569, P11142, Q9UHC1, P52701, Q92878, P54277, Q15257, P11021, P43246, Q2M3G0	341	183	16881	3.24619	0.625375	0.0236626	1.87635
GOTERM_MF_DIRECT	GO:0005509~calcium ion binding	28	8	0.00139066	P46940, P12429, P16615, O94813, P46531, P12830, P14625, Q9UBG3, P13928, P11021, P08758, P25815, Q9UM47, P22676, P06702, P06703, P48163, P02741, Q07954, P16455, Q96FQ6, P06396, P55290, Q14766, P31151, P14222, Q13201, P29034	341	717	16881	1.93323	0.669233	0.0259975	2.11177
GOTERM_MF_DIRECT	GO:0020037~heme binding	10	2.85714	0.00184009	P35520, P11509, O15528, O60674, P29475, Q9H7Z7, Q99643, Q9NP58, P04040, P11712	341	137	16881	3.61346	0.768741	0.0334783	2.78529
GOTERM_MF_DIRECT	GO:0044548~S100 protein binding	4	1.14286	0.00199345	P46940, P15311, P06703, P16615	341	13	16881	15.2321	0.795334	0.0354118	3.01413
GOTERM_MF_DIRECT	GO:0042605~peptide antigen binding	5	1.42857	0.00225899	P30479, P30505, P01920, Q30154, Q30201, P01889	341	28	16881	8.84007	0.834359	0.0391664	3.40916
GOTERM_MF_DIRECT	GO:0032137~guanine/thymine mispair binding	3	0.857143	0.00236263	P52701, P43246, P20585	341	4	16881	37.1283	0.847488	0.0400563	3.56292
GOTERM_MF_DIRECT	GO:0000403~Y-form DNA binding	3	0.857143	0.00236263	Q14191, O00255, P43246	341	4	16881	37.1283	0.847488	0.0400563	3.56292
GOTERM_MF_DIRECT	GO:0003696~satellite DNA binding	3	0.857143	0.00236263	Q9UBB5, Q9UHC1, O95243	341	4	16881	37.1283	0.847488	0.0400563	3.56292
GOTERM_MF_DIRECT	GO:0016668~oxidoreductase activity, acting on a sulfur group of donors, NAD(P) as acceptor	3	0.857143	0.00236263	P00390, Q9NNW7, Q16881	341	4	16881	37.1283	0.847488	0.0400563	3.56292
GOTERM_MF_DIRECT	GO:0000287~magnesium ion binding	12	3.42857	0.00290573	Q14191, P00492, P52701, Q9NWZ3, P11388, P21964, P14618, P60484, P43246, P25815, P15531, P34913	341	204	16881	2.91202	0.901077	0.0480299	4.36498
GOTERM_MF_DIRECT	GO:0004871~signal transducer activity	12	3.42857	0.00290573	O00170, P49758, P06702, P14778, P63092, Q05397, P08138, Q12802, P35568, P35222, Q6UVK1, P40763	341	204	16881	2.91202	0.901077	0.0480299	4.36498
GOTERM_MF_DIRECT	GO:0003712~transcription cofactor activity	7	2	0.00304659	O00170, Q09472, P35548, P15941, Q15648, Q14653, Q13951	341	71	16881	4.88072	0.911587	0.0492804	4.57199
GOTERM_MF_DIRECT	GO:0005159~insulin-like growth factor receptor binding	4	1.14286	0.0030781	P63092, P06213, P35568, P29353	341	15	16881	13.2012	0.913781	0.0487873	4.61824
GOTERM_MF_DIRECT	GO:0047485~protein N-terminus binding	8	2.28571	0.00345027	Q13315, Q92889, Q03468, P18074, O60934, O00255, P09874, Q9Y6Q9	341	97	16881	4.08284	0.935926	0.0534715	5.16292
GOTERM_MF_DIRECT	GO:0016301~kinase activity	13	3.71429	0.00364287	Q99996, O43683, Q9NWZ3, P49841, P51946, P21675, P27361, P78527, O60674, P04626, P42336, P14618, P63104	341	241	16881	2.67036	0.945052	0.0553016	5.44364
GOTERM_MF_DIRECT	GO:0004784~superoxide dismutase activity	3	0.857143	0.00388532	P00441, P04179, P15559	341	5	16881	29.7026	0.954718	0.0577798	5.79592
GOTERM_MF_DIRECT	GO:0032357~oxidized purine DNA binding	3	0.857143	0.00388532	P52701, P43246, P20585	341	5	16881	29.7026	0.954718	0.0577798	5.79592

## Sheet: CC
List of 112 up
Category	Term	Count	%	PValue	Genes	List Total	Pop Hits	Pop Total	Fold Enrichment	Bonferroni	Benjamini	FDR
GOTERM_CC_DIRECT	GO:0070062~extracellular exosome	47	42.3423	2.53868e-11	Q07065, P25787, O14908, P21964, P14174, P04040, Q01831, Q92820, P11586, P16422, P05091, P34913, O75223, P21266, P15311, P35232, P22392, P14625, Q9BRT3, P15559, P25815, P12004, Q14980, P35749, P06702, P63092, Q9UHN1, P02786, P00390, O75363, P34896, P27361, Q13330, P15941, O14737, P23921, Q13085, P55290, P06396, P08727, Q16881, P07339, P14618, Q08380, Q92597, P01111, Q14247	111	2811	18224	2.7451	6.14361e-09	6.14361e-09	3.28111e-08
GOTERM_CC_DIRECT	GO:0005829~cytosol	51	45.9459	4.13383e-11	P35520, O14908, P21964, P11172, Q92820, P11586, P34913, P21266, P15311, O43290, O43708, P15559, P29353, P55211, P04183, P06702, P63092, P48163, Q05823, Q99873, P06748, P20839, P23921, Q16881, O00255, O00170, P34931, P25787, O60934, P04040, O75223, P22392, P14625, O60674, Q00653, Q9BRT3, P50225, Q14451, Q14980, P35749, O43683, P00390, P34896, Q8N1B4, P27361, O14737, Q13085, P06396, P14618, Q92597,…	111	3315	18224	2.52585	1.00039e-08	5.00193e-09	5.34275e-08
GOTERM_CC_DIRECT	GO:0005654~nucleoplasm	46	41.4414	7.27216e-11	P17275, O00170, Q9UBB5, P34931, P26358, P52701, P25787, P11388, P35244, O60934, P14174, Q01831, P49916, P09874, P20585, Q6P1J9, O43290, P35232, Q00653, O60674, P28340, P29372, Q9BRT3, P12004, Q14980, P06400, P27695, O43683, Q12888, P27361, Q13330, Q99873, Q9BQ52, P06748, P54727, P16455, P23921, P20839, P20700, Q16881, P18887, O00255, P43246, P40763, O15446, Q15648	111	2784	18224	2.71275	1.75986e-08	5.86621e-09	9.39888e-08
GOTERM_CC_DIRECT	GO:0005739~mitochondrion	26	23.4234	2.67216e-07	Q9NNW7, P10620, P21964, P04040, P49916, P09874, P11586, P16435, P35232, O43708, P55211, P47985, P27695, P03886, Q9UHN1, P00390, P34896, P27361, P48163, Q9BQ52, Q13085, Q16881, P14618, P03891, O15446, Q99757	111	1331	18224	3.20713	6.46643e-05	1.61665e-05	0.000345362
GOTERM_CC_DIRECT	GO:0000784~nuclear chromosome, telomeric region	8	7.20721	1.38223e-05	Q6P1J9, P27695, P28340, O60934, O00255, P43246, P09874, P12004	111	130	18224	10.1034	0.00333944	0.000668782	0.0178632
GOTERM_CC_DIRECT	GO:0005737~cytoplasm	53	47.7477	2.57538e-05	P35520, Q9UBB5, P52701, O14908, O00206, P14174, Q01831, P11172, P34913, P21266, O43290, P15311, O43708, P15559, P63092, O75363, Q99873, P06748, P54727, P23921, P20839, P55290, O00255, O00170, Q9UGI8, P25787, P11388, Q6P1J9, P35232, P22392, Q00653, O60674, P28340, P04626, Q9BRT3, P25815, Q14980, P12004, P27695, O43683, Q12888, P34896, Q13330, P15941, O14737, Q13085, P06396, P46013, P14618, Q92597,…	111	5222	18224	1.66633	0.00621311	0.00103821	0.0332803
GOTERM_CC_DIRECT	GO:0016020~membrane	30	27.027	3.19823e-05	O00170, Q07065, O14908, P21964, P04040, P09874, P16615, P11586, P16435, P20585, P35232, P15311, P14625, O60674, P28340, P04626, P03886, P63092, O43683, P02786, Q8N1B4, Q5K4L6, P06748, P16455, P20700, P46013, Q08380, P43246, P01111, Q15648	111	2200	18224	2.23882	0.00770997	0.00110508	0.0413276
GOTERM_CC_DIRECT	GO:0043209~myelin sheath	8	7.20721	3.79493e-05	P47985, P15311, P22392, P35232, P04626, P14618, P14174, Q92597	111	152	18224	8.64106	0.00914187	0.00114733	0.0490364
GOTERM_CC_DIRECT	GO:0005925~focal adhesion	11	9.90991	0.000128433	Q9UGI8, P15311, P22392, P55290, P14625, P06396, P27361, P04040, Q14451, P06748, Q14247	111	391	18224	4.61888	0.0306048	0.0034477	0.165866
GOTERM_CC_DIRECT	GO:0005634~nucleus	52	46.8468	0.000161203	P35520, Q9UGI8, Q9UBB5, P26358, P25787, P11388, O60934, P10620, P35244, P49916, Q01831, P09874, P11172, Q92820, Q6P1J9, P21266, P22392, P35232, O60674, P14625, Q00653, P28340, P04626, P25815, P12004, Q14980, P55211, P06400, P27695, P06702, P63092, Q12888, P34896, Q13330, P27361, Q9BQ52, Q99873, P06748, O14737, P54727, P20839, P16455, P06396, Q16881, P46013, O00255, P14618, P18887, Q92597, P40763,…	111	5415	18224	1.57661	0.0382631	0.00389384	0.208147
GOTERM_CC_DIRECT	GO:0048471~perinuclear region of cytoplasm	13	11.7117	0.000369207	P27695, Q07065, P63092, P02786, Q8N1B4, O00206, P16615, P15311, P22392, P14625, P55290, P04626, Q92597	111	621	18224	3.43694	0.0854878	0.00809114	0.476131
GOTERM_CC_DIRECT	GO:0005759~mitochondrial matrix	9	8.10811	0.00082767	P34931, Q9UHN1, P00390, Q9NNW7, Q05823, Q9BQ52, P29353, Q99757, P05091	111	327	18224	4.51872	0.18158	0.0165596	1.06446
GOTERM_CC_DIRECT	GO:0016363~nuclear matrix	5	4.5045	0.0028302	O60674, P20700, O00255, Q05823, Q14980	111	97	18224	8.4629	0.496353	0.0513923	3.59679
GOTERM_CC_DIRECT	GO:0042470~melanosome	5	4.5045	0.00327435	P14625, P02786, P07339, Q92820, P35749	111	101	18224	8.12773	0.547828	0.0551152	4.15028
GOTERM_CC_DIRECT	GO:0005657~replication fork	3	2.7027	0.00462792	P26358, O60934, P12004	111	17	18224	28.973	0.674553	0.0721054	5.81905
List of 86 down
Category	Term	Count	%	PValue	Genes	List Total	Pop Hits	Pop Total	Fold Enrichment	Bonferroni	Benjamini	FDR
GOTERM_CC_DIRECT	GO:0070062~extracellular exosome	50	58.1395	1.91376e-19	P46940, P13987, O75915, P12429, P78417, P31947, P13591, P14174, P31946, P49789, P07737, P12830, P15311, P13489, P08758, P06702, Q9UHN1, P02786, P06703, Q53FA7, P09211, P10599, P04179, Q16881, P14550, P31151, P04792, P25786, P00441, P17931, P35222, P00492, P35232, P11021, Q14116, P63104, Q13509, P21912, P07858, P34896, P15941, P07203, Q13085, Q96FQ6, Q16658, P07954, Q92597, P16070, P42330, P01111	85	2811	18224	3.81359	3.99976e-17	3.99976e-17	2.41598e-16
GOTERM_CC_DIRECT	GO:0005829~cytosol	45	52.3256	1.44082e-12	P46940, P49959, P25786, P00441, P78417, P31947, Q15121, P31946, P49789, P35222, P07737, P00492, P15311, Q00653, P13928, Q06124, Q14116, P29353, P63104, P06702, O43684, P06703, P50579, P34896, P13010, P07203, Q8IUF8, Q13085, Q53FA7, Q96FQ6, Q05682, Q05397, P09211, Q16658, P10599, Q16881, Q53EL6, P14550, P31151, P07954, Q92597, P04792, P42330, P40763, P40261	85	3315	18224	2.91041	3.01137e-10	1.50569e-10	1.81897e-09
GOTERM_CC_DIRECT	GO:0005925~focal adhesion	17	19.7674	2.51155e-11	P46940, Q9UGI8, P13987, Q8WX93, P31946, P35222, Q03135, P07737, P12830, P15311, Q05397, P31151, P11021, P08758, P16070, P04792, P63104	85	391	18224	9.32174	5.24916e-09	1.74972e-09	3.17066e-08
GOTERM_CC_DIRECT	GO:0005737~cytoplasm	53	61.6279	2.23266e-10	P46940, P49959, P78417, P12429, P31947, P13591, P14174, P31946, P49789, P07737, P12830, P15311, P13489, P62328, P08758, P06703, P50579, P09211, P10599, P31151, P04792, Q9UGI8, Q8WUF5, P25786, P00441, P17931, P35222, Q01995, P00492, P35232, Q00653, Q06124, P63104, Q13509, P63313, Q8WX93, P34896, P46063, P15941, P07203, Q8IUF8, Q13085, Q96FQ6, P18074, Q16658, Q05397, Q53EL6, P07954, P16070, Q92597,…	85	5222	18224	2.17602	4.66627e-08	1.16657e-08	2.81858e-07
GOTERM_CC_DIRECT	GO:0005913~cell-cell adherens junction	15	17.4419	2.3689e-10	P46940, Q9UGI8, Q8WUF5, P49959, P31947, P31946, P35222, P07737, P12830, P15311, Q05682, Q16658, P11021, Q92597, P63104	85	323	18224	9.95666	4.951e-08	9.90199e-09	2.99056e-07
GOTERM_CC_DIRECT	GO:0005739~mitochondrion	24	27.907	2.00328e-08	Q9UHN1, Q8WX93, P00441, P21912, P07858, P31947, P34896, P31946, P49789, P07203, P09874, Q15165, Q13085, P35232, P09211, P04179, P10599, Q06124, Q16881, Q7Z5J4, P11021, P07954, O15446, P63104	85	1331	18224	3.86597	4.18685e-06	6.97809e-07	2.52899e-05
GOTERM_CC_DIRECT	GO:0043209~myelin sheath	8	9.30233	6.47051e-06	P15311, P35232, Q16658, P00441, P04179, P11021, P14174, Q92597	85	152	18224	11.2842	0.00135143	0.000193173	0.00816824
GOTERM_CC_DIRECT	GO:0005634~nucleus	42	48.8372	0.000174948	P46940, Q9UGI8, P49959, Q8WUF5, P25786, P00441, P31947, P17931, P31946, P49789, P09874, P35222, Q15165, P07737, P35232, Q00653, Q06124, P11021, Q99496, P63104, P06702, Q13509, Q8WX93, P06703, P34896, P13010, P46063, Q8IUF8, Q03468, P18074, Q05397, P09211, P10599, Q16881, Q7Z5J4, Q53EL6, P31151, Q92597, P04792, P42330, P40763, O15446	85	5415	18224	1.66294	0.0359067	0.00456048	0.220634
GOTERM_CC_DIRECT	GO:0005654~nucleoplasm	27	31.3953	0.000219596	P17275, P49959, Q8WUF5, P25786, P00441, P14174, P09874, P35222, P35232, Q00653, P13489, P29372, Q99496, P63104, O43684, Q92878, P21912, P13010, P46063, Q03468, P18074, P10599, Q16881, Q53EL6, Q7Z5J4, O15446, P40763	85	2784	18224	2.07931	0.0448631	0.00508708	0.27687
GOTERM_CC_DIRECT	GO:0015629~actin cytoskeleton	7	8.13953	0.000511491	P46940, Q13085, P12830, P15311, Q05682, Q16658, Q8WX93	85	218	18224	6.8844	0.10141	0.0106359	0.643803
GOTERM_CC_DIRECT	GO:0001726~ruffle	5	5.81395	0.000793983	P46940, P15311, Q16658, Q8WX93, P06703	85	90	18224	11.9111	0.152961	0.0149784	0.997732
GOTERM_CC_DIRECT	GO:0005615~extracellular space	16	18.6047	0.00115713	P06702, P13987, P02786, P00441, P31947, P07858, P17931, P14174, P15941, P15311, P09211, P14550, P01241, Q14116, P04792, P63104	85	1347	18224	2.5467	0.214929	0.0199631	1.45101
GOTERM_CC_DIRECT	GO:0042470~melanosome	5	5.81395	0.001221	P02786, P07858, P11021, P31946, P63104	85	101	18224	10.6139	0.22535	0.0194502	1.53053
GOTERM_CC_DIRECT	GO:0005856~cytoskeleton	8	9.30233	0.00161782	P07737, P06702, O75915, P15311, Q05682, Q16658, Q05397, P04792	85	371	18224	4.62318	0.287089	0.0238815	2.02328
GOTERM_CC_DIRECT	GO:0005886~plasma membrane	32	37.2093	0.00209493	P46940, Q9UGI8, P13987, O75915, P00441, P12429, P13591, P17931, P35222, Q03135, Q15165, P35232, P12830, P15311, P13928, P11021, P29353, P06702, P02786, Q8WX93, P21912, P50579, P13010, Q96FQ6, Q05682, Q05397, P09211, P16070, Q92597, P04792, P01111, P40763	85	4121	18224	1.66484	0.354868	0.0287972	2.61273
GOTERM_CC_DIRECT	GO:0031982~vesicle	5	5.81395	0.00290443	P13987, P15311, P09211, P14174, P15941	85	128	18224	8.375	0.455511	0.0372815	3.60536
GOTERM_CC_DIRECT	GO:0043234~protein complex	8	9.30233	0.00291483	P46940, Q9UGI8, P00441, Q06124, P31946, P09874, P35222, Q03135	85	412	18224	4.16311	0.456697	0.0352513	3.61806
GOTERM_CC_DIRECT	GO:0016020~membrane	20	23.2558	0.00472958	P13987, O75915, P02786, Q92878, P12429, P13591, P13010, P17931, P46063, P31946, P09874, P35222, Q03135, P07737, P12830, P35232, P15311, P11021, P08758, P01111	85	2200	18224	1.94909	0.628731	0.0535584	5.80934
List of 352
Category	Term	Count	%	PValue	Genes	List Total	Pop Hits	Pop Total	Fold Enrichment	Bonferroni	Benjamini	FDR
GOTERM_CC_DIRECT	GO:0070062~extracellular exosome	132	37.7143	1.13835e-24	P46940, Q07065, P07437, P13987, P04114, P78417, O14908, P13591, P21964, Q01831, P49789, Q9Y6Q9, P34913, P26006, P61769, P07737, P11142, Q9UBG3, P19224, P08758, P15559, P06213, P06702, Q9UHN1, P18054, P06703, P13716, O75363, P01889, Q6UVK1, P02741, P04233, P23921, Q8WXI7, P55290, P00558, P09211, Q07812, P10599, P31151, P01871, P00995, Q30154, P04040, P35222, P16422, Q99436, P13569, P00492, P22392,…	349	2811	18224	2.45206	5.20225e-22	5.20225e-22	1.61853e-21
GOTERM_CC_DIRECT	GO:0005829~cytosol	138	39.4286	5.22496e-21	P46940, P35520, P04114, Q9NWZ3, P78417, Q9H7Z7, O14908, P21964, P84022, P49789, P34913, P07737, P11142, O43290, O43708, P15559, P55211, P04183, P06702, P18054, P06703, P13716, P50579, P46937, Q05823, P48163, Q99873, P20839, P23921, P09211, P00558, Q07812, P10599, P31151, Q05932, O00170, P34931, P12956, O60934, Q15121, P04040, Q15303, P35222, Q99436, P46531, Q02224, P13569, P00492, P22392, P14625,…	349	3315	18224	2.17377	2.38781e-18	1.1939e-18	7.42899e-18
GOTERM_CC_DIRECT	GO:0005925~focal adhesion	39	11.1429	1.25002e-16	P46940, Q9UGI8, P13987, P49917, P04040, P31946, P35222, Q03135, P26006, P61769, P07737, P11142, P15311, P22392, P12830, P14625, P17301, P11021, Q14451, P08758, P35372, P63104, Q8WX93, P32004, P11717, P27361, Q6UVK1, P06748, P63000, Q07954, P24821, P55290, P06396, Q05397, P31151, P16070, P00533, P04792, Q14247	349	391	18224	5.20842	5.07372e-14	1.68754e-14	1.55431e-13
GOTERM_CC_DIRECT	GO:0005654~nucleoplasm	114	32.5714	5.21137e-16	P17275, P52701, P49917, P35244, P49916, Q01831, P84022, Q9Y6Q9, P11142, O43290, Q9Y222, Q92466, P18858, P49711, Q99496, P06400, P35869, Q12824, Q92878, P46937, Q9BQ52, Q99873, P20839, P23921, Q15911, P10599, Q7Z5J4, O00170, P34931, Q92889, Q8WUF5, P26358, P11388, P12956, O60934, Q15303, P09874, P35222, Q9Y251, P20585, Q99436, O95243, P30876, Q13315, Q6P1J9, P46531, P35232, O60674, P28340, P37231,…	349	2784	18224	2.13823	2.53686e-13	6.33937e-14	7.88258e-13
GOTERM_CC_DIRECT	GO:0005737~cytoplasm	166	47.4286	6.12982e-14	P46940, P07437, P35520, O15528, P04114, P52701, Q9NWZ3, P78417, P49917, O14908, O00206, P11137, P13591, Q01831, P84022, P49789, P78545, P34913, Q9Y6Q9, P61769, P07737, O43290, Q9Y222, Q9UBG3, O43708, P15559, P08758, P35869, P18054, P06703, P50579, O75363, P46937, Q99873, P20839, P23921, Q15911, P55290, P09211, Q07812, P10599, Q9H1R3, P31151, Q15063, O60603, Q05932, O00170, Q9UGI8, Q8WUF5, P11388,…	349	5222	18224	1.65993	2.80069e-11	5.60141e-12	8.71303e-11
GOTERM_CC_DIRECT	GO:0005739~mitochondrion	64	18.2857	1.48662e-11	O15528, Q9NNW7, P31947, Q9H7Z7, P10620, P21964, P49916, P31946, P49789, P11586, P16435, P61604, P18858, Q99643, Q9NP58, O43708, P55211, P47985, Q9NPH0, Q9UHN1, P49841, P48163, Q9BQ52, Q07812, P09211, P10599, P04179, Q16881, Q7Z5J4, P60484, P36639, Q05932, P00441, P10912, P04040, Q15303, P09874, Q15165, P35232, Q06124, P29475, P11021, P63104, P27695, P03886, Q8WX93, P21912, P00390, P34896, P07858,…	349	1331	18224	2.51085	6.79386e-09	1.13231e-09	2.11372e-08
GOTERM_CC_DIRECT	GO:0016020~membrane	87	24.8571	4.00877e-11	Q07065, P13987, O75915, P30505, P12429, P16234, O14908, P13591, P21964, P31946, Q03135, P11586, O94813, P16435, P61769, P07737, P61604, P11142, P14778, P15311, P12830, Q9UBG3, Q9UMF0, Q99643, P08758, P06213, Q8N0V5, P63092, O95980, P02786, P18054, Q92878, Q12912, P16410, P11717, P46937, P01889, P12259, P06748, Q13951, P63000, P04233, P24821, P16455, Q07812, P00558, P20700, P14222, O00170, P12956,…	349	2200	18224	2.06498	1.83201e-08	2.61715e-09	5.69977e-08
GOTERM_CC_DIRECT	GO:0000784~nuclear chromosome, telomeric region	19	5.42857	5.40297e-11	P27695, P49959, Q92889, Q92878, P12956, P49917, O60934, P13010, P09874, P78527, P30876, Q13315, Q6P1J9, Q14191, O75771, P28340, O00255, P43246, P12004	349	130	18224	7.63183	2.46916e-08	3.08644e-09	7.68208e-08
GOTERM_CC_DIRECT	GO:0005634~nucleus	157	44.8571	1.28922e-09	P46940, P07437, P35520, Q9NWZ3, P49917, Q9H7Z7, P35244, P10620, Q01831, P49916, P84022, P49789, P78545, Q9Y6Q9, P07737, P11142, Q9Y222, Q92466, P18858, P49711, P55211, Q99496, P06400, P06702, P35869, Q12824, P06703, P13716, P46937, Q99873, Q9BQ52, Q13951, P20839, Q15911, P09211, Q07812, P10599, Q9H1R3, Q7Z5J4, P31151, Q9UGI8, Q8WUF5, Q92889, P26358, P11388, P54277, P12956, O60934, Q15303, P09874,…	349	5415	18224	1.51398	5.89173e-07	6.54636e-08	1.83304e-06
GOTERM_CC_DIRECT	GO:0005615~extracellular space	59	16.8571	3.92674e-09	P13987, P01033, P04114, Q9NWZ3, P02774, P31947, P14174, Q92820, O94813, P61769, P11142, P15311, P06702, P02786, P13716, P11717, P12259, P02741, P05113, Q8WXI7, P24821, P55290, P09211, P14550, Q9UKR0, Q15063, P36639, P04792, P01871, P00995, P00441, P10912, P39060, Q30154, P17931, P04040, P17936, P18065, P01241, O75882, Q14116, P01833, P63104, P02452, P07858, O00592, P15941, P01266, Q9NS71, P60568,…	349	1347	18224	2.28719	1.79452e-06	1.79452e-07	5.58313e-06
GOTERM_CC_DIRECT	GO:0031012~extracellular matrix	22	6.28571	2.75735e-07	P06702, Q07065, P07437, P00441, P39060, P02452, P17931, P78527, P63000, P48681, P24821, P11142, P14625, P08253, Q14766, P07339, P11021, P14618, Q15063, Q08380, P04792, Q13201	349	296	18224	3.88105	0.000126003	1.14555e-05	0.000392047
GOTERM_CC_DIRECT	GO:0005913~cell-cell adherens junction	23	6.57143	2.88737e-07	P46940, Q9UGI8, P49959, Q8WUF5, P31947, O14908, P31946, P35222, Q8NFJ5, P07737, P11142, P12830, P15311, Q05682, Q16658, P11021, P14618, P25815, P00533, Q92597, Q9UM47, P63104, Q14247	349	323	18224	3.71829	0.000131944	1.0996e-05	0.000410532
GOTERM_CC_DIRECT	GO:0048471~perinuclear region of cytoplasm	33	9.42857	3.82302e-07	Q07065, Q9H7Z7, O00206, P31946, P16615, O60566, P35222, Q03135, P26006, P15311, P22392, P12830, P17301, P14625, P04626, P29475, P37231, P27695, P63092, P02786, P49841, P06703, P07858, Q8N1B4, P16410, P11717, O43502, P15531, P55290, Q12802, Q30201, P00533, Q92597	349	621	18224	2.77486	0.000174697	1.34393e-05	0.000543565
GOTERM_CC_DIRECT	GO:0009986~cell surface	30	8.57143	6.40813e-07	P13987, P01871, Q17RY6, P10912, P30505, P08138, P13591, Q13641, O00206, P14174, O94813, P26006, P16422, P13569, P46531, P14778, P35232, P30479, P17301, P11021, O00220, P02786, P32004, P11717, P01889, Q6UVK1, O14522, P04233, O60603, P16070, P00533	349	542	18224	2.89028	0.000292809	2.09178e-05	0.00091112
GOTERM_CC_DIRECT	GO:0005886~plasma membrane	118	33.7143	1.41771e-06	P46940, Q07065, P13987, P04114, P52701, Q9NWZ3, P49917, P13591, O00206, P21964, Q01831, P84022, P26006, P61769, P11142, P14778, Q9UMF0, P06213, Q2M3G0, P06702, O95980, P50579, Q9Y2C9, P16410, P48163, P01889, Q8N109, P12259, P04233, Q8WXI7, P55290, P09211, P14222, O60603, O00170, Q9UGI8, Q6UXD5, P01871, Q30154, P04040, Q15303, P35222, Q15165, P16422, P46531, P13569, P35232, P14625, P17301, P11021,…	349	4121	18224	1.49519	0.000647683	4.31919e-05	0.00201571
GOTERM_CC_DIRECT	GO:0043235~receptor complex	13	3.71429	5.85018e-06	P46531, Q07954, P37173, P04626, P10912, P21860, P06213, P84022, Q15303, P00533, Q9UM47, P01833, P26006	349	127	18224	5.34513	0.00266997	0.000167082	0.00831762
GOTERM_CC_DIRECT	GO:0043234~protein complex	23	6.57143	1.5356e-05	P46940, Q9UGI8, P07437, Q9UBB5, Q12824, P00441, P11388, P51955, P06746, P16234, P27361, P31946, P09874, P16615, P35222, Q03135, P13569, Q92466, Q9H3D4, Q06124, P29475, Q14766, O00255	349	412	18224	2.91507	0.00699318	0.000412723	0.0218313
GOTERM_CC_DIRECT	GO:0009897~external side of plasma membrane	16	4.57143	1.54584e-05	P01871, P02786, P00390, P16410, Q30154, P13591, O00206, P26006, P61769, P04233, P37173, P17301, P55290, Q30201, P08758, Q9UP52	349	213	18224	3.92246	0.00703963	0.000392397	0.0219769
GOTERM_CC_DIRECT	GO:0005667~transcription factor complex	15	4.28571	2.13215e-05	P17275, P27695, Q09472, P35869, P12956, P21675, P46937, P09874, P84022, P35222, P78527, Q8IUF8, Q15911, Q9H3D4, Q13485	349	193	18224	4.05838	0.00969673	0.000512713	0.0303112
GOTERM_CC_DIRECT	GO:0042470~melanosome	11	3.14286	2.3341e-05	P11142, P14625, P02786, P07858, P07339, P11021, P31946, Q92820, P35749, P63000, P63104	349	101	18224	5.68708	0.0106103	0.000533207	0.0331818
GOTERM_CC_DIRECT	GO:0043209~myelin sheath	13	3.71429	3.61518e-05	P47985, P00441, P14174, P11142, P15311, P35232, P22392, Q16658, P04626, P04179, P14618, P11021, Q92597	349	152	18224	4.46599	0.0163859	0.000786437	0.0513893
GOTERM_CC_DIRECT	GO:0042612~MHC class I protein complex	5	1.42857	3.87883e-05	P61769, P30479, P30505, P01920, Q30201, P01889	349	11	18224	23.7353	0.0175704	0.000805431	0.0551361
GOTERM_CC_DIRECT	GO:0001726~ruffle	10	2.85714	5.52044e-05	P46940, P15311, P22392, P63092, Q16658, Q8WX93, P06703, O00592, Q00534, Q14247	349	90	18224	5.80197	0.0249135	0.00109632	0.0784624
GOTERM_CC_DIRECT	GO:0000790~nuclear chromatin	14	4	8.95521e-05	P17275, Q9UBB5, P52701, Q96KQ7, Q12824, Q9H3D4, Q92878, Q13485, P21675, O00255, P15941, P84022, P40763, Q9Y6Q9	349	193	18224	3.78782	0.0401009	0.00170384	0.127252
GOTERM_CC_DIRECT	GO:0016324~apical plasma membrane	17	4.85714	0.000159269	P63092, O00592, P15941, Q6UVK1, Q03135, P16422, P46531, P13569, P15311, Q05397, P04626, P18065, P14550, P21860, P60484, P41440, P00533	349	291	18224	3.05052	0.0702055	0.00290743	0.226214
GOTERM_CC_DIRECT	GO:0005901~caveola	8	2.28571	0.000234524	P37173, P55290, O60674, P29475, P27361, P06213, P35568, Q03135	349	65	18224	6.4268	0.101645	0.00411421	0.332936
GOTERM_CC_DIRECT	GO:0005730~nucleolus	33	9.42857	0.000239024	P30279, P12956, P11388, P21675, O60934, P11137, Q01831, P09874, P78527, Q14191, P11142, P15311, Q13617, P49711, P27695, P41212, Q12824, P51955, P07858, P13010, Q8IUF8, P06748, Q07954, Q13085, Q15911, Q96FQ6, Q03468, Q16881, P46013, P21359, O15446, Q15648, Q99757	349	857	18224	2.01072	0.103491	0.004038	0.339313
GOTERM_CC_DIRECT	GO:0005657~replication fork	5	1.42857	0.000255467	P26358, O75771, O60934, O43502, P12004	349	17	18224	15.3582	0.110204	0.00416144	0.362617
GOTERM_CC_DIRECT	GO:0070419~nonhomologous end joining complex	4	1.14286	0.000360009	P12956, P49917, P13010, P78527	349	8	18224	26.1089	0.151728	0.0056582	0.510654
GOTERM_CC_DIRECT	GO:1990712~HFE-transferrin receptor complex	4	1.14286	0.000360009	P61769, P02786, Q30201, Q9UP52	349	8	18224	26.1089	0.151728	0.0056582	0.510654
GOTERM_CC_DIRECT	GO:0012507~ER to Golgi transport vesicle membrane	7	2	0.000450925	P61769, P13987, P04233, P30479, P30505, P01920, Q30154, P01889	349	52	18224	7.02931	0.186264	0.00684709	0.63923
GOTERM_CC_DIRECT	GO:0005759~mitochondrial matrix	17	4.85714	0.000577532	Q05932, P34931, Q9UHN1, P00441, P00390, Q9NNW7, Q05823, P07203, Q9BQ52, Q15303, P05091, P61604, P04179, P07954, P36639, P29353, Q99757	349	327	18224	2.71469	0.232033	0.00848023	0.818022
GOTERM_CC_DIRECT	GO:0045121~membrane raft	13	3.71429	0.000622838	P46940, P37173, O60674, P00558, Q9Y2C9, P29475, P07339, O00592, O60603, P00533, P35372, Q9Y251, Q03135	349	206	18224	3.2953	0.247779	0.0088582	0.88193
GOTERM_CC_DIRECT	GO:0016323~basolateral plasma membrane	12	3.42857	0.000700354	P13569, P15311, P02786, P04626, P21860, P41440, Q15303, P00533, P35222, Q03135, P16422, P26006	349	180	18224	3.48118	0.273977	0.00965532	0.991184
GOTERM_CC_DIRECT	GO:0071944~cell periphery	6	1.71429	0.000833253	Q13509, P15311, P22392, P08727, P35222, P26006	349	39	18224	8.0335	0.316791	0.011142	1.17824
GOTERM_CC_DIRECT	GO:0000781~chromosome, telomeric region	6	1.71429	0.00177913	Q13315, P49959, Q92889, O75771, Q12888, O60934	349	46	18224	6.81101	0.556824	0.0229829	2.50009
GOTERM_CC_DIRECT	GO:0071556~integral component of lumenal side of endoplasmic reticulum membrane	5	1.42857	0.00212829	P04233, P30479, P30505, P01920, Q30154, P01889	349	29	18224	9.00306	0.622304	0.0266838	2.98386
GOTERM_CC_DIRECT	GO:0030027~lamellipodium	10	2.85714	0.00368586	P12830, P22392, Q16658, Q05397, Q8WX93, P42336, O00592, P35222, P63000, Q14247	349	160	18224	3.26361	0.815028	0.044585	5.11488
GOTERM_CC_DIRECT	GO:0005576~extracellular region	47	13.4286	0.00380621	P07437, P04114, P01033, Q17RY6, P02774, P00441, P10912, P30505, P39060, P08138, P14174, Q15303, P17936, O94813, Q15165, P46531, P61769, P14778, P12830, P14625, P62328, P18065, P01241, Q14116, Q9UM47, P06702, P63092, P02786, P02452, P07858, P22455, P12259, P02741, Q6UVK1, P01266, P05113, P60568, P24821, P06396, P08253, Q14766, P07339, P31151, P60484, Q08380, P14222, Q13201	349	1610	18224	1.52437	0.824963	0.0448262	5.27772

## Sheet: Kegg
List of 112 up
KEGG_PATHWAY	hsa03410:Base excision repair	7	6.30631	1.48e-06	P27695, P28340, P29372, P18887, P49916, P09874, P12004	79	33	6910	18.5539	0.000278201	0.000278201	0.0018362
KEGG_PATHWAY	hsa03430:Mismatch repair	6	5.40541	4.62174e-06	P52701, P28340, P35244, P43246, P12004, P20585	79	23	6910	22.8178	0.000868511	0.00043435	0.00573399
KEGG_PATHWAY	hsa00240:Pyrimidine metabolism	7	6.30631	0.00107504	P04183, P23921, P22392, P28340, Q9NNW7, Q16881, P11172	79	104	6910	5.88729	0.183082	0.0651839	1.32564
KEGG_PATHWAY	hsa03420:Nucleotide excision repair	5	4.5045	0.00185487	P54727, P28340, P35244, Q01831, P12004	79	47	6910	9.30514	0.294635	0.0835613	2.27713
KEGG_PATHWAY	hsa00480:Glutathione metabolism	5	4.5045	0.00251182	O75223, P21266, P23921, P00390, P10620	79	51	6910	8.57533	0.376755	0.0902298	3.07213
KEGG_PATHWAY	hsa05215:Prostate cancer	6	5.40541	0.00304015	P06400, P14625, P04626, P27361, P01111, P55211	79	88	6910	5.96375	0.43584	0.0909935	3.70716
KEGG_PATHWAY	hsa05223:Non-small cell lung cancer	5	4.5045	0.00353816	P06400, P04626, P27361, P01111, P55211	79	56	6910	7.80967	0.486422	0.0908028	4.30225
KEGG_PATHWAY	hsa05200:Pathways in cancer	12	10.8108	0.00433938	P06400, P63092, Q00653, P14625, P52701, P04626, P27361, P43246, P01111, P55211, P40763, P20585	79	393	6910	2.67079	0.5585	0.0971486	5.25256
KEGG_PATHWAY	hsa04915:Estrogen signaling pathway	6	5.40541	0.00504239	P34931, P63092, P14625, P27361, P01111, P29353	79	99	6910	5.30111	0.613401	0.100212	6.07924
List of 86 down
Category	Term	Count	%	PValue	Genes	List Total	Pop Hits	Pop Total	Fold Enrichment	Bonferroni	Benjamini	FDR
KEGG_PATHWAY	hsa05205:Proteoglycans in cancer	10	11.6279	3.21344e-05	P46940, P15311, Q05397, Q06124, Q53EL6, P16070, P35222, P01111, Q03135, P40763	58	200	6910	5.9569	0.00500051	0.00500051	0.0386272
KEGG_PATHWAY	hsa05100:Bacterial invasion of epithelial cells	5	5.81395	0.00377301	P12830, Q05397, P35222, Q03135, P29353	58	78	6910	7.63705	0.445508	0.255358	4.44301
KEGG_PATHWAY	hsa03450:Non-homologous end-joining	3	3.48837	0.00491939	P49959, Q92878, P13010	58	13	6910	27.4934	0.536672	0.226198	5.75666
List of 352
Category	Term	Count	%	PValue	Genes	List Total	Pop Hits	Pop Total	Fold Enrichment	Bonferroni	Benjamini	FDR
KEGG_PATHWAY	hsa05200:Pathways in cancer	36	10.2857	4.64112e-07	P52701, P16234, P84022, P35222, P26006, P20585, P12830, Q00653, P14625, P17301, P04626, Q13617, Q00534, P37231, P55211, P06400, P63092, Q09472, P49841, P27361, P19838, P30556, P63000, P37173, Q05397, Q07812, Q13485, P08253, P42336, P07954, P60484, P43246, P00533, P01111, O15085, P40763	250	393	6910	2.53191	0.000110917	0.000110917	0.000598654
KEGG_PATHWAY	hsa05166:HTLV-I infection	27	7.71429	1.41712e-06	P06400, O43684, Q09472, P30279, P49841, P30505, P16234, P06746, Q30154, P35548, P19838, P01889, P84022, P35222, O60566, Q13315, P60568, P14778, P30479, P37173, Q00653, Q07812, P28340, Q13485, P42336, P01920, P12004, P01111	250	256	6910	2.91516	0.000338635	0.000169332	0.00182793
KEGG_PATHWAY	hsa05210:Colorectal cancer	13	3.71429	1.599e-06	P37173, P52701, P49841, Q07812, Q13485, P42336, P27361, P43246, P84022, P35222, P55211, P63000, P20585	250	62	6910	5.79548	0.000382089	0.000127379	0.00206253
KEGG_PATHWAY	hsa03410:Base excision repair	10	2.85714	1.60254e-06	P27695, P28340, P29372, P18858, P06746, P18887, P49916, P09874, P12004, O95243	250	33	6910	8.37576	0.000382933	9.57471e-05	0.00206709
KEGG_PATHWAY	hsa05205:Proteoglycans in cancer	23	6.57143	2.55858e-06	P46940, O00206, P27361, Q15303, Q9Y251, P35222, Q03135, P63000, P15311, P17301, Q05397, P04626, P08253, Q06124, P42336, Q53EL6, P21860, O60603, P16070, P00533, P40763, P01111, Q14247	250	200	6910	3.1786	0.000611314	0.000122293	0.00330025
KEGG_PATHWAY	hsa05212:Pancreatic cancer	13	3.71429	2.70788e-06	P06400, P37173, Q13485, P04626, P42336, P27361, Q00534, P19838, P84022, P00533, P55211, P40763, P63000	250	65	6910	5.528	0.000646974	0.000107858	0.00349282
KEGG_PATHWAY	hsa05161:Hepatitis B	19	5.42857	3.92914e-06	P06400, Q09472, O00206, P27361, P19838, P31946, Q14653, Q92466, Q07812, Q13485, P42336, Q00534, O60603, P60484, P12004, P55211, P40763, P01111, P63104	250	145	6910	3.62179	0.000938626	0.000134143	0.00506806
KEGG_PATHWAY	hsa00983:Drug metabolism - other enzymes	11	3.14286	3.99904e-06	P04183, P06133, P11509, P20839, P00492, P11245, P18440, O00748, Q9HAW8, P19224, P11172	250	46	6910	6.60957	0.000955315	0.000119464	0.00515822
KEGG_PATHWAY	hsa03420:Nucleotide excision repair	11	3.14286	4.92085e-06	P54727, Q92889, Q03468, P18074, P28340, Q92466, P51946, P18858, P35244, Q01831, P12004	250	47	6910	6.46894	0.00117539	0.000130668	0.00634719
KEGG_PATHWAY	hsa04110:Cell cycle	17	4.85714	8.31337e-06	P06400, O43684, Q09472, P30279, O43683, P49841, P51946, P31947, P31946, P84022, O60566, P78527, Q13315, Q13485, Q00534, P12004, P63104	250	124	6910	3.78935	0.00198493	0.000198671	0.0107228
KEGG_PATHWAY	hsa03430:Mismatch repair	8	2.28571	1.08396e-05	Q9UHC1, P52701, P28340, P18858, P35244, P43246, P12004, P20585	250	23	6910	9.61391	0.00258733	0.000235489	0.0139811
KEGG_PATHWAY	hsa05215:Prostate cancer	14	4	1.36043e-05	P06400, Q09472, P49841, P16234, P27361, P19838, P35222, P14625, P04626, P42336, P60484, P00533, P55211, P01111	250	88	6910	4.39727	0.00324617	0.000270918	0.0175467
KEGG_PATHWAY	hsa04151:PI3K-Akt signaling pathway	30	8.57143	1.52678e-05	P30279, P10912, P16234, P08138, O00206, P31946, P35568, P26006, P17301, P14625, O60674, P01241, Q00534, P06213, P55211, P63104, P49841, P02452, P22455, P27361, P19838, P63000, P60568, P24821, Q05397, P42336, P60484, O60603, P00533, P01111	250	345	6910	2.40348	0.00364238	0.000280655	0.0196921
KEGG_PATHWAY	hsa04068:FoxO signaling pathway	17	4.85714	2.25188e-05	Q09472, P30279, P27361, P04040, Q99873, P84022, P35568, Q13315, P37173, Q13485, P04179, P42336, P06213, P60484, P00533, P40763, P01111	250	134	6910	3.50657	0.00536761	0.000384359	0.0290431
KEGG_PATHWAY	hsa05204:Chemical carcinogenesis	13	3.71429	2.50437e-05	P06133, P78417, P18440, P10620, Q9HAW8, P11712, P11509, P07099, P21266, P09211, P11245, P50225, P19224	250	80	6910	4.4915	0.00596764	0.000398955	0.0322989
KEGG_PATHWAY	hsa04520:Adherens junction	12	3.42857	4.01842e-05	P46940, P12830, P37173, Q09472, Q13485, P04626, P27361, P06213, P84022, P00533, P35222, P63000	250	71	6910	4.67155	0.00955825	0.000600084	0.051821
KEGG_PATHWAY	hsa05203:Viral carcinogenesis	21	6	4.39867e-05	P06400, Q09472, P30279, P30505, P06746, P27361, P19838, P31946, P01889, Q16611, Q14653, P63000, P30479, Q00653, P06396, Q07812, P42336, Q00534, P14618, P40763, P01111, P63104	250	205	6910	2.83141	0.010458	0.000618223	0.0567234
KEGG_PATHWAY	hsa05164:Influenza A	19	5.42857	4.94953e-05	P34931, Q09472, Q9NWZ3, P49841, Q9UBN6, O00206, Q30154, P27361, P19838, Q05823, Q14653, P11142, O15393, O60674, P42336, P01920, Q14116, O00220, P55211	250	174	6910	3.01816	0.01176	0.000656987	0.0638249
KEGG_PATHWAY	hsa03450:Non-homologous end-joining	6	1.71429	5.92513e-05	P49959, Q92878, P12956, P49917, P13010, P78527	250	13	6910	12.7569	0.0140617	0.000745063	0.076401
KEGG_PATHWAY	hsa05162:Measles	16	4.57143	7.95018e-05	P34931, P30279, Q9NWZ3, P49841, Q9UBN6, O00206, P19838, Q14653, P60568, P11142, O60674, P42336, Q00534, O60603, O00220, P40763	250	133	6910	3.32511	0.0188223	0.000949634	0.102501
KEGG_PATHWAY	hsa05213:Endometrial cancer	10	2.85714	8.39301e-05	P12830, P49841, P04626, P42336, P27361, P60484, P00533, P35222, P01111, P55211	250	52	6910	5.31538	0.0198603	0.000954788	0.108207
KEGG_PATHWAY	hsa04115:p53 signaling pathway	11	3.14286	0.000124936	Q13315, Q53FA7, P30279, Q07812, Q92466, P31947, Q00534, Q7LG56, P60484, P17936, P55211	250	67	6910	4.53791	0.0294201	0.00135642	0.161034
KEGG_PATHWAY	hsa05206:MicroRNAs in cancer	24	6.85714	0.000225281	O95980, P26358, P30279, Q09472, P16234, P19838, P35568, Q16611, Q13315, P46531, P24821, P15311, Q9H3D4, P04626, Q53EL6, P21860, Q00534, P60484, P16070, P00533, Q9UM47, P01111, P40763, P29353	250	285	6910	2.32758	0.0524241	0.00233849	0.2902
KEGG_PATHWAY	hsa00480:Glutathione metabolism	9	2.57143	0.000421877	O75223, P21266, P23921, P09211, P00390, P78417, P10620, Q7LG56, P07203	250	51	6910	4.87765	0.0959313	0.00419326	0.542814
KEGG_PATHWAY	hsa05321:Inflammatory bowel disease (IBD)	10	2.85714	0.00043092	P05113, P60568, P01920, Q30154, O00206, Q14116, P19838, O60603, P84022, P40763	250	64	6910	4.31875	0.0978839	0.00411201	0.554419
KEGG_PATHWAY	hsa05320:Autoimmune thyroid disease	9	2.57143	0.000483322	P05113, P60568, P30479, P30505, P01920, P16410, Q30154, P14222, P01889, P01266	250	52	6910	4.78385	0.109117	0.00443406	0.621646
KEGG_PATHWAY	hsa03440:Homologous recombination	7	2	0.000486992	P49959, O75771, P28340, Q92878, O60934, P35244, O43502	250	29	6910	6.67172	0.109898	0.00430255	0.626352
KEGG_PATHWAY	hsa00982:Drug metabolism - cytochrome P450	10	2.85714	0.000680213	P06133, P11509, P21266, P09211, P78417, P10620, P31513, Q9HAW8, P19224, P11712	250	68	6910	4.06471	0.150091	0.00579124	0.873861
KEGG_PATHWAY	hsa04066:HIF-1 signaling pathway	12	3.42857	0.000745195	P01033, Q09472, P02786, P04626, P42336, O00206, Q13617, P27361, P19838, P06213, P00533, P40763	250	98	6910	3.38449	0.163198	0.00612489	0.956974
KEGG_PATHWAY	hsa05223:Non-small cell lung cancer	9	2.57143	0.000805751	P06400, P04626, P42336, P27361, Q00534, P49789, P00533, P01111, P55211	250	56	6910	4.44214	0.175231	0.00640116	1.03437
KEGG_PATHWAY	hsa05220:Chronic myeloid leukemia	10	2.85714	0.00103655	P06400, P37173, Q13485, P42336, Q06124, P27361, Q00534, P19838, P01111, P29353	250	72	6910	3.83889	0.219534	0.00796373	1.32883
KEGG_PATHWAY	hsa05145:Toxoplasmosis	13	3.71429	0.00105419	P11142, P34931, O60674, Q9NWZ3, P42336, P01920, O00206, Q30154, P27361, P19838, O60603, P55211, P40763	250	118	6910	3.04508	0.222821	0.00784669	1.3513
KEGG_PATHWAY	hsa04510:Focal adhesion	18	5.14286	0.0011674	P30279, P49841, P02452, P16234, P27361, P35222, Q03135, P63000, P26006, P24821, P17301, Q05397, P04626, P42336, Q9H1R3, P60484, P00533, P29353	250	206	6910	2.41515	0.24359	0.00842406	1.49541
KEGG_PATHWAY	hsa00980:Metabolism of xenobiotics by cytochrome P450	10	2.85714	0.00126441	P06133, P07099, P11509, P21266, P09211, P78417, P10620, Q9HAW8, P19224, P11712	250	74	6910	3.73514	0.260948	0.00885428	1.61875
KEGG_PATHWAY	hsa05169:Epstein-Barr virus infection	17	4.85714	0.00131098	P06400, P34931, Q09472, P49841, P30505, P19838, P31946, P01889, Q14653, P30876, P11142, P30479, Q00653, P42336, P16070, P04792, P40763, P63104	250	190	6910	2.47305	0.269138	0.00891801	1.6779
KEGG_PATHWAY	hsa04612:Antigen processing and presentation	10	2.85714	0.0015311	P61769, P04233, P11142, P34931, P30479, P30505, P01920, P07858, Q30154, P01889, Q8N109	250	76	6910	3.63684	0.306644	0.010121	1.95706
KEGG_PATHWAY	hsa05152:Tuberculosis	16	4.57143	0.00173293	O15528, Q09472, Q9NWZ3, Q9Y2C9, O00206, Q30154, P27361, P19838, P04233, O60674, Q07812, P01920, P07339, Q14116, O60603, P55211	250	177	6910	2.49853	0.339349	0.011141	2.2124
KEGG_PATHWAY	hsa05330:Allograft rejection	7	2	0.00187247	P05113, P60568, P30479, P30505, P01920, Q30154, P14222, P01889	250	37	6910	5.22919	0.361058	0.0117187	2.38857
KEGG_PATHWAY	hsa05214:Glioma	9	2.57143	0.00216657	P06400, P42336, P16234, P27361, Q00534, P60484, P00533, P01111, P29353	250	65	6910	3.82708	0.404511	0.0132037	2.75891
KEGG_PATHWAY	hsa04915:Estrogen signaling pathway	11	3.14286	0.00286148	P11142, P34931, P63092, P14625, P42336, P08253, P27361, P35372, P00533, P01111, P29353	250	99	6910	3.07111	0.495846	0.0169761	3.62882
KEGG_PATHWAY	hsa05134:Legionellosis	8	2.28571	0.00301982	P11142, P34931, Q00653, O00206, Q14116, P19838, O60603, P55211	250	54	6910	4.09481	0.514623	0.0174755	3.82603
KEGG_PATHWAY	hsa05219:Bladder cancer	7	2	0.00321158	P06400, P12830, P04626, P08253, P27361, P00533, P01111	250	41	6910	4.71902	0.536433	0.0181383	4.06437
KEGG_PATHWAY	hsa05222:Small cell lung cancer	10	2.85714	0.00334193	P06400, P17301, Q05397, P42336, Q00534, P60484, P19838, P49789, P55211, P26006	250	85	6910	3.25176	0.550697	0.018434	4.22606
KEGG_PATHWAY	hsa05218:Melanoma	9	2.57143	0.00379466	P06400, P12830, P42336, P16234, P27361, Q00534, P60484, P00533, P01111	250	71	6910	3.50366	0.596931	0.0204393	4.78571
KEGG_PATHWAY	hsa04917:Prolactin signaling pathway	9	2.57143	0.00379466	P30279, O60674, P49841, P42336, P27361, P19838, P01111, P29353, P40763	250	71	6910	3.50366	0.596931	0.0204393	4.78571
KEGG_PATHWAY	hsa04722:Neurotrophin signaling pathway	12	3.42857	0.00384978	Q9NWZ3, Q07812, P49841, P42336, Q06124, P08138, P27361, P19838, P35568, P01111, P29353, P63000	250	120	6910	2.764	0.602227	0.0202777	4.85365
KEGG_PATHWAY	hsa04012:ErbB signaling pathway	10	2.85714	0.00391195	Q05397, P49841, P04626, P42336, P27361, P21860, Q15303, P00533, P01111, P29353	250	87	6910	3.17701	0.608116	0.020159	4.93022
KEGG_PATHWAY	hsa05142:Chagas disease (American trypanosomiasis)	11	3.14286	0.0040982	P60568, P37173, P63092, Q9NWZ3, Q9Y2C9, P42336, O00206, P27361, P19838, O60603, P84022	250	104	6910	2.92346	0.625245	0.0206661	5.15926
KEGG_PATHWAY	hsa05416:Viral myocarditis	8	2.28571	0.00411436	P30479, P30505, P01920, Q30154, P14222, P01889, Q03135, P55211, P63000	250	57	6910	3.8793	0.626696	0.0203191	5.17911

## Sheet: Disease
List of 112 up	`
Category	Term	Count	%	PValue	Genes	List Total	Pop Hits	Pop Total	Fold Enrichment	Bonferroni	Benjamini	FDR
GAD_DISEASE_CLASS	CANCER	91	81.982	1.48157e-38	Q9UBB5, P52701, Q9NNW7, O14908, P10620, O00206, P35244, P21964, P14174, P49916, Q01831, P11172, Q92820, P11586, P34913, P16435, P21266, O43290, P15311, O43708, P15559, P55211, P29353, P06400, P47985, P63092, Q9UHN1, P02786, O75363, Q05823, P48163, Q9BQ52, Q99873, P06748, P54727, P23921, P16455, Q16881, O00255, O00170, Q9UGI8, P34931, P26358, P11388, Q9UBN6, O60934, P04040, P09874, P16615, P20585,…	108	3197	12971	3.4186	2.66683e-37	2.66683e-37	1.0921e-35
GAD_DISEASE_CLASS	OTHER	48	43.2432	2.41137e-16	O00170, Q9UBB5, P34931, Q6UXD5, P26358, P52701, P35244, O00206, O60934, P21964, P14174, P04040, Q01831, P49916, P09874, P16615, Q92820, P05091, P34913, P20585, P21266, P15311, P35232, Q00653, O60674, P14625, P28340, P04626, O43708, P50225, P15559, P12004, P55211, P06400, P27695, P03886, P63092, P02786, Q05823, P15941, P54727, P07099, P16455, P46013, P18887, O00255, P43246, P03891	108	1595	12971	3.61435	3.9968e-15	1.9984e-15	1.66533e-13
GAD_DISEASE_CLASS	PHARMACOGENOMIC	57	51.3514	6.68296e-13	Q9NNW7, O14908, O00206, P10620, P21964, P14174, P49916, Q92820, P11586, P16435, P34913, P21266, P15311, O43708, P15559, P55211, P04183, P63092, Q9UHN1, P02786, P16455, P23921, P20839, P55290, P20700, Q16881, O00255, P34931, P26358, P11388, Q9UBN6, O60934, P04040, P09874, P16615, P05091, P20585, O60674, Q00653, P14625, P28340, P04626, P50225, P12004, P27695, P00390, P34896, P07099, Q13085, P46013,…	108	2717	12971	2.51962	1.20284e-11	4.00946e-12	4.92573e-10
GAD_DISEASE_CLASS	RENAL	38	34.2342	5.97257e-11	Q9UBB5, P34931, P52701, Q9NNW7, O00206, P10620, O60934, P21964, P14174, P04040, Q01831, P49916, P09874, P16435, P34913, P05091, P20585, P21266, P14625, P28340, P04626, O43708, P50225, P15559, P12004, P55211, P06702, P27695, P00390, P15941, P54727, P07099, P16455, P23921, P20839, P18887, P43246, P03891	108	1417	12971	3.2208	1.07506e-09	2.68765e-10	4.40252e-08
GAD_DISEASE_CLASS	UNKNOWN	38	34.2342	2.4059e-09	P34931, P52701, O00206, O60934, P21964, P14174, P04040, Q01831, P09874, Q92820, P11586, P05091, P34913, P21266, Q00653, O60674, P04626, O43708, P15559, P27695, P03886, P63092, P02786, P34896, Q05823, P15941, Q9BQ52, P07099, P16455, P20839, P08727, P18887, O00255, P43246, P03891, P40763, P01111, Q15648	108	1613	12971	2.82943	4.33062e-08	8.66123e-09	1.77344e-06
GAD_DISEASE_CLASS	VISION	20	18.018	3.10913e-06	P06400, O00170, P47985, P27695, P34931, P03886, Q9UHN1, O00206, P10620, Q13330, P04040, P09874, P11586, P05091, P07099, P20839, P21266, P18887, P50225, P03891	108	689	12971	3.48627	5.59628e-05	9.32735e-06	0.00229179
GAD_DISEASE_CLASS	IMMUNE	47	42.3423	3.413e-06	P34931, P26358, P35244, O00206, P10620, O60934, P21964, P14174, P04040, Q01831, P49916, P09874, P16615, Q92820, P11586, P05091, P34913, P21266, P15311, Q00653, O60674, P28340, P29372, Q9UBV2, P50225, P15559, P12004, P55211, P06702, P27695, P03886, P63092, P02786, Q8N1B4, P34896, P27361, P15941, Q9BQ52, P54727, P07099, P55290, P20700, P07339, P18887, P03891, P40763, Q14247	108	2986	12971	1.89042	6.14323e-05	8.77627e-06	0.00251578
GAD_DISEASE_CLASS	NORMALVARIATION	17	15.3153	4.8683e-06	P34931, P03886, Q9UBN6, O00206, P14174, P21964, P04040, Q01831, Q92820, P05091, P07099, P20839, P21266, Q00653, P18887, P50225, P15559	108	517	12971	3.94919	8.76258e-05	1.09536e-05	0.00358848
GAD_DISEASE_CLASS	REPRODUCTION	23	20.7207	9.44906e-06	P27695, P34931, P03886, P02786, P34896, Q8N1B4, O00206, P21964, P14174, P04040, Q01831, P11586, P34913, P05091, P07099, P23921, P21266, Q00653, O60674, P18887, P15559, P03891, P40763	108	960	12971	2.87744	0.000170069	1.8898e-05	0.00696491
GAD_DISEASE_CLASS	AGING	22	19.8198	2.60638e-05	P17275, P34931, P52701, P00390, P11388, Q9NNW7, O00206, P21964, P04040, P09874, P21266, P55290, P08727, Q16881, P46013, P07339, O43708, P03891, Q92597, P55211, P29353, Q99757	108	948	12971	2.78717	0.000469045	4.69144e-05	0.0192107
GAD_DISEASE_CLASS	INFECTION	34	30.6306	0.000187414	P34931, Q9NNW7, O00206, P21964, P14174, P09874, P11586, P34913, P05091, P21266, P35232, P22392, Q00653, O60674, P15559, P47985, P63092, Q9UHN1, P02786, P00390, P34896, Q05823, P48163, P15941, Q9BQ52, P07099, Q13085, P55290, Q16881, P18887, O00255, P01111, P40763, Q99757	108	2154	12971	1.89576	0.00336808	0.000306659	0.138064
GAD_DISEASE_CLASS	NEUROLOGICAL	38	34.2342	0.0023627	P17275, P34931, P26358, Q9NNW7, O00206, O60934, P21964, P14174, P04040, P09874, Q92820, P11586, P05091, P34913, P21266, Q00653, O43708, P15559, P27695, P03886, P63092, P00390, O75363, P34896, Q05823, Q99873, Q9BQ52, P07099, P16455, Q16881, P46013, P07339, P18887, P43246, Q92597, P03891, Q99757, Q14247	108	2890	12971	1.57919	0.0416852	0.00354196	1.72855
List of 86 down
Category	Term	Count	%	PValue	Genes	List Total	Pop Hits	Pop Total	Fold Enrichment	Bonferroni	Benjamini	FDR
GAD_DISEASE_CLASS	CANCER	66	76.7442	2.32372e-28	P13987, O75915, P49959, P78417, P31947, P14174, P49789, Q03135, P15311, P12830, P13489, P62328, P29353, Q99496, Q9UHN1, P02786, Q92878, P50579, Q53FA7, P09211, P10599, P04179, Q16881, P14550, Q7Z5J4, P31151, P04792, P40261, Q9UGI8, Q8WUF5, P00441, P17931, P09874, P35222, Q01995, Q15165, P00492, P35232, Q00653, Q06124, P29372, P11021, P01241, Q14116, O43684, Q8WX93, P21912, P34896, P07858, P13010,…	78	3197	12971	3.43305	4.18269e-27	4.18269e-27	1.71287e-25
GAD_DISEASE_CLASS	UNKNOWN	32	37.2093	6.5547e-10	P00441, P78417, P14174, P49789, P09874, P35222, Q03135, Q15165, P00492, Q00653, Q06124, P01241, P11021, P08758, Q14116, P02786, P21912, P07858, P34896, P13010, P15941, P07203, P07099, Q03468, P18074, P09211, P04179, P16070, P04792, P01111, P40763, P40261	78	1613	12971	3.29909	1.17985e-08	5.89923e-09	4.83162e-07
GAD_DISEASE_CLASS	IMMUNE	42	48.8372	7.92156e-09	P49959, P00441, P78417, P12429, P14174, P17931, P31946, P49789, P09874, Q15165, P00492, P15311, P12830, Q00653, P29372, Q06124, Q14116, P08758, P06702, P02786, Q92878, P06703, P07858, P34896, P13010, P15941, P07203, P07099, Q03468, P18074, Q05682, Q05397, P09211, P10599, P04179, P31151, P07954, P16070, P04792, P29034, P40763, P40261	78	2986	12971	2.33904	1.42588e-07	4.75294e-08	5.83916e-06
GAD_DISEASE_CLASS	OTHER	30	34.8837	1.09823e-08	P00441, P78417, P14174, P09874, P35222, Q03135, Q15165, P00492, P15311, P35232, P12830, Q00653, Q06124, P01241, Q14116, P08758, P02786, P21912, P13010, P15941, P07203, P07099, Q53FA7, Q03468, P18074, P09211, P04179, P14550, P07954, P42330	78	1595	12971	3.1278	1.97681e-07	4.94202e-08	8.09528e-06
GAD_DISEASE_CLASS	PHARMACOGENOMIC	39	45.3488	2.74429e-08	P49959, Q8WUF5, P00441, P78417, P13591, P14174, P17931, P49789, P09874, P35222, Q01995, Q03135, Q15165, P15311, Q00653, P01241, Q14116, Q9UHN1, P02786, Q8WX93, Q92878, P21912, P07858, P34896, P07203, P07099, Q13085, Q53FA7, Q03468, P18074, P09211, P10599, P04179, Q16881, P16070, P40763, P01111, O15446, P40261	78	2717	12971	2.38701	4.93973e-07	9.87946e-08	2.02288e-05
GAD_DISEASE_CLASS	NEUROLOGICAL	38	44.186	5.25512e-07	P17275, P49959, P00441, P78417, P13591, P14174, Q15121, P49789, P09874, P35222, Q03135, Q15165, Q00653, Q06124, P01241, P11021, Q14116, P63104, Q8WX93, P06703, P21912, P34896, P07203, P07099, Q03468, P18074, P09211, P10599, P04179, Q16881, Q7Z5J4, Q53EL6, P07954, P16070, Q92597, P04792, P29034, P40261	78	2890	12971	2.18658	9.45917e-06	1.57653e-06	0.000387366
GAD_DISEASE_CLASS	RENAL	24	27.907	4.54507e-06	P06702, P49959, Q92878, P78417, P07858, P13010, P14174, P15941, P49789, P07203, P09874, P35222, Q15165, P07099, P18074, Q03468, P09211, P04179, P10599, P01241, P11021, P08758, Q14116, P16070	78	1417	12971	2.81657	8.1808e-05	1.16873e-05	0.00335022
GAD_DISEASE_CLASS	AGING	19	22.093	7.95922e-06	P17275, P78417, P17931, P49789, P07203, P09874, P35222, Q15165, P18074, P09211, P10599, P04179, Q16881, Q53EL6, P31151, P11021, Q14116, Q92597, P29353	78	948	12971	3.33291	0.000143256	1.79082e-05	0.00586678
GAD_DISEASE_CLASS	REPRODUCTION	19	22.093	9.46829e-06	P02786, P00441, P21912, P34896, P14174, P07203, Q15165, P07099, Q00653, P18074, P09211, P04179, Q06124, P01241, P08758, Q14116, P42330, P40763, P40261	78	960	12971	3.29125	0.000170416	1.89365e-05	0.00697909
GAD_DISEASE_CLASS	INFECTION	27	31.3953	0.000176657	P00441, P14174, P09874, Q15165, P35232, P12830, Q00653, Q06124, Q14116, Q9UHN1, P02786, Q92878, P21912, P34896, P15941, P07203, P07099, Q13085, P09211, Q05397, P04179, P10599, Q16881, P07954, P16070, P01111, P40763	78	2154	12971	2.08448	0.00317506	0.00031796	0.130145
GAD_DISEASE_CLASS	VISION	14	16.2791	0.000188599	P07099, P13987, P12830, Q9UHN1, Q03468, P18074, P09211, P00441, P04179, Q14116, P07203, P09874, Q03135, Q15165	78	689	12971	3.379	0.00338934	0.000308598	0.138937
GAD_DISEASE_CLASS	DEVELOPMENTAL	18	20.9302	0.00618045	Q8WX93, P21912, P34896, P49789, P35222, P07099, P12830, P18074, Q05397, P09211, Q16658, Q06124, Q7Z5J4, P01241, P16070, P42330, P40763, P40261	78	1502	12971	1.99288	0.105592	0.00925633	4.46704
List of 352
Category	Term	Count	%	PValue	Genes	List Total	Pop Hits	Pop Total	Fold Enrichment	Bonferroni	Benjamini	FDR
GAD_DISEASE_CLASS	CANCER	292	83.4286	2.7276e-130	P07437, P13987, P04114, P78417, P10620, O00206, Q9H7Z7, P21964, Q01831, P49789, P61769, P11142, O43290, Q9UBG3, P55211, Q8N0V5, O95980, P35869, Q9UHN1, O75363, P46937, Q9BQ52, Q99873, Q13951, P23921, Q8WXI7, Q07812, P00558, Q15063, O60603, P14222, Q13201, Q9UP52, Q9UGI8, Q8WUF5, P00995, P26358, O60934, P04040, P09874, Q15303, O95243, P20585, Q13315, P46531, P13569, P00492, O75882, P11021, Q14451,…	338	3197	12971	3.50507	4.90968e-129	4.90968e-129	2.01058e-127
GAD_DISEASE_CLASS	OTHER	151	43.1429	1.31161e-50	O15528, P04114, P52701, P78417, P35244, O00206, P21964, Q01831, P49916, Q9Y6Q9, P34913, P26006, P14778, P18858, O43708, P19224, P06213, P08758, P15559, P55211, P06400, P35869, P18054, P13716, P16410, Q05823, P01889, P12259, P02741, P09211, Q07812, O60603, Q9UP52, Q05932, O00170, Q6UXD5, P34931, Q92889, P00995, P26358, P54277, P12956, Q30154, O60934, P04040, P09874, P16615, P35222, Q15165, P20585,…	338	1595	12971	3.63306	2.36089e-49	1.18044e-49	9.66815e-48
GAD_DISEASE_CLASS	RENAL	128	36.5714	3.1111e-39	O15528, P04114, P52701, Q9NWZ3, P78417, P49917, O00206, P10620, P21964, P49916, Q01831, P49789, P34913, P61769, P11142, P14778, P18858, O43708, P08758, P15559, P06213, P55211, P06702, P35869, P18054, Q92878, P13716, P16410, P01889, P12259, P02741, P20839, P23921, Q07812, P09211, P10599, P34931, Q92889, P00995, P54277, P12956, O60934, P04040, Q15303, P09874, P35222, P20585, Q15165, Q99436, Q13315,…	338	1417	12971	3.46655	5.59998e-38	1.86666e-38	2.29326e-36
GAD_DISEASE_CLASS	UNKNOWN	136	38.8571	8.64357e-39	O15528, P04114, P52701, P78417, P49917, O00206, P21964, Q01831, P84022, P49789, P34913, P14778, O43708, P19224, P06213, P08758, P15559, P18054, Q12824, P13716, Q9Y2C9, P16410, Q05823, P01889, Q9BQ52, P12259, P02741, P20839, P09211, Q07812, P14222, O60603, Q05932, P34931, Q92889, P00995, P12956, O60934, P04040, Q15303, P09874, P35222, Q9Y251, Q15165, Q13315, P46531, P13569, P00492, O60674, P17301,…	338	1613	12971	3.23565	1.55584e-37	3.8896e-38	6.37137e-36
GAD_DISEASE_CLASS	PHARMACOGENOMIC	172	49.1429	9.77122e-35	O15528, P04114, Q9NWZ3, P78417, P49917, O14908, P13591, O00206, P11137, P10620, P21964, P49916, P49789, P34913, Q9Y6Q9, P61769, P11142, P14778, Q9UMF0, P18858, O43708, P19224, P06213, P15559, P55211, P04183, O95980, P35869, Q9UHN1, P18054, Q92878, Q12824, Q9Y2C9, P16410, P01889, P12259, P02741, P04233, P20839, P23921, P55290, P09211, Q07812, P10599, Q15063, O60603, Q9UP52, P34931, Q92889, Q8WUF5,…	338	2717	12971	2.42938	1.75882e-33	3.51764e-34	7.20259e-32
GAD_DISEASE_CLASS	IMMUNE	176	50.2857	1.05309e-31	P07437, O15528, P04114, Q9NWZ3, P78417, P49917, P35244, O00206, P10620, P21964, Q01831, P49916, P84022, P49789, P78545, P34913, P61769, P11142, P14778, Q92466, P18858, P19224, P06213, P15559, P08758, Q2M3G0, P55211, P06702, P18054, Q92878, Q12824, P06703, P13716, Q9Y2C9, P16410, P01889, Q9BQ52, Q8N109, P12259, P02741, P04233, Q15911, P55290, P09211, Q07812, P10599, P31151, P14222, O60603, Q9UP52,…	338	2986	12971	2.26193	1.89555e-30	3.15926e-31	7.76254e-29
GAD_DISEASE_CLASS	REPRODUCTION	86	24.5714	8.46321e-25	P01033, P04114, P30505, Q9H7Z7, O00206, P21964, P14174, Q01831, P35568, P11586, P34913, P14778, P21266, Q99643, P15559, P08758, P06213, P35869, P02786, P18054, P49841, Q9Y2C9, P16410, P11717, P11712, P01889, Q8N109, P12259, P02741, P05113, P23921, P37173, P09211, P04179, P60484, O60603, Q9UP52, P40261, Q92889, P34931, P00441, P39060, P10912, Q30154, P04040, P31513, P17936, P05091, Q15165, P13569,…	338	960	12971	3.43783	1.52338e-23	2.17625e-24	6.23843e-22
GAD_DISEASE_CLASS	NORMALVARIATION	60	17.1429	1.68896e-22	P04114, P30505, P78417, P08138, O00206, P21964, P14174, Q01831, Q92820, Q9Y6Q9, P11509, P21266, P14778, O15360, Q00534, P15559, P19224, P35869, P13716, P11717, P11712, P01889, Q8N109, P12259, P02741, P20839, P09211, P04179, O60603, P36639, P34931, Q9UBN6, P10912, P04040, P31513, Q9Y251, P17936, P05091, P00492, P30479, P17301, Q00653, Q14116, P37231, P50225, O00220, P03886, P18440, P02452, P19838,…	338	517	12971	4.45366	3.04013e-21	3.80016e-22	1.24497e-19
GAD_DISEASE_CLASS	NEUROLOGICAL	145	41.4286	1.11118e-17	P17275, P07437, P04114, P78417, P13591, O00206, P21964, P84022, P49789, P34913, P61769, P11142, P14778, O43708, P19224, P06213, P15559, Q8N0V5, O95980, P35869, P18054, P06703, P13716, O75363, P16410, P46937, Q05823, P01889, Q99873, Q9BQ52, Q8N109, P12259, Q6UVK1, P02741, P09211, Q07812, P10599, Q7Z5J4, Q15063, P14222, Q13201, Q05932, P34931, Q92889, P26358, Q30154, O60934, Q15121, P04040, Q15303,…	338	2890	12971	1.92543	2.00013e-16	2.22236e-17	8.19078e-15
GAD_DISEASE_CLASS	VISION	59	16.8571	9.76139e-16	P13987, P01033, P30505, P16234, P11137, P10620, O00206, P11586, Q03135, Q14191, P21266, P14778, P12830, P06400, P47985, Q8N0V5, Q9UHN1, P35869, P16410, P01889, Q8N109, P12259, P02741, P20839, P09211, P04179, O60603, O00170, P34931, P12956, P00441, P39060, P04040, P09874, Q15165, P05091, P30479, P17301, Q96KQ7, Q14116, P50225, O00220, P27695, P03886, P18440, P02452, Q13330, P07203, P30556, P60568,…	338	689	12971	3.28617	1.79856e-14	1.77636e-15	7.32747e-13
GAD_DISEASE_CLASS	INFECTION	105	30	4.09831e-11	O15528, P04114, Q9NWZ3, Q9H7Z7, O00206, P21964, P84022, P34913, P14778, Q9UMF0, P15559, P47985, Q9UHN1, Q92878, Q9Y2C9, P16410, P48163, Q05823, P01889, Q9BQ52, Q8N109, P12259, P02741, P55290, Q07812, P09211, P10599, Q15063, O60603, P14222, Q9UP52, Q05932, P34931, P00995, Q30154, P09874, Q15165, P13569, P35232, P22392, O60674, Q06124, P37231, P02452, P15941, P30556, Q14653, P60568, P07099, Q13085,…	338	2154	12971	1.87068	7.37696e-10	6.70632e-11	3.02096e-08
GAD_DISEASE_CLASS	AGING	61	17.4286	7.62287e-11	P17275, P04114, P52701, Q9NNW7, P78417, P16234, O00206, P21964, P49789, P35568, Q14191, P21266, P14778, P11142, O15360, O43708, P06213, P55211, P29353, P49758, Q9Y2C9, P55290, P09211, P10599, P08727, P04179, Q16881, P31151, Q15063, P34931, P11388, P21675, P17931, P04040, Q9HAW8, P09874, P35222, Q15165, P46531, P29475, P11021, Q14116, P37231, O00220, P00390, P02452, P30556, P07203, P60568, P18074,…	338	948	12971	2.46933	1.37212e-09	1.14343e-10	5.61899e-08
GAD_DISEASE_CLASS	DEVELOPMENTAL	81	23.1429	1.67723e-10	P04114, P16234, O00206, P21964, P49789, P35568, P84022, P11586, P11509, P21266, P12830, O15360, Q9UBG3, Q00534, P15559, P06213, P55211, P49758, P41212, P35869, O75363, P22455, P01889, P12259, P63000, P54727, P24821, P37173, P55290, P09211, Q7Z5J4, P60484, P40261, O00170, Q92889, P10912, Q13641, O60934, P35548, Q15303, P17936, P35222, P46531, P13569, P30479, O60674, P17301, P04626, Q06124, P01241,…	338	1502	12971	2.06953	3.01901e-09	2.32232e-10	1.23632e-07
GAD_DISEASE_CLASS	PSYCH	90	25.7143	5.41619e-08	P04114, P30505, P78417, P49917, P16234, P08138, P13591, O00206, P21964, P31946, P49789, P35568, P11586, P26006, P16435, P11509, P14778, P21266, Q9Y222, P15559, P06213, P55211, P23471, Q92560, P47985, P63092, P35869, P18054, P49841, P16410, P11712, P01889, P02741, P05113, Q07954, P37173, P55290, P09211, Q9BTC8, P04179, P60484, P21673, Q6UXD5, Q92889, P34931, P30279, P10912, Q30154, P31513, Q15121,…	338	1974	12971	1.74965	9.74914e-07	6.96367e-08	3.9924e-05
GAD_DISEASE_CLASS	METABOLIC	179	51.1429	2.84725e-06	O15528, P04114, P78417, Q9H7Z7, P35244, P13591, O00206, P11137, P21964, P84022, P49789, P78545, P34913, Q9Y6Q9, P11142, P14778, Q92466, P49711, P19224, P06213, P15559, P08758, Q2M3G0, P55211, P06400, Q8N0V5, P35869, P18054, P13716, O75363, Q12912, P16410, P48163, P01889, Q9BQ52, Q8N109, P12259, P02741, Q13951, Q15911, P55290, P09211, Q07812, Q15063, P14222, O60603, Q13201, Q9UP52, O00170, Q6UXD5,…	338	5263	12971	1.3052	5.12492e-05	3.41669e-06	0.00209875
GAD_DISEASE_CLASS	CARDIOVASCULAR	148	42.2857	2.01464e-05	P07437, O15528, P04114, Q9NWZ3, P78417, P49917, P35244, P13591, O00206, P11137, P21964, P49916, P84022, P49789, P34913, P26006, P11142, P14778, P49711, P06213, P08758, P15559, P04183, P35869, P18054, P13716, O75363, Q12912, Q9Y2C9, P16410, P01889, Q9BQ52, P12259, P02741, P04233, Q8WXI7, Q15911, P55290, P09211, P10599, O60603, Q9UP52, P34931, P54277, Q30154, Q13641, P04040, Q15303, P16615, Q9Y251,…	338	4266	12971	1.33137	0.000362574	2.26647e-05	0.0148494
GAD_DISEASE_CLASS	HEMATOLOGICAL	62	17.7143	0.000383317	P04114, P02774, P30505, P12429, P16234, P11137, O00206, P14174, P49789, P11172, P11586, P14778, O15360, Q9UBG3, Q00534, P08758, P15559, P41212, P02786, Q9Y2C9, P13716, P16410, P11712, P01889, Q9BQ52, P12259, P06748, P05113, Q07954, Q05682, Q07812, P09211, P04179, P14222, Q9UP52, Q92889, P51946, P10912, P21675, Q15303, P05091, P30479, O60674, P17301, Q06124, P29475, Q9UBV2, Q14116, Q09472, Q8WX93,…	338	1528	12971	1.55713	0.00687726	0.00040586	0.282207
GAD_DISEASE_CLASS	CHEMDEPENDENCY	119	34	0.00281505	P04114, P78417, P13591, P11137, P35244, P21964, P49916, Q01831, P84022, P49789, Q9Y6Q9, P34913, P14778, O43708, P15559, P55211, P47985, P06400, O95980, P13716, Q12912, O75363, P16410, P46937, P01889, P12259, Q6UVK1, Q15911, P55290, P09211, P10599, O60603, Q92889, P00995, O60934, P04040, Q15303, Q99436, P20585, P30876, Q02224, P13569, P00492, O60674, P17301, O75882, P37231, P35372, Q14980, P63104,…	338	3639	12971	1.25494	0.0494765	0.00281505	2.05652

## Sheet: Tissue
List of 112 up
Category	Term	Count	%	PValue	Genes	List Total	Pop Hits	Pop Total	Fold Enrichment	Bonferroni	Benjamini	FDR
UP_TISSUE	Liver	39	34.8214	7.01363e-11	P35520, Q9UGI8, Q13641, P10620, P14174, P04040, Q01831, P11586, P05091, P16435, P34913, P14625, P29372, Q9UBV2, P50225, Q14451, P15559, P35749, P55211, P06702, P63092, P02786, Q8N1B4, P34896, Q5K4L6, P48163, Q9BQ52, P06748, O14737, P07099, Q13085, P23921, P55290, P07339, P14618, P43246, Q08380, P40763, Q99757	111	2032	18201	3.14712	9.53854e-09	9.53854e-09	8.2333e-08
UP_TISSUE	Epithelium	35	31.25	4.65531e-06	P17275, Q9UBB5, P52701, P26358, P11388, O60934, P49916, Q01831, P16615, O43290, P35232, P08107, P04626, P29372, Q14980, P29353, P04183, P02786, Q12888, Q13330, P27361, Q9BQ52, P06748, P54727, O14737, P16455, Q13085, P20700, P46013, P18887, P14618, Q92597, Q15648, P40763, Q14247	111	2567	18201	2.2357	0.000632924	0.000316512	0.00546473
UP_TISSUE	Lung	34	30.3571	9.39666e-06	Q07065, P35520, P25787, O00206, P35244, O14908, P14174, P09874, P16435, P34913, O75223, P22392, P35232, P08107, P14625, P04626, Q14451, Q14980, P12004, P47985, P06702, P27695, O43683, P00390, Q5K4L6, P15941, Q99873, Q9BQ52, P06748, O14737, P20839, Q16881, Q08380, Q92597	111	2529	18201	2.20446	0.00127713	0.000425893	0.0110302
UP_TISSUE	Cajal-Retzius cell	8	7.14286	0.00016068	P35232, P22392, P08107, P20700, P25787, P14618, P04040, P05091	111	191	18201	6.86798	0.0216172	0.00544867	0.18846
UP_TISSUE	Lymph	13	11.6071	0.000600052	P04183, P47985, Q07065, Q9UBB5, P27361, Q05823, P11586, P05091, P23921, Q00653, P28340, P55211, P35749	111	655	18201	3.25443	0.0783885	0.0161938	0.702135
UP_TISSUE	Placenta	35	31.25	0.000674769	P17275, Q07065, Q9UGI8, P52701, Q9NNW7, Q13641, O00206, P21964, P04040, P34913, P15311, O43290, P04626, O43708, P50225, P25815, P12004, P27695, P03886, P02786, P00390, Q05823, P06748, P16455, P20839, P23921, P20700, P08727, Q16881, P18887, O00255, P03891, P40763, Q14247, Q99757	111	3273	18201	1.75345	0.0877121	0.0151835	0.789248
UP_TISSUE	Fetal brain cortex	7	6.25	0.00173879	P35232, P15311, P22392, P08107, P20700, Q92597, P12004	111	210	18201	5.46577	0.210757	0.0332464	2.02222
UP_TISSUE	Breast cancer	3	2.67857	0.00410964	P35520, P03886, P03891	111	16	18201	30.7449	0.428826	0.0676134	4.71925
List of 86 down
Category	Term	Count	%	PValue	Genes	List Total	Pop Hits	Pop Total	Fold Enrichment	Bonferroni	Benjamini	FDR
UP_TISSUE	Fetal brain cortex	12	13.7931	4.26095e-09	Q13509, P35232, P15311, P25786, Q16658, P09211, P00441, P10599, P11021, Q15121, Q92597, P63104	87	210	18201	11.9547	5.53924e-07	5.53924e-07	4.96209e-06
UP_TISSUE	Epithelium	33	37.931	8.11343e-08	P17275, P46940, P49959, Q8WUF5, P31947, Q15121, P35222, Q03135, P07737, P35232, P29372, Q06124, P08758, P29353, P63104, Q99496, O43684, P63313, Q92878, P02786, Q8WX93, Q13085, Q96FQ6, Q03468, Q05682, Q05397, P10599, Q7Z5J4, Q53EL6, P16070, Q92597, P04792, P40763	87	2567	18201	2.68945	1.05474e-05	5.27372e-06	9.44848e-05
UP_TISSUE	Cajal-Retzius cell	9	10.3448	3.34955e-06	Q13509, P35232, P25786, Q16658, P09211, P10599, P07954, P11021, P63104	87	191	18201	9.85792	0.000435347	0.000145137	0.00390064
UP_TISSUE	Liver	25	28.7356	1.54034e-05	P46940, Q9UGI8, P06702, Q8WUF5, P02786, P21912, P78417, P50579, P07858, P34896, P14174, Q15165, P07099, Q13085, P12830, Q05682, P04179, P29372, P14550, P07954, Q14116, P16070, P42330, P40763, P40261	87	2032	18201	2.5739	0.00200046	0.00050049	0.0179366
UP_TISSUE	Fibroblast	7	8.04598	3.05339e-05	P18074, P06703, P21912, P11021, P09874, Q01995, P29353	87	127	18201	11.5311	0.0039616	0.000793578	0.0355524
UP_TISSUE	Keratinocyte	7	8.04598	3.19153e-05	P06702, Q96FQ6, P31947, P31151, P31946, P16070, P29034	87	128	18201	11.441	0.00414046	0.000691271	0.0371606
UP_TISSUE	Mammary carcinoma	6	6.89655	9.13265e-05	P04179, Q16881, P11021, P15941, P16070, P04792	87	96	18201	13.0754	0.0118028	0.0016947	0.106303
UP_TISSUE	Lung	25	28.7356	0.000492936	P06702, Q13509, P49959, P31947, P14174, P17931, P15941, P46063, P09874, Q03135, Q8IUF8, P07737, P35232, Q05682, Q16658, P62328, P04179, P13928, Q16881, P08758, P16070, Q92597, P04792, P42330	87	2529	18201	2.06808	0.0620864	0.00798017	0.572544
UP_TISSUE	Colon carcinoma	6	6.89655	0.00155418	P46940, P09211, P12429, P11021, P31946, P09874	87	178	18201	7.05192	0.183069	0.0222163	1.79502
UP_TISSUE	Skin	18	20.6897	0.00349059	P46940, Q13509, P14174, P17931, P31946, Q15121, P09874, P35222, Q8IUF8, Q15165, P07099, Q05682, Q53EL6, P31151, P08758, P04792, O15446, P63104	87	1772	18201	2.12513	0.36528	0.0444394	3.99028
UP_TISSUE	Placenta	27	31.0345	0.00383448	P17275, P46940, Q9UGI8, Q8WUF5, P25786, P00441, P78417, P31947, P17931, P35222, P07737, P12830, P15311, P13489, P13928, P08758, P63104, O43684, P02786, Q8WX93, P06703, P07858, P07203, Q05397, Q16881, P40763	87	3273	18201	1.72581	0.39313	0.0443884	4.37541
List of 352
Category	Term	Count	%	PValue	Genes	List Total	Pop Hits	Pop Total	Fold Enrichment	Bonferroni	Benjamini	FDR
UP_TISSUE	Liver	104	29.7143	2.22684e-20	P46940, P04114, P78417, P10620, Q01831, P34913, P11142, P14778, P15559, P06213, P19224, P55211, P06702, P35869, P50579, P13716, P48163, P01889, Q9BQ52, P02741, P04233, P23921, P55290, P00558, Q15063, P14222, Q13201, Q9UP52, Q05932, Q9UGI8, P01871, Q8WUF5, P12956, Q13641, P04040, Q9Y251, Q15165, P48681, P17301, P14625, O75882, Q14451, P32004, P30556, O14737, P07099, Q13085, P07954, O00748, P14618,…	343	2222	18912	2.58067	5.2108e-18	5.2108e-18	2.86276e-17
UP_TISSUE	Epithelium	96	27.4286	4.42288e-10	P17275, P46940, Q9UBB5, P04114, P49959, P52701, P31947, P11137, P49916, Q01831, P35568, Q03135, Q8NFJ5, Q9Y6Q9, P07737, P11142, P14778, O43290, O15360, Q92466, P18858, P49711, P06213, P08758, P29353, Q99496, Q92560, P04183, P02786, P49841, Q92878, P11717, P46937, Q9BQ52, P06748, P54727, P16455, Q15911, P37173, Q05682, P20700, P00558, P10599, Q7Z5J4, P60484, P04792, Q8WUF5, Q92889, P26358, P12956,…	343	2816	18912	1.87967	1.03495e-07	5.17476e-08	5.68592e-07
UP_TISSUE	Cajal-Retzius cell	21	6	8.99573e-09	Q13509, P07437, P25786, P25787, Q14019, P04040, P15531, P05091, P11142, P22392, P35232, P00558, P20700, P09211, Q16658, P10599, P11021, P07954, P14618, P02771, P63104	343	232	18912	4.99085	2.105e-06	7.01667e-07	1.15646e-05
UP_TISSUE	Fibroblast	17	4.85714	1.28118e-08	O95980, Q92889, Q17RY6, P06703, P21912, O60934, P04040, P09874, P12259, Q01995, P26006, Q13315, P18074, Q14766, P11021, Q08380, P29353	343	149	18912	6.2908	2.99795e-06	7.49489e-07	1.64705e-05
UP_TISSUE	Fetal brain cortex	21	6	1.20674e-07	Q13509, P07437, P25786, P00441, P02452, Q15121, P15531, Q99436, P11142, P22392, P35232, P15311, P00558, P20700, P09211, Q16658, P10599, P11021, Q92597, P12004, P63104	343	271	18912	4.27261	2.82373e-05	5.64753e-06	0.000155135
UP_TISSUE	Placenta	102	29.1429	8.87469e-07	P17275, P46940, Q07065, P07437, P52701, P78417, O00206, P21964, P84022, P34913, P78545, P07737, P11142, P14778, O43290, Q9Y222, P49711, O43708, P08758, P06213, Q8N0V5, O95980, P35869, P06703, Q9Y2C9, P13716, Q05823, P12259, Q8WXI7, P23921, P20839, P00558, Q15063, Q05932, Q9UGI8, P01871, Q8WUF5, P12956, Q13641, P04040, P35222, Q9Y251, P48681, Q8NBN3, P37231, P63104, P27695, P03886, Q8WX93, P30556,…	343	3558	18912	1.58066	0.000207646	3.46107e-05	0.0011409
UP_TISSUE	Plasma	20	5.71429	2.16605e-06	P01871, P04114, P01033, P02786, P32004, P13591, P12259, P17936, Q6UVK1, Q07954, P24821, P55290, P07339, O75882, Q15063, Q08380, P16070, P01833, Q13201, P23471	343	297	18912	3.71293	0.000506728	7.24054e-05	0.00278457
UP_TISSUE	Platelet	29	8.28571	2.51213e-06	O75915, P01033, P30505, P12429, Q14019, P14174, P04040, P31946, Q9Y251, P11586, P30479, P17301, P14625, P63104, P49841, P06703, P13716, P51955, P01889, P12259, O14737, Q15911, P06396, P09211, P07339, Q14766, P14618, P04792, Q13201, Q14247	343	579	18912	2.76161	0.000587665	7.34771e-05	0.00322947
UP_TISSUE	Hepatocyte	8	2.28571	5.72675e-05	P11509, P30479, P12956, P10599, P30505, Q14019, P01889, P00533, P04792	343	55	18912	8.01993	0.0133116	0.00148789	0.0735964
UP_TISSUE	Whole blood	6	1.71429	6.01596e-05	P30479, P30505, Q30154, Q30201, Q9HAW8, P19224, P01889	343	24	18912	13.7843	0.0139791	0.00140679	0.0773118
UP_TISSUE	Lung	79	22.5714	6.59793e-05	Q07065, P07437, P49959, P30505, P16234, P31947, Q9H7Z7, O14908, O00206, P35244, P14174, Q03135, Q8NFJ5, P34913, P16435, P78545, Q9Y6Q9, P07737, P62328, P08758, Q2M3G0, P47985, P06702, Q8N0V5, P16410, P46937, P01889, Q9BQ52, Q99873, P06748, Q07954, P20839, Q15911, Q05682, P04179, Q16881, P60484, P04792, Q05932, P21673, P25787, P12956, Q14019, P17931, P31513, P09874, Q99436, O95243, O75223, P30479,…	343	2827	18912	1.54079	0.0153211	0.00140262	0.0847878
UP_TISSUE	Blood	29	8.28571	0.000321435	P13987, P30505, P16234, Q30154, Q9HAW8, Q13315, P30479, P14625, P62328, Q15257, P50225, P19224, P35372, P03886, P18440, P16410, P22455, P15941, P11712, P01889, Q07954, P60568, Q9BY66, P20839, P01920, Q53EL6, Q14766, P43246, O60603, P03891	343	762	18912	2.09839	0.072468	0.00624939	0.412441
UP_TISSUE	Mammary carcinoma	9	2.57143	0.00170126	P23921, P04179, P04626, Q16881, P11021, P15941, P16070, Q15303, P04792	343	122	18912	4.06749	0.328629	0.0301839	2.16517
UP_TISSUE	Skin	54	15.4286	0.00196459	P46940, P07437, Q9NNW7, P21964, P14174, P31946, Q92820, P61769, P11142, Q9UMF0, Q13617, P08758, Q92560, P04183, P18054, P06746, P48163, P06748, P63000, Q07954, Q05682, P00558, Q07812, P31151, P04792, P21673, P12956, P54277, O60934, P17931, P04040, Q15121, P09874, P35222, P17936, Q15165, O75223, P30876, P14625, P63104, Q13509, P27695, Q09472, P51955, P02452, O14939, Q8IUF8, P07099, O75771, Q53EL6,…	343	1964	18912	1.51599	0.368821	0.0323347	2.49641
UP_TISSUE	Adipocyte	5	1.42857	0.00198615	Q13085, P63092, P08758, Q03135, P05091	343	30	18912	9.1895	0.372004	0.0305387	2.52349
UP_TISSUE	Peripheral blood	9	2.57143	0.00230198	P06400, P61769, P30479, P30505, P01920, Q30154, Q99643, Q14116, P01889, Q01995	343	128	18912	3.87682	0.416834	0.0331435	2.91931
UP_TISSUE	Milk	5	1.42857	0.00317585	P13987, P24821, Q9UKR0, Q08380, P01833	343	34	18912	8.10839	0.524949	0.0428396	4.0068
UP_TISSUE	Keratinocyte	9	2.57143	0.0043507	P06702, Q96FQ6, Q9H3D4, P08727, P31947, P31151, P31946, P16070, P29034	343	142	18912	3.4946	0.639508	0.0551059	5.45113
UP_TISSUE	Colon carcinoma	11	3.14286	0.00455391	P46940, P09211, P12429, P11021, Q05823, P31946, P37231, P84022, P09874, Q8NFJ5, P06748	343	207	18912	2.92999	0.656321	0.0546623	5.69891
