# Supplementary material for: Cell Cycle Model System for Advancing Cancer Biomarker Research
Source: Sci Rep. 2017 Dec 21;7:17989. doi: 10.1038/s41598-017-17845-6 (PMC5740075; doi:10.1038/s41598-017-17845-6)
Supplement: Supplementary file 5 — Supplementary Dataset 4: Proteins included in Circos plots [file 41598_2017_17845_MOESM5_ESM.xlsx]

## Sheet: Supplemental table S4
Cell Cycle Model System for Advancing Cancer Biomarker Research
Supplemental Table S4
1,2Iulia M. Lazar,* 3Ina Hoeschele, 1Juliana de Morais, 1Milagros J. Tenga
1Department of Biological Sciences and 2Carilion School of Medicine, Virginia Tech
1981 Kraft Drive, Blacksburg, VA 24061
3Department of Statistics and Biocomplexity Institute, Virginia Tech
1015e Science Circle, Blacksburg, VA 24061

## Sheet: Up_regulated_panel
UniProt	Signaling	DNA_damage_repair	Redox	Metabolism	Proliferation (+)	Proliferation (-)	Apoptosis (+)	Apoptosis (-)	Immune_response	Adhesion_migration
P01_P40763	1	1	0	1	1	1	0	1	0	0
P02_P04040	1	1	1	1	0	0	0	1	0	0
P03_O60674	1	0	1	0	0	1	1	0	1	0
P04_P06748	0	1	0	0	1	1	0	1	0	0
P05_P15559	0	1	1	1	0	0	0	1	0	0
P06_P27361	1	1	1	0	0	0	1	0	0	0
P07_P16455	0	1	1	1	0	0	0	1	0	0
P08_P27695	0	1	1	1	0	0	0	0	0	0
P09_P06702	0	0	1	0	0	0	1	0	1	0
P10_P06400	0	1	0	0	0	1	1	0	0	0
P11_Q9UBN6	0	0	0	0	0	0	1	1	1	0
P12_P14174	0	1	0	0	0	0	0	1	1	0
P13_O00255	1	1	0	0	0	1	0	0	0	0
P14_O00206	1	0	1	0	0	0	0	0	1	0
P15_P34913	0	0	1	1	0	0	0	0	1	0
P16_P14625	1	0	0	0	0	0	0	1	0	0
P17_P35232	0	0	0	0	0	1	1	0	0	0
P18_Q92597	0	0	0	0	0	1	1	0	0	0
P19_P11388	0	1	0	0	0	0	1	0	0	0
P20_P04626	1	0	0	0	0	0	0	0	0	1
P21_P52701	0	1	0	0	0	0	1	0	0	0
P22_P55290	0	0	0	0	0	1	0	0	0	1
P23_O14737	0	0	0	0	0	1	1	0	0	0
P24_P17275	0	1	0	1	0	0	0	0	0	0
P25_P15941	0	1	0	0	0	0	0	1	0	0
P26_P16422	0	0	0	0	1	0	0	1	0	0
P27_P29353	1	0	0	0	1	0	0	0	0	0
P28_P55211	0	1	0	0	0	0	1	0	0	0
P29_O60934	0	1	0	0	0	0	1	0	0	0
P30_Q15648	0	1	0	0	0	0	0	1	0	0
P31_Q00653	0	1	0	0	0	0	0	0	1	0
P32_Q9BRT3	0	0	0	0	0	0	1	1	0	0
P33_P16435	0	0	1	1	0	0	0	0	0	0
P34_P07099	0	0	1	1	0	0	0	0	0	0
P35_Q99757	0	0	1	1	0	0	0	0	0	0
P36_P10620	0	0	1	1	0	0	0	0	0	0
P37_P18887	0	1	0	1	0	0	0	0	0	0
P38_Q01831	0	1	0	1	0	0	0	0	0	0
P39_P03886	0	0	1	1	0	0	0	0	0	0
P40_P22392	0	0	0	0	0	0	0	1	0	0
P41_Q16881	0	0	1	0	0	0	0	0	0	0
P42_P12004	0	1	0	0	0	0	0	0	0	0
P43_O43290	0	0	0	0	0	0	1	0	0	0
P44_P35244	0	1	0	0	0	0	0	0	0	0
P45_Q6P1J9	0	0	0	0	0	1	0	0	0	0
P46_Q9UGI8	0	0	0	0	0	1	0	0	0	0
P47_Q99873	0	1	0	0	0	0	0	0	0	0
P48_Q9UBB5	0	1	0	0	0	0	0	0	0	0
P49_O43683	0	0	0	0	0	0	1	0	0	0
P50_P15311	1	0	0	0	0	0	0	0	0	0
P51_P09874	0	1	0	0	0	0	0	0	0	0
P52_P21964	0	0	0	1	0	0	0	0	0	0
P53_P11586	0	0	1	0	0	0	0	0	0	0
P54_P25787	1	0	0	0	0	0	0	0	0	0
P55_P54727	0	1	0	0	0	0	0	0	0	0
P56_P63092	0	0	0	1	0	0	0	0	0	0
P57_P21266	0	0	1	0	0	0	0	0	0	0
P58_Q14451	1	0	0	0	0	0	0	0	0	0
P59_P20839	0	0	1	0	0	0	0	0	0	0
P60_P00390	0	0	1	0	0	0	0	0	0	0
P61_P43246	0	1	0	0	0	0	0	0	0	0
P62_P47985	0	0	0	1	0	0	0	0	0	0
P63_P23921	0	0	1	0	0	0	0	0	0	0
P64_Q92820	0	0	0	1	0	0	0	0	0	0
P65_P48163	0	0	1	0	0	0	0	0	0	0
P66_P01111	1	0	0	0	0	0	0	0	0	0
P67_O00170	0	0	0	1	0	0	0	0	0	0
P68_O43708	0	0	1	0	0	0	0	0	0	0
P69_P29372	0	1	0	0	0	0	0	0	0	0
P70_P49916	0	1	0	0	0	0	0	0	0	0
P71_P50225	0	0	0	1	0	0	0	0	0	0
P72_Q9UHN1	0	1	0	0	0	0	0	0	0	0
P73_Q12888	0	1	0	0	0	0	0	0	0	0
P74_Q9NNW7	0	0	1	0	0	0	0	0	0	0
P75_P20585	0	1	0	0	0	0	0	0	0	0
P76_P28340	0	1	0	0	0	0	0	0	0	0
P77_Q13330	0	1	0	0	0	0	0	0	0	0

## Sheet: Down_regulated_panel
UniProt	Signaling	DNA_damage_repair	Redox	Metabolism	Proliferation (+)	Proliferation (-)	Apoptosis (+)	Apoptosis (-)	Immune_response	Adhesion_migration
P01_P40763	1	1	0	1	1	1	0	1	0	0
P02_P04179	0	1	1	1	0	1	1	1	0	0
P03_P00441	0	1	1	1	0	0	1	0	0	0
P04_P09211	0	0	1	1	0	0	0	1	0	0
P05_Q15121	1	1	0	0	0	0	1	0	0	0
P06_P35222	0	0	0	1	0	1	1	0	0	0
P07_P06702	0	0	1	0	0	0	1	0	1	0
P08_P07203	1	0	1	0	0	0	1	0	0	0
P09_P42330	1	0	1	0	1	0	0	0	0	0
P10_Q05397	1	0	0	0	1	0	0	1	0	0
P11_P16070	1	1	0	0	0	0	0	1	0	0
P12_P14174	0	1	0	0	0	0	0	1	1	0
P13_P18074	0	1	1	0	0	0	1	0	0	0
P14_Q03468	0	1	1	0	0	0	1	0	0	0
P15_P12830	0	0	1	1	0	0	0	0	0	1
P16_P31947	0	1	0	0	0	0	1	0	0	0
P17_P13010	0	1	0	1	0	0	0	0	0	0
P18_P35232	0	0	0	0	0	1	1	0	0	0
P19_Q92597	0	0	0	0	0	1	1	0	0	0
P20_P07858	1	0	0	0	0	0	1	0	0	0
P21_P10599	1	0	1	0	0	0	0	0	0	0
P22_P49959	0	1	0	0	0	0	0	1	0	0
P23_O75915	0	0	1	0	0	0	1	0	0	0
P24_P17275	0	1	0	1	0	0	0	0	0	0
P25_P15941	0	1	0	0	0	0	0	1	0	0
P26_P29353	1	0	0	0	1	0	0	0	0	0
P27_Q53FA7	0	0	1	0	0	0	1	0	0	0
P28_Q00653	0	1	0	0	0	0	0	0	1	0
P29_Q53EL6	0	0	0	0	0	0	1	1	0	0
P30_P46940	1	0	0	0	0	0	0	0	0	1
P31_P07099	0	0	1	1	0	0	0	0	0	0
P32_Q14116	1	0	0	0	0	0	0	0	1	0
P33_Q06124	1	1	0	0	0	0	0	0	0	0
P34_P11021	0	0	0	0	0	0	0	1	0	0
P35_P63104	0	0	0	0	0	0	0	1	0	0
P36_P04792	0	0	0	0	0	0	0	1	0	0
P37_P08758	0	0	0	0	0	0	0	1	0	0
P38_Q16658	0	0	0	0	0	0	0	0	0	1
P39_Q16881	0	0	1	0	0	0	0	0	0	0
P40_Q8WUF5	0	0	0	0	0	0	1	0	0	0
P41_P40261	0	0	0	1	0	0	0	0	0	0
P42_P13987	0	0	0	0	0	0	0	1	0	0
P43_Q9UGI8	0	0	0	0	0	1	0	0	0	0
P44_P15311	1	0	0	0	0	0	0	0	0	0
P45_P09874	0	1	0	0	0	0	0	0	0	0
P46_P31946	1	0	0	0	0	0	0	0	0	0
P47_P14550	0	0	1	0	0	0	0	0	0	0
P48_Q92878	0	1	0	0	0	0	0	0	0	0
P49_P25786	1	0	0	0	0	0	0	0	0	0
P50_Q15165	0	0	1	0	0	0	0	0	0	0
P51_P46063	0	1	0	0	0	0	0	0	0	0
P52_Q03135	1	0	0	0	0	0	0	0	0	0
P53_P78417	0	0	1	0	0	0	0	0	0	0
P54_P31151	0	0	1	0	0	0	0	0	0	0
P55_P01111	1	0	0	0	0	0	0	0	0	0
P56_P29372	0	1	0	0	0	0	0	0	0	0
P57_Q9UHN1	0	1	0	0	0	0	0	0	0	0
P58_Q8IUF8	0	0	1	0	0	0	0	0	0	0
P59_P01241	1	0	0	0	0	0	0	0	0	0
P60_P13591	1	0	0	0	0	0	0	0	0	0
